# Supplementary material for: Differences in soil physicochemical properties and rhizosphere microbial communities of flue-cured tobacco at different transplantation stages and locations
Source: Front Microbiol. 2023 Apr 20;14:1141720. doi: 10.3389/fmicb.2023.1141720 (PMC10157256; doi:10.3389/fmicb.2023.1141720)
Supplement: Supplementary file 1 [file Table_1.xlsx]

## Sheet: Sheet1
SampleID	pH	C/N ratio	Rapidly available nitrogen(mg/kg)	Rapidly available phosphorus(mg/kg)	Rapidly available potassium(mg/kg)	Soil Catalase Activity	Soil Alkaline phosphatase Activity	Soil Sucrase Activity	Soil Amylase Activity	Soil Nitrate reductase Activity
D3001	4.78	11.56	270.67	196.25	271.37	5.62	26.33	5.43	4.69	15.58
D3002	5.38	11.21	242.67	267.63	223.7	5.45	26.15	5.55	4.55	14.89
D3003	4.89	10.98	224.67	221.43	243.57	5.59	25.98	5.12	4.78	15.98
D3004	4.86	11.59	271.67	200.175	274.084	5.6762	26.8566	5.4843	4.84	15.88
D3005	4.83	11.24	243.67	272.983	225.937	5.5045	26.673	5.6055	4.7	15.19
D3006	5.43	11.01	225.67	225.859	246.006	5.6459	26.4996	5.1712	4.93	16.28
D3007	4.94	11.62	272.67	204.179	276.825	5.73296	27.3937	5.53914	4.99	16.18
D3008	4.91	11.27	244.67	278.442	228.196	5.55954	27.2065	5.66155	4.85	15.49
D3009	4.88	11.04	226.67	230.376	248.466	5.70236	27.0296	5.22291	5.08	16.58
D3010	5.48	12.716	276.083	206.18	279.593	5.79029	27.9416	5.59453	4.7838	15.8916
D3011	4.99	12.331	247.523	281.172	230.478	5.61514	27.7506	5.71817	4.641	15.1878
D3012	4.96	12.078	229.163	232.634	250.95	5.75938	27.5702	5.27514	4.8756	16.2996
D3013	4.541	10.982	254.43	182.512	246.947	5.1704	25.0135	5.1585	4.3617	14.1778
D3014	5.111	10.6495	228.11	248.896	203.567	5.014	24.8425	5.2725	4.2315	13.5499
D3015	4.6455	10.431	211.19	205.93	221.649	5.1428	24.681	4.864	4.4454	14.5418
D3016	4.617	11.0105	255.37	186.163	249.416	5.2221	25.5138	5.21009	4.5012	14.4508
D3017	4.5885	10.678	229.05	253.874	205.603	5.06414	25.3393	5.32522	4.371	13.8229
D3018	5.1585	10.4595	212.13	210.048	223.865	5.19423	25.1746	4.91264	4.5849	14.8148
D3019	4.693	11.039	256.31	189.886	251.91	5.27433	26.024	5.26219	4.6407	14.7238
D3020	4.6645	10.7065	229.99	258.951	207.659	5.11478	25.8461	5.37848	4.5105	14.0959
D3021	4.636	10.488	213.07	214.249	226.104	5.24617	25.6781	4.96177	4.7244	15.0878
D3022	5.206	12.0802	259.518	191.748	254.429	5.32707	26.5445	5.31481	4.44893	14.4614
D3023	4.7405	11.7144	232.672	261.49	209.735	5.16593	26.3631	5.43226	4.31613	13.8209
D3024	4.712	11.4741	215.414	216.35	228.365	5.29863	26.1917	5.01138	4.53431	14.8326
D6001	4.81	18.25	193.67	152.03	167.87	5.08	26.46	19.05	2.76	3.75
D6002	5.43	17.89	219.33	164.23	162.37	5.12	25.69	18.55	2.55	3.55
D6003	5.24	18.02	178.89	124.34	126.8	4.89	24.98	19.23	2.89	3.15
D6004	4.78	18.28	194.67	155.071	169.549	5.1308	26.9892	19.2405	2.91	4.05
D6005	4.86	17.92	220.33	167.515	163.994	5.1712	26.2038	18.7355	2.7	3.85
D6006	5.48	18.05	179.89	126.827	128.068	4.9389	25.4796	19.4223	3.04	3.45
D6007	5.29	18.31	195.67	158.172	171.244	5.18211	27.529	19.4329	3.06	4.35
D6008	4.83	17.95	221.33	170.865	165.634	5.22291	26.7279	18.9229	2.85	4.15
D6009	4.91	18.08	180.89	129.363	129.349	4.98829	25.9892	19.6165	3.19	3.75
D6010	5.53	20.075	197.543	159.723	172.957	5.23393	28.0796	19.6272	2.8152	3.825
D6011	5.34	19.679	223.717	172.54	167.29	5.27514	27.2624	19.1121	2.601	3.621
D6012	4.88	19.822	182.468	130.632	130.642	5.03817	26.509	19.8127	2.9478	3.213
D6013	4.5695	17.3375	182.05	141.388	152.762	4.6736	25.137	18.0975	2.5668	3.4125
D6014	5.1585	16.9955	206.17	152.734	147.757	4.7104	24.4055	17.6225	2.3715	3.2305
D6015	4.978	17.119	168.157	115.636	115.388	4.4988	23.731	18.2685	2.6877	2.8665
D6016	4.541	17.366	182.99	144.216	154.289	4.72034	25.6397	18.2785	2.7063	3.6855
D6017	4.617	17.024	207.11	155.789	149.234	4.7575	24.8936	17.7987	2.511	3.5035
D6018	5.206	17.1475	169.097	117.949	116.542	4.54379	24.2056	18.4512	2.8272	3.1395
D6019	5.0255	17.3945	183.93	147.1	155.832	4.76754	26.1525	18.4613	2.8458	3.9585
D6020	4.5885	17.0525	208.05	158.904	150.727	4.80508	25.3915	17.9767	2.6505	3.7765
D6021	4.6645	17.176	170.037	120.308	117.707	4.58923	24.6897	18.6357	2.9667	3.4125
D6022	5.2535	19.0712	185.691	148.542	157.391	4.81521	26.6756	18.6459	2.61814	3.48075
D6023	5.073	18.695	210.294	160.462	152.234	4.85313	25.8993	18.1565	2.41893	3.29511
D6024	4.636	18.8309	171.52	121.487	118.884	4.63512	25.1835	18.8221	2.74145	2.92383
D9001	4.87	11.89	154	43.69	165.37	3.54	16.31	32.69	5.92	18.47
D9002	5.3	12.03	144.67	59.19	148.5	3.48	16.58	32.18	6.23	18.55
D9003	5.24	11.25	130.67	54.02	166.3	3.6	15.89	33.29	5.78	19.25
D9004	5.43	11.92	155	44.5638	167.024	3.5754	16.6362	33.0169	6.07	18.77
D9005	4.92	12.06	145.67	60.3738	149.985	3.5148	16.9116	32.5018	6.38	18.85
D9006	5.35	11.28	131.67	55.1004	167.963	3.636	16.2078	33.6229	5.93	19.55
D9007	5.29	11.95	156	45.4551	168.694	3.61115	16.9689	33.3471	6.22	19.07
D9008	5.48	12.09	146.67	61.5813	151.485	3.54995	17.2498	32.8268	6.53	19.15
D9009	4.97	11.31	132.67	56.2024	169.643	3.67236	16.532	33.9591	6.08	19.85
D9010	5.4	13.079	157.08	45.9007	170.381	3.64727	17.3083	33.6805	6.0384	18.8394
D9011	5.34	13.233	147.563	62.185	153	3.58545	17.5948	33.1551	6.3546	18.921
D9012	5.53	12.375	133.283	56.7534	171.339	3.70908	16.8626	34.2987	5.8956	19.635
D9013	4.6265	11.2955	144.76	40.6317	150.487	3.2568	15.4945	31.0555	5.5056	16.8077
D9014	5.035	11.4285	135.99	55.0467	135.135	3.2016	15.751	30.571	5.7939	16.8805
D9015	4.978	10.6875	122.83	50.2386	151.333	3.312	15.0955	31.6255	5.3754	17.5175
D9016	5.1585	11.324	145.7	41.4443	151.992	3.28937	15.8044	31.3661	5.6451	17.0807
D9017	4.674	11.457	136.93	56.1476	136.486	3.23362	16.066	30.8767	5.9334	17.1535
D9018	5.0825	10.716	123.77	51.2434	152.846	3.34512	15.3974	31.9418	5.5149	17.7905
D9019	5.0255	11.3525	146.64	42.2732	153.511	3.32226	16.1205	31.6797	5.7846	17.3537
D9020	5.206	11.4855	137.87	57.2706	137.851	3.26595	16.3873	31.1855	6.0729	17.4265
D9021	4.7215	10.7445	124.71	52.2682	154.375	3.37857	15.7054	32.2612	5.6544	18.0635
D9022	5.13	12.4251	147.655	42.6877	155.047	3.35548	16.4429	31.9965	5.61571	17.1439
D9023	5.073	12.5714	138.71	57.8321	139.23	3.29861	16.7151	31.4973	5.90978	17.2181
D9024	5.2535	11.7562	125.286	52.7807	155.919	3.41236	16.0195	32.5838	5.48291	17.8679
