# Supplementary material for: Differences in soil physicochemical properties and rhizosphere microbial communities of flue-cured tobacco at different transplantation stages and locations
Source: Front Microbiol. 2023 Apr 20;14:1141720. doi: 10.3389/fmicb.2023.1141720 (PMC10157256; doi:10.3389/fmicb.2023.1141720)
Supplement: Supplementary file 2 [file Table_2.xlsx]

## Sheet: 3.1_index
Sample	Chao1	Faith_pd	Goods_coverage	Observed_species	Pielou_e	Shannon	Simpson	Group
D3001	5579.76	323.13	0.965437	4349.5	0.856222	10.3488	0.997799	D30
D3002	5650.93	331.111	0.965728	4559.4	0.868764	10.5595	0.998306	D30
D3003	5320.03	328.451	0.968531	4400.8	0.863839	10.4555	0.998035	D30
D3004	6453.63	386.451	0.960731	5131	0.884981	10.9074	0.998711	D30
D3005	6606.04	412.875	0.959369	5184.1	0.885091	10.9219	0.998754	D30
D3006	6288.3	388.546	0.962113	5078	0.885071	10.8953	0.998722	D30
D3007	6455.43	384.272	0.959966	5072.9	0.878052	10.8076	0.998613	D30
D3008	5804.96	359.012	0.965768	4617.5	0.880512	10.7184	0.998603	D30
D3009	7842.45	433.795	0.948497	5737.8	0.880358	10.9924	0.998749	D30
D3010	6880.28	410.629	0.956902	5427.8	0.878873	10.9034	0.998461	D30
D3011	6305.27	361.81	0.961728	4968.5	0.877059	10.769	0.998313	D30
D3012	6396.95	365.532	0.961005	4980.3	0.870803	10.6952	0.998086	D30
D3013	4581.57	311.972	0.975396	3741.9	0.86591	10.2779	0.99768	D30
D3014	4484.98	322.724	0.976613	3699.1	0.875741	10.3801	0.998115	D30
D3015	4378.84	323.13	0.977496	3667.6	0.879835	10.4178	0.998351	D30
D3016	5414.75	328.682	0.969215	4322.7	0.870296	10.5112	0.99802	D30
D3017	6119.59	374.632	0.963826	4924.7	0.877349	10.7614	0.998411	D30
D3018	5797.41	346.124	0.965977	4697.6	0.871344	10.6284	0.998143	D30
D3019	5993.54	352.054	0.9641	4718.7	0.870472	10.6234	0.998093	D30
D3020	5858.82	344.336	0.965449	4593.5	0.871127	10.5976	0.998077	D30
D3021	6015.16	351.697	0.963826	4713.4	0.867961	10.5913	0.997972	D30
D3022	5803.47	335.916	0.965161	4483.3	0.863289	10.472	0.997852	D30
D3023	5863.03	346.913	0.964857	4633.8	0.873254	10.6345	0.998386	D30
D3024	5389.9	312.292	0.968702	4190.9	0.863886	10.3952	0.997873	D30
D6001	6081.24	349.694	0.963014	4643.3	0.841286	10.2476	0.990573	D60
D6002	6365.51	363.621	0.960312	4856	0.852846	10.4436	0.993993	D60
D6003	5601.01	336.688	0.966209	4445	0.849393	10.2929	0.994774	D60
D6004	4373.28	297.87	0.976312	3756.4	0.843464	10.0162	0.994155	D60
D6005	6389.83	359.2	0.960554	4902.2	0.86434	10.5961	0.997251	D60
D6006	6308.8	374.837	0.96083	4950.8	0.86931	10.6694	0.997988	D60
D6007	4824.85	299.546	0.972692	3828.8	0.847974	10.0931	0.996307	D60
D6008	4160.29	270.351	0.97623	3330.4	0.832999	9.74731	0.994362	D60
D6009	5239.17	306.101	0.968884	4065.2	0.832864	9.98529	0.994203	D60
D6010	5278.31	321.407	0.968573	4193.7	0.836289	10.0639	0.994852	D60
D6011	6206.51	366.163	0.962705	4821.3	0.877221	10.733	0.998352	D60
D6012	5962.96	324.893	0.96428	4522.5	0.860128	10.4444	0.997342	D60
D6013	4738.43	288.552	0.973513	3724.1	0.843552	10.0068	0.99499	D60
D6014	5079.67	298.26	0.970769	4054.5	0.851978	10.2112	0.996141	D60
D6015	4457.36	288.916	0.975445	3692.1	0.84618	10.0274	0.995348	D60
D6016	4820.66	301.29	0.973536	3857.3	0.862562	10.276	0.997701	D60
D6017	3818.97	271.663	0.981106	3365.4	0.862209	10.1021	0.99771	D60
D6018	3972.43	288.713	0.981113	3536.1	0.865505	10.2025	0.997513	D60
D6019	4158.47	283.246	0.979095	3470.7	0.867893	10.2073	0.997738	D60
D6020	4357.17	272.979	0.976087	3554.8	0.838975	9.89616	0.99599	D60
D6021	4627.88	286.245	0.975643	3683.4	0.85563	10.1365	0.997144	D60
D6022	4986.13	278.319	0.97166	3825.1	0.858464	10.2168	0.997293	D60
D6023	4409.22	255.93	0.975741	3449.5	0.848387	9.97039	0.996953	D60
D6024	4736.32	267.705	0.972854	3596.2	0.831229	9.81866	0.995162	D60
D9001	3477.53	290.918	0.984104	3100.9	0.866179	10.0464	0.99772	D90
D9002	3631.7	303.525	0.983201	3198.1	0.868556	10.1126	0.99786	D90
D9003	3863.19	302.62	0.981148	3301.4	0.868988	10.1575	0.997764	D90
D9004	4131.28	329.185	0.979406	3558.2	0.868381	10.2442	0.997746	D90
D9005	4510.94	353.717	0.976363	3881	0.860685	10.2613	0.997167	D90
D9006	4325.25	341.573	0.978313	3746	0.867794	10.3017	0.997798	D90
D9007	4296.9	340.787	0.978061	3697	0.86095	10.2041	0.997354	D90
D9008	3731.89	305.18	0.982155	3264.8	0.848499	9.90432	0.996447	D90
D9009	3506.5	288.584	0.985335	3063.5	0.871673	10.0948	0.997542	D90
D9010	4564.91	350.114	0.975179	3783.8	0.853067	10.1392	0.996486	D90
D9011	3654.8	310.555	0.98346	3312.3	0.848987	9.92773	0.995649	D90
D9012	3734.77	302.434	0.981992	3231.1	0.857361	9.99494	0.997081	D90
D9013	3817.71	302.676	0.98306	3287.9	0.874485	10.2165	0.997913	D90
D9014	4063.83	330.258	0.981395	3574.6	0.878778	10.3727	0.998183	D90
D9015	3753.23	299.22	0.982559	3279.8	0.871204	10.1751	0.997923	D90
D9016	4230.4	332.007	0.97855	3654	0.865893	10.2481	0.997892	D90
D9017	4380.99	345.204	0.977844	3796.7	0.861073	10.2386	0.997283	D90
D9018	4512.38	349.895	0.976521	3874.9	0.861454	10.2685	0.997562	D90
D9019	4234.63	343.009	0.979542	3707.8	0.871092	10.328	0.997905	D90
D9020	3711.26	305.478	0.982517	3248	0.862459	10.0609	0.997355	D90
D9021	3901.1	310.079	0.980496	3397.6	0.852572	10.0009	0.996916	D90
D9022	3940.86	307.897	0.980361	3416.6	0.850026	9.97789	0.996887	D90
D9023	3605.34	287.886	0.983512	3160	0.853293	9.92013	0.996804	D90
D9024	3211.82	251.327	0.986305	2791.4	0.8546	9.7824	0.996751	D90
