# Supplementary material for: Differences in soil physicochemical properties and rhizosphere microbial communities of flue-cured tobacco at different transplantation stages and locations
Source: Front Microbiol. 2023 Apr 20;14:1141720. doi: 10.3389/fmicb.2023.1141720 (PMC10157256; doi:10.3389/fmicb.2023.1141720)
Supplement: Supplementary file 3 [file Table_3.xlsx]

## Sheet: weighted_unifrac_distance
	D3001	D3002	D3003	D3004	D3005	D3006	D3007	D3008	D3009	D3010	D3011	D3012	D3013	D3014	D3015	D3016	D3017	D3018	D3019	D3020	D3021	D3022	D3023	D3024	D6001	D6002	D6003	D6004	D6005	D6006	D6007	D6008	D6009	D6010	D6011	D6012	D6013	D6014	D6015	D6016	D6017	D6018	D6019	D6020	D6021	D6022	D6023	D6024	D9001
D3001	0	0.133504	0.12086	0.264674	0.254151	0.271905	0.201144	0.236071	0.221358	0.315686	0.322376	0.292001	0.320308	0.369528	0.372582	0.237297	0.253509	0.231827	0.240985	0.264048	0.278172	0.266609	0.28106	0.283454	0.461119	0.416291	0.398092	0.440583	0.416027	0.405219	0.404981	0.454506	0.439431	0.421559	0.391881	0.416882	0.474203	0.520082	0.497883	0.439069	0.507229	0.478508	0.42655	0.458136	0.457092	0.372869	0.403759	0.452016	0.345076
D3002	0.133504	0	0.0951607	0.258901	0.241211	0.258842	0.198187	0.221355	0.19031	0.315785	0.323071	0.317787	0.287672	0.335177	0.339355	0.256686	0.253365	0.254613	0.25444	0.278203	0.291086	0.282482	0.287821	0.295235	0.46936	0.41614	0.398344	0.445142	0.423511	0.408395	0.405816	0.462041	0.443443	0.441885	0.395839	0.430688	0.474967	0.525938	0.503068	0.452958	0.522736	0.493047	0.432971	0.475234	0.465405	0.374241	0.422372	0.462611	0.327743
D3003	0.12086	0.0951607	0	0.268029	0.254899	0.27502	0.203747	0.234293	0.207941	0.322237	0.329588	0.32057	0.305985	0.352264	0.355957	0.257847	0.251983	0.250063	0.247649	0.27368	0.284289	0.276863	0.285071	0.295581	0.467415	0.415622	0.394836	0.443779	0.420076	0.407726	0.399967	0.45633	0.439349	0.437473	0.395456	0.426451	0.475457	0.519895	0.499225	0.451329	0.516982	0.487742	0.431904	0.469482	0.464546	0.372797	0.413604	0.454861	0.323114
D3004	0.264674	0.258901	0.268029	0	0.124172	0.123119	0.152374	0.153174	0.185619	0.168186	0.160997	0.187859	0.388366	0.449484	0.436293	0.306827	0.300714	0.309512	0.304528	0.325671	0.330156	0.328529	0.329199	0.342722	0.417444	0.376634	0.363513	0.3746	0.354274	0.335419	0.40995	0.455671	0.429067	0.368767	0.265995	0.345199	0.472304	0.519812	0.495416	0.434215	0.504399	0.480405	0.395956	0.455399	0.441505	0.393162	0.43373	0.465194	0.406275
D3005	0.254151	0.241211	0.254899	0.124172	0	0.109772	0.137212	0.1333	0.134757	0.189572	0.193464	0.221416	0.369468	0.41611	0.412942	0.323303	0.306008	0.319192	0.319105	0.344153	0.34657	0.345011	0.328443	0.36035	0.437804	0.400508	0.391121	0.405654	0.384389	0.369913	0.41889	0.466483	0.450917	0.41132	0.296522	0.378053	0.483547	0.531361	0.509795	0.465171	0.536146	0.509165	0.432407	0.495192	0.474847	0.420493	0.463178	0.494575	0.374743
D3006	0.271905	0.258842	0.27502	0.123119	0.109772	0	0.16058	0.144372	0.165054	0.171128	0.16508	0.207595	0.388352	0.441733	0.428972	0.324525	0.312892	0.32947	0.329774	0.350563	0.35693	0.344128	0.333449	0.357562	0.440449	0.40786	0.402459	0.411722	0.388528	0.362348	0.43536	0.479877	0.455395	0.402667	0.290014	0.375514	0.480066	0.524241	0.50498	0.452673	0.527143	0.501527	0.424091	0.487896	0.466006	0.418735	0.457971	0.488348	0.396815
D3007	0.201144	0.198187	0.203747	0.152374	0.137212	0.16058	0	0.124605	0.129569	0.200713	0.209875	0.217397	0.341806	0.400442	0.393064	0.278445	0.269982	0.275539	0.266657	0.294453	0.298788	0.296736	0.289032	0.315379	0.41167	0.368493	0.357886	0.377374	0.357376	0.334731	0.374509	0.424403	0.403423	0.375548	0.291353	0.340952	0.45214	0.495668	0.472958	0.423784	0.488839	0.462445	0.392733	0.443607	0.428014	0.369741	0.408766	0.43956	0.339965
D3008	0.236071	0.221355	0.234293	0.153174	0.1333	0.144372	0.124605	0	0.123128	0.200564	0.21368	0.233793	0.350918	0.402962	0.389203	0.292359	0.285449	0.302398	0.292404	0.308784	0.312419	0.315557	0.291634	0.330494	0.421052	0.377275	0.372597	0.383339	0.361008	0.341684	0.384411	0.436937	0.413183	0.378287	0.287479	0.347346	0.454698	0.495485	0.475171	0.429657	0.492418	0.471281	0.399865	0.459263	0.436745	0.38216	0.421795	0.452527	0.348156
D3009	0.221358	0.19031	0.207941	0.185619	0.134757	0.165054	0.129569	0.123128	0	0.228306	0.242457	0.26001	0.332985	0.376786	0.375945	0.314845	0.29614	0.314485	0.306748	0.334339	0.339606	0.334029	0.315515	0.347528	0.440938	0.396479	0.38828	0.410452	0.392866	0.380487	0.401428	0.454495	0.438468	0.423118	0.324604	0.390188	0.475863	0.526792	0.503976	0.467244	0.537256	0.509079	0.437792	0.49272	0.475466	0.408755	0.455781	0.4868	0.33896
D3010	0.315686	0.315785	0.322237	0.168186	0.189572	0.171128	0.200713	0.200564	0.228306	0	0.0953927	0.138489	0.419364	0.493353	0.473684	0.328247	0.316545	0.321327	0.315204	0.325834	0.322784	0.33202	0.330018	0.360006	0.410782	0.394281	0.372999	0.369704	0.351308	0.325006	0.418374	0.46447	0.426342	0.354134	0.264739	0.314647	0.475264	0.506917	0.487584	0.429941	0.484699	0.460772	0.397629	0.447495	0.418732	0.396665	0.422314	0.447733	0.42669
D3011	0.322376	0.323071	0.329588	0.160997	0.193464	0.16508	0.209875	0.21368	0.242457	0.0953927	0	0.1384	0.434704	0.505677	0.487709	0.330878	0.322186	0.326546	0.320016	0.332129	0.330635	0.335651	0.342686	0.360721	0.421217	0.407432	0.388114	0.377019	0.358203	0.329271	0.434873	0.480283	0.434364	0.353124	0.263933	0.318413	0.4764	0.509995	0.493269	0.42594	0.487205	0.463525	0.393724	0.452454	0.422365	0.401848	0.424489	0.452826	0.440909
D3012	0.292001	0.317787	0.32057	0.187859	0.221416	0.207595	0.217397	0.233793	0.26001	0.138489	0.1384	0	0.443564	0.512894	0.496039	0.29667	0.310555	0.295205	0.290446	0.30636	0.314102	0.32018	0.357235	0.353556	0.3982	0.401644	0.375065	0.365358	0.360741	0.32912	0.434858	0.464987	0.432684	0.326128	0.280935	0.299531	0.494982	0.526955	0.502797	0.409864	0.474211	0.458396	0.395772	0.418942	0.414931	0.397063	0.416312	0.445093	0.459023
D3013	0.320308	0.287672	0.305985	0.388366	0.369468	0.388352	0.341806	0.350918	0.332985	0.419364	0.434704	0.443564	0	0.194682	0.177184	0.280996	0.273165	0.285893	0.290247	0.301958	0.314714	0.314907	0.294668	0.327845	0.500722	0.456654	0.45307	0.497184	0.460239	0.46738	0.444107	0.49623	0.490588	0.512502	0.449591	0.487984	0.440016	0.497569	0.482397	0.486121	0.544608	0.509264	0.462684	0.519818	0.490401	0.384815	0.428015	0.47013	0.39203
D3014	0.369528	0.335177	0.352264	0.449484	0.41611	0.441733	0.400442	0.402962	0.376786	0.493353	0.505677	0.512894	0.194682	0	0.151638	0.350701	0.348005	0.357026	0.355183	0.372459	0.383021	0.379795	0.365709	0.386041	0.547225	0.496251	0.502829	0.561097	0.53357	0.544776	0.500828	0.543311	0.552775	0.593066	0.518988	0.566279	0.512324	0.588463	0.57108	0.560379	0.628918	0.597389	0.531907	0.59497	0.568385	0.446556	0.507353	0.558619	0.449931
D3015	0.372582	0.339355	0.355957	0.436293	0.412942	0.428972	0.393064	0.389203	0.375945	0.473684	0.487709	0.496039	0.177184	0.151638	0	0.330676	0.316485	0.341909	0.334408	0.346598	0.351092	0.372247	0.345414	0.388961	0.54489	0.503461	0.507184	0.552129	0.517006	0.521603	0.485462	0.534943	0.537007	0.56862	0.502913	0.540844	0.500276	0.552048	0.539748	0.538467	0.600657	0.569487	0.512881	0.579119	0.546172	0.434765	0.483367	0.534801	0.429874
D3016	0.237297	0.256686	0.257847	0.306827	0.323303	0.324525	0.278445	0.292359	0.314845	0.328247	0.330878	0.29667	0.280996	0.350701	0.330676	0	0.125107	0.100089	0.127737	0.11875	0.147197	0.184883	0.208823	0.216389	0.44972	0.420333	0.391786	0.408282	0.38761	0.360221	0.395943	0.452597	0.406737	0.365448	0.365498	0.357553	0.411967	0.449563	0.423335	0.347708	0.417521	0.389393	0.351805	0.375589	0.365952	0.275494	0.313587	0.352427	0.410818
D3017	0.253509	0.253365	0.251983	0.300714	0.306008	0.312892	0.269982	0.285449	0.29614	0.316545	0.322186	0.310555	0.273165	0.348005	0.316485	0.125107	0	0.121454	0.15328	0.153348	0.164221	0.208398	0.218779	0.252507	0.458171	0.42852	0.407658	0.427319	0.395612	0.373541	0.410435	0.469662	0.42584	0.389822	0.363478	0.365618	0.420479	0.458663	0.433913	0.366095	0.436458	0.406498	0.360183	0.400285	0.384832	0.298198	0.335504	0.374959	0.387147
D3018	0.231827	0.254613	0.250063	0.309512	0.319192	0.32947	0.275539	0.302398	0.314485	0.321327	0.326546	0.295205	0.285893	0.357026	0.341909	0.100089	0.121454	0	0.143513	0.139159	0.159816	0.202301	0.229727	0.246678	0.462757	0.430599	0.399818	0.424524	0.40076	0.37919	0.408944	0.464054	0.424267	0.388634	0.382525	0.382421	0.434842	0.472884	0.446122	0.369492	0.440397	0.409257	0.370043	0.393396	0.390734	0.299848	0.339576	0.376487	0.415813
D3019	0.240985	0.25444	0.247649	0.304528	0.319105	0.329774	0.266657	0.292404	0.306748	0.315204	0.320016	0.290446	0.290247	0.355183	0.334408	0.127737	0.15328	0.143513	0	0.100491	0.107456	0.156038	0.178469	0.202557	0.428379	0.393006	0.373367	0.388382	0.363663	0.338323	0.369404	0.43013	0.385143	0.351884	0.339991	0.345401	0.383012	0.423219	0.392437	0.319057	0.391675	0.363103	0.322016	0.350936	0.338113	0.246876	0.292032	0.331241	0.394165
D3020	0.264048	0.278203	0.27368	0.325671	0.344153	0.350563	0.294453	0.308784	0.334339	0.325834	0.332129	0.30636	0.301958	0.372459	0.346598	0.11875	0.153348	0.139159	0.100491	0	0.0896021	0.159906	0.178829	0.211944	0.439399	0.403359	0.373476	0.392224	0.370758	0.338962	0.371186	0.433825	0.388742	0.343829	0.350811	0.33771	0.387785	0.416415	0.393264	0.320651	0.376829	0.354892	0.32567	0.347707	0.331352	0.245867	0.274911	0.315632	0.405305
D3021	0.278172	0.291086	0.284289	0.330156	0.34657	0.35693	0.298788	0.312419	0.339606	0.322784	0.330635	0.314102	0.314714	0.383021	0.351092	0.147197	0.164221	0.159816	0.107456	0.0896021	0	0.160839	0.179702	0.224122	0.429463	0.394985	0.373164	0.383299	0.360856	0.32723	0.361241	0.425875	0.379279	0.337483	0.33983	0.326457	0.375852	0.400206	0.375208	0.313833	0.363668	0.335207	0.31676	0.348747	0.319352	0.240887	0.270378	0.302875	0.400292
D3022	0.266609	0.282482	0.276863	0.328529	0.345011	0.344128	0.296736	0.315557	0.334029	0.33202	0.335651	0.32018	0.314907	0.379795	0.372247	0.184883	0.208398	0.202301	0.156038	0.159906	0.160839	0	0.139717	0.13197	0.388829	0.347494	0.341815	0.35467	0.327402	0.313098	0.328036	0.382342	0.346418	0.332081	0.31653	0.320167	0.341425	0.375954	0.355054	0.305221	0.366693	0.336918	0.297275	0.323442	0.313972	0.224178	0.250153	0.29848	0.408067
D3023	0.28106	0.287821	0.285071	0.329199	0.328443	0.333449	0.289032	0.291634	0.315515	0.330018	0.342686	0.357235	0.294668	0.365709	0.345414	0.208823	0.218779	0.229727	0.178469	0.178829	0.179702	0.139717	0	0.168749	0.413664	0.368736	0.368693	0.377129	0.338946	0.322768	0.342242	0.402103	0.367139	0.356997	0.323361	0.333718	0.347231	0.376092	0.358927	0.332342	0.380525	0.345633	0.32456	0.369518	0.330985	0.246287	0.27307	0.310368	0.366314
D3024	0.283454	0.295235	0.295581	0.342722	0.36035	0.357562	0.315379	0.330494	0.347528	0.360006	0.360721	0.353556	0.327845	0.386041	0.388961	0.216389	0.252507	0.246678	0.202557	0.211944	0.224122	0.13197	0.168749	0	0.371927	0.327807	0.323289	0.336326	0.315826	0.313913	0.327265	0.3687	0.331849	0.333992	0.341871	0.332535	0.307842	0.356959	0.340308	0.297639	0.365616	0.344366	0.282599	0.310678	0.304297	0.224282	0.266774	0.287266	0.436375
D6001	0.461119	0.46936	0.467415	0.417444	0.437804	0.440449	0.41167	0.421052	0.440938	0.410782	0.421217	0.3982	0.500722	0.547225	0.54489	0.44972	0.458171	0.462757	0.428379	0.439399	0.429463	0.388829	0.413664	0.371927	0	0.151284	0.207494	0.222201	0.258531	0.296516	0.307817	0.242473	0.270387	0.353432	0.328093	0.337676	0.335869	0.386265	0.354499	0.38022	0.433374	0.430175	0.342371	0.343574	0.363635	0.375317	0.413951	0.37985	0.493085
D6002	0.416291	0.41614	0.415622	0.376634	0.400508	0.40786	0.368493	0.377275	0.396479	0.394281	0.407432	0.401644	0.456654	0.496251	0.503461	0.420333	0.42852	0.430599	0.393006	0.403359	0.394985	0.347494	0.368736	0.327807	0.151284	0	0.135668	0.180272	0.221035	0.276347	0.251381	0.193607	0.22264	0.341993	0.302044	0.340849	0.285993	0.361525	0.327237	0.35922	0.419697	0.414232	0.312221	0.316964	0.345876	0.319995	0.377171	0.354942	0.468877
D6003	0.398092	0.398344	0.394836	0.363513	0.391121	0.402459	0.357886	0.372597	0.38828	0.372999	0.388114	0.375065	0.45307	0.502829	0.507184	0.391786	0.407658	0.399818	0.373367	0.373476	0.373164	0.341815	0.368693	0.323289	0.207494	0.135668	0	0.153809	0.202155	0.250188	0.219189	0.207294	0.188956	0.310788	0.29104	0.315794	0.273838	0.351099	0.306677	0.330262	0.394894	0.389478	0.292081	0.289149	0.318734	0.290504	0.348905	0.320638	0.45269
D6004	0.440583	0.445142	0.443779	0.3746	0.405654	0.411722	0.377374	0.383339	0.410452	0.369704	0.377019	0.365358	0.497184	0.561097	0.552129	0.408282	0.427319	0.424524	0.388382	0.392224	0.383299	0.35467	0.377129	0.336326	0.222201	0.180272	0.153809	0	0.139827	0.184289	0.241422	0.216319	0.186052	0.246332	0.253283	0.263752	0.270905	0.321851	0.286292	0.303565	0.351214	0.352897	0.274771	0.254843	0.280484	0.301814	0.324322	0.292016	0.485889
D6005	0.416027	0.423511	0.420076	0.354274	0.384389	0.388528	0.357376	0.361008	0.392866	0.351308	0.358203	0.360741	0.460239	0.53357	0.517006	0.38761	0.395612	0.40076	0.363663	0.370758	0.360856	0.327402	0.338946	0.315826	0.258531	0.221035	0.202155	0.139827	0	0.137693	0.211489	0.248528	0.19448	0.225796	0.220759	0.230407	0.276129	0.30311	0.281677	0.270063	0.315547	0.316709	0.23921	0.263029	0.241521	0.273914	0.296185	0.264001	0.432044
D6006	0.405219	0.408395	0.407726	0.335419	0.369913	0.362348	0.334731	0.341684	0.380487	0.325006	0.329271	0.32912	0.46738	0.544776	0.521603	0.360221	0.373541	0.37919	0.338323	0.338962	0.32723	0.313098	0.322768	0.313913	0.296516	0.276347	0.250188	0.184289	0.137693	0	0.249366	0.297337	0.232209	0.173359	0.19506	0.187897	0.309147	0.307238	0.288767	0.24127	0.289574	0.282253	0.232799	0.269087	0.227668	0.245591	0.26372	0.245204	0.424877
D6007	0.404981	0.405816	0.399967	0.40995	0.41889	0.43536	0.374509	0.384411	0.401428	0.418374	0.434873	0.434858	0.444107	0.500828	0.485462	0.395943	0.410435	0.408944	0.369404	0.371186	0.361241	0.328036	0.342242	0.327265	0.307817	0.251381	0.219189	0.241422	0.211489	0.249366	0	0.218617	0.120569	0.337795	0.328265	0.310488	0.254569	0.30842	0.282219	0.31039	0.361439	0.359347	0.278017	0.302637	0.27431	0.252586	0.266253	0.269555	0.385133
D6008	0.454506	0.462041	0.45633	0.455671	0.466483	0.479877	0.424403	0.436937	0.454495	0.46447	0.480283	0.464987	0.49623	0.543311	0.534943	0.452597	0.469662	0.464054	0.43013	0.433825	0.425875	0.382342	0.402103	0.3687	0.242473	0.193607	0.207294	0.216319	0.248528	0.297337	0.218617	0	0.181031	0.371469	0.371811	0.348217	0.294611	0.366126	0.328537	0.367369	0.419658	0.416735	0.331782	0.329575	0.352266	0.325549	0.351041	0.329686	0.432067
D6009	0.439431	0.443443	0.439349	0.429067	0.450917	0.455395	0.403423	0.413183	0.438468	0.426342	0.434364	0.432684	0.490588	0.552775	0.537007	0.406737	0.42584	0.424267	0.385143	0.388742	0.379279	0.346418	0.367139	0.331849	0.270387	0.22264	0.188956	0.186052	0.19448	0.232209	0.120569	0.181031	0	0.312564	0.320917	0.288344	0.232544	0.292185	0.255418	0.299016	0.348309	0.34913	0.271578	0.265047	0.26767	0.261245	0.272162	0.255439	0.42984
D6010	0.421559	0.441885	0.437473	0.368767	0.41132	0.402667	0.375548	0.378287	0.423118	0.354134	0.353124	0.326128	0.512502	0.593066	0.56862	0.365448	0.389822	0.388634	0.351884	0.343829	0.337483	0.332081	0.356997	0.333992	0.353432	0.341993	0.310788	0.246332	0.225796	0.173359	0.337795	0.371469	0.312564	0	0.22924	0.178574	0.353541	0.341699	0.324014	0.253133	0.292898	0.298317	0.271421	0.2555	0.251744	0.308785	0.299282	0.272536	0.488016
D6011	0.391881	0.395839	0.395456	0.265995	0.296522	0.290014	0.291353	0.287479	0.324604	0.264739	0.263933	0.280935	0.449591	0.518988	0.502913	0.365498	0.363478	0.382525	0.339991	0.350811	0.33983	0.31653	0.323361	0.341871	0.328093	0.302044	0.29104	0.253283	0.220759	0.19506	0.328265	0.371811	0.320917	0.22924	0	0.209	0.359875	0.380935	0.36068	0.30487	0.382092	0.369356	0.286672	0.354513	0.319242	0.305842	0.329327	0.348393	0.417404
D6012	0.416882	0.430688	0.426451	0.345199	0.378053	0.375514	0.340952	0.347346	0.390188	0.314647	0.318413	0.299531	0.487984	0.566279	0.540844	0.357553	0.365618	0.382421	0.345401	0.33771	0.326457	0.320167	0.333718	0.332535	0.337676	0.340849	0.315794	0.263752	0.230407	0.187897	0.310488	0.348217	0.288344	0.178574	0.209	0	0.354701	0.360381	0.357354	0.285337	0.318173	0.316143	0.280183	0.306172	0.262649	0.285937	0.260795	0.256889	0.40653
D6013	0.474203	0.474967	0.475457	0.472304	0.483547	0.480066	0.45214	0.454698	0.475863	0.475264	0.4764	0.494982	0.440016	0.512324	0.500276	0.411967	0.420479	0.434842	0.383012	0.387785	0.375852	0.341425	0.347231	0.307842	0.335869	0.285993	0.273838	0.270905	0.276129	0.309147	0.254569	0.294611	0.232544	0.353541	0.359875	0.354701	0	0.20878	0.174191	0.280335	0.339954	0.336911	0.249965	0.257655	0.270023	0.240323	0.269474	0.25055	0.462508
D6014	0.520082	0.525938	0.519895	0.519812	0.531361	0.524241	0.495668	0.495485	0.526792	0.506917	0.509995	0.526955	0.497569	0.588463	0.552048	0.449563	0.458663	0.472884	0.423219	0.416415	0.400206	0.375954	0.376092	0.356959	0.386265	0.361525	0.351099	0.321851	0.30311	0.307238	0.30842	0.366126	0.292185	0.341699	0.380935	0.360381	0.20878	0	0.1215	0.275439	0.29049	0.29792	0.274392	0.264189	0.256171	0.294436	0.281686	0.239956	0.489186
D6015	0.497883	0.503068	0.499225	0.495416	0.509795	0.50498	0.472958	0.475171	0.503976	0.487584	0.493269	0.502797	0.482397	0.57108	0.539748	0.423335	0.433913	0.446122	0.392437	0.393264	0.375208	0.355054	0.358927	0.340308	0.354499	0.327237	0.306677	0.286292	0.281677	0.288767	0.282219	0.328537	0.255418	0.324014	0.36068	0.357354	0.174191	0.1215	0	0.260166	0.287569	0.284807	0.252599	0.240746	0.246506	0.267562	0.283401	0.238251	0.495841
D6016	0.439069	0.452958	0.451329	0.434215	0.465171	0.452673	0.423784	0.429657	0.467244	0.429941	0.42594	0.409864	0.486121	0.560379	0.538467	0.347708	0.366095	0.369492	0.319057	0.320651	0.313833	0.305221	0.332342	0.297639	0.38022	0.35922	0.330262	0.303565	0.270063	0.24127	0.31039	0.367369	0.299016	0.253133	0.30487	0.285337	0.280335	0.275439	0.260166	0	0.183659	0.190551	0.153649	0.175084	0.146153	0.230406	0.238435	0.224079	0.469331
D6017	0.507229	0.522736	0.516982	0.504399	0.536146	0.527143	0.488839	0.492418	0.537256	0.484699	0.487205	0.474211	0.544608	0.628918	0.600657	0.417521	0.436458	0.440397	0.391675	0.376829	0.363668	0.366693	0.380525	0.365616	0.433374	0.419697	0.394894	0.351214	0.315547	0.289574	0.361439	0.419658	0.348309	0.292898	0.382092	0.318173	0.339954	0.29049	0.287569	0.183659	0	0.129574	0.226896	0.215301	0.18707	0.305154	0.28152	0.223652	0.524815
D6018	0.478508	0.493047	0.487742	0.480405	0.509165	0.501527	0.462445	0.471281	0.509079	0.460772	0.463525	0.458396	0.509264	0.597389	0.569487	0.389393	0.406498	0.409257	0.363103	0.354892	0.335207	0.336918	0.345633	0.344366	0.430175	0.414232	0.389478	0.352897	0.316709	0.282253	0.359347	0.416735	0.34913	0.298317	0.369356	0.316143	0.336911	0.29792	0.284807	0.190551	0.129574	0	0.227144	0.242989	0.197444	0.276969	0.262964	0.217714	0.497455
D6019	0.42655	0.432971	0.431904	0.395956	0.432407	0.424091	0.392733	0.399865	0.437792	0.397629	0.393724	0.395772	0.462684	0.531907	0.512881	0.351805	0.360183	0.370043	0.322016	0.32567	0.31676	0.297275	0.32456	0.282599	0.342371	0.312221	0.292081	0.274771	0.23921	0.232799	0.278017	0.331782	0.271578	0.271421	0.286672	0.280183	0.249965	0.274392	0.252599	0.153649	0.226896	0.227144	0	0.180103	0.146392	0.217016	0.243981	0.228837	0.457035
D6020	0.458136	0.475234	0.469482	0.455399	0.495192	0.487896	0.443607	0.459263	0.49272	0.447495	0.452454	0.418942	0.519818	0.59497	0.579119	0.375589	0.400285	0.393396	0.350936	0.347707	0.348747	0.323442	0.369518	0.310678	0.343574	0.316964	0.289149	0.254843	0.263029	0.269087	0.302637	0.329575	0.265047	0.2555	0.354513	0.306172	0.257655	0.264189	0.240746	0.175084	0.215301	0.242989	0.180103	0	0.163099	0.26371	0.26639	0.228215	0.536763
D6021	0.457092	0.465405	0.464546	0.441505	0.474847	0.466006	0.428014	0.436745	0.475466	0.418732	0.422365	0.414931	0.490401	0.568385	0.546172	0.365952	0.384832	0.390734	0.338113	0.331352	0.319352	0.313972	0.330985	0.304297	0.363635	0.345876	0.318734	0.280484	0.241521	0.227668	0.27431	0.352266	0.26767	0.251744	0.319242	0.262649	0.270023	0.256171	0.246506	0.146153	0.18707	0.197444	0.146392	0.163099	0	0.228742	0.211474	0.19576	0.47742
D6022	0.372869	0.374241	0.372797	0.393162	0.420493	0.418735	0.369741	0.38216	0.408755	0.396665	0.401848	0.397063	0.384815	0.446556	0.434765	0.275494	0.298198	0.299848	0.246876	0.245867	0.240887	0.224178	0.246287	0.224282	0.375317	0.319995	0.290504	0.301814	0.273914	0.245591	0.252586	0.325549	0.261245	0.308785	0.305842	0.285937	0.240323	0.294436	0.267562	0.230406	0.305154	0.276969	0.217016	0.26371	0.228742	0	0.138436	0.175359	0.407308
D6023	0.403759	0.422372	0.413604	0.43373	0.463178	0.457971	0.408766	0.421795	0.455781	0.422314	0.424489	0.416312	0.428015	0.507353	0.483367	0.313587	0.335504	0.339576	0.292032	0.274911	0.270378	0.250153	0.27307	0.266774	0.413951	0.377171	0.348905	0.324322	0.296185	0.26372	0.266253	0.351041	0.272162	0.299282	0.329327	0.260795	0.269474	0.281686	0.283401	0.238435	0.28152	0.262964	0.243981	0.26639	0.211474	0.138436	0	0.147527	0.40876
D6024	0.452016	0.462611	0.454861	0.465194	0.494575	0.488348	0.43956	0.452527	0.4868	0.447733	0.452826	0.445093	0.47013	0.558619	0.534801	0.352427	0.374959	0.376487	0.331241	0.315632	0.302875	0.29848	0.310368	0.287266	0.37985	0.354942	0.320638	0.292016	0.264001	0.245204	0.269555	0.329686	0.255439	0.272536	0.348393	0.256889	0.25055	0.239956	0.238251	0.224079	0.223652	0.217714	0.228837	0.228215	0.19576	0.175359	0.147527	0	0.445295
D9001	0.345076	0.327743	0.323114	0.406275	0.374743	0.396815	0.339965	0.348156	0.33896	0.42669	0.440909	0.459023	0.39203	0.449931	0.429874	0.410818	0.387147	0.415813	0.394165	0.405305	0.400292	0.408067	0.366314	0.436375	0.493085	0.468877	0.45269	0.485889	0.432044	0.424877	0.385133	0.432067	0.42984	0.488016	0.417404	0.40653	0.462508	0.489186	0.495841	0.469331	0.524815	0.497455	0.457035	0.536763	0.47742	0.407308	0.40876	0.445295	0
D9002	0.368177	0.350998	0.355803	0.409542	0.377996	0.397567	0.347342	0.352164	0.349828	0.4255	0.440774	0.463627	0.393069	0.44636	0.42882	0.421671	0.396033	0.431699	0.410171	0.418955	0.413377	0.420442	0.370961	0.446485	0.485307	0.457416	0.451684	0.486228	0.432412	0.423984	0.395407	0.432359	0.435808	0.484252	0.396532	0.405625	0.459956	0.488899	0.496844	0.474267	0.533266	0.507273	0.460366	0.541231	0.484906	0.416232	0.419706	0.455744	0.132644
D9003	0.320789	0.2985	0.298271	0.369128	0.338919	0.363611	0.300745	0.314037	0.305116	0.391859	0.40601	0.425539	0.372903	0.419681	0.409527	0.379113	0.36731	0.387307	0.357969	0.372777	0.370507	0.369222	0.336204	0.394178	0.446776	0.415315	0.397785	0.435192	0.384861	0.379673	0.340341	0.388623	0.385973	0.445613	0.36634	0.37232	0.419231	0.45877	0.45887	0.428418	0.499846	0.471673	0.415194	0.495558	0.442087	0.361398	0.379721	0.416956	0.136494
D9004	0.43186	0.427764	0.43133	0.314223	0.31866	0.300515	0.32334	0.306329	0.33771	0.286991	0.295248	0.321262	0.469918	0.528234	0.507312	0.434334	0.424774	0.455508	0.411934	0.424437	0.414125	0.412045	0.388263	0.434652	0.411644	0.408112	0.395102	0.399518	0.364568	0.346582	0.387251	0.435434	0.402942	0.401482	0.280372	0.315056	0.447687	0.477379	0.479628	0.42932	0.499328	0.478902	0.41445	0.489616	0.431867	0.40422	0.415346	0.442885	0.337705
D9005	0.448284	0.447309	0.450533	0.324924	0.334994	0.313075	0.344219	0.328016	0.357759	0.289722	0.292553	0.317436	0.487383	0.553684	0.534366	0.440599	0.430049	0.462367	0.413703	0.434305	0.421284	0.415502	0.398195	0.436831	0.410349	0.416408	0.408895	0.392478	0.357371	0.331422	0.423435	0.468654	0.419252	0.376168	0.255354	0.314059	0.435038	0.461376	0.462351	0.410069	0.48251	0.463493	0.394026	0.467314	0.419924	0.416071	0.426817	0.442526	0.39589
D9006	0.393081	0.391075	0.394279	0.290581	0.298295	0.290682	0.294004	0.285034	0.310565	0.277374	0.289557	0.302376	0.447169	0.50985	0.489412	0.395363	0.388252	0.416152	0.367804	0.384744	0.372255	0.371884	0.353151	0.40192	0.393569	0.384668	0.365657	0.366647	0.328736	0.302902	0.357525	0.409404	0.37291	0.358162	0.23845	0.278804	0.413736	0.438491	0.431762	0.383335	0.453044	0.433755	0.369206	0.444965	0.394347	0.36186	0.373985	0.402491	0.310716
D9007	0.388111	0.383818	0.384456	0.341238	0.343702	0.339567	0.316791	0.316154	0.34267	0.325956	0.33764	0.354242	0.419867	0.488225	0.461059	0.381909	0.372922	0.399263	0.353954	0.36207	0.351425	0.351608	0.32522	0.387771	0.421176	0.395586	0.372741	0.369609	0.326082	0.297292	0.316413	0.389344	0.338845	0.357529	0.285051	0.282487	0.393049	0.395579	0.40908	0.370619	0.431604	0.408584	0.361607	0.435114	0.363575	0.330829	0.313855	0.359187	0.270894
D9008	0.4323	0.434401	0.433383	0.396107	0.409563	0.401691	0.371342	0.371461	0.408542	0.370051	0.378934	0.382177	0.471983	0.565673	0.525372	0.405514	0.398801	0.424805	0.383595	0.382998	0.369998	0.393513	0.363947	0.426625	0.4622	0.448167	0.422165	0.410122	0.36218	0.324498	0.366174	0.434263	0.376786	0.363484	0.340474	0.294259	0.43812	0.429735	0.438534	0.395361	0.405874	0.379785	0.393073	0.447908	0.379756	0.366726	0.334537	0.356265	0.319421
D9009	0.456701	0.446131	0.452677	0.380794	0.387239	0.385331	0.374127	0.362546	0.390201	0.375243	0.383203	0.392169	0.466765	0.525414	0.499667	0.443582	0.430806	0.460993	0.423872	0.432695	0.428172	0.430667	0.399258	0.45626	0.449937	0.452278	0.438726	0.440318	0.399236	0.389806	0.40304	0.448585	0.416401	0.451148	0.380157	0.343848	0.474219	0.502241	0.504996	0.471693	0.51048	0.486863	0.450776	0.517428	0.450933	0.421247	0.413647	0.444883	0.268704
D9010	0.34289	0.332088	0.333394	0.274456	0.266189	0.271858	0.249831	0.251995	0.268197	0.281137	0.29075	0.310878	0.402185	0.457284	0.439802	0.364326	0.353778	0.377188	0.337194	0.35121	0.345407	0.353843	0.334478	0.385541	0.429042	0.397609	0.370369	0.383719	0.347528	0.322979	0.356516	0.425737	0.388706	0.371441	0.274562	0.322317	0.413447	0.444365	0.446557	0.395443	0.472168	0.453191	0.380538	0.453597	0.407205	0.351718	0.378567	0.410846	0.302199
D9011	0.333601	0.33183	0.327008	0.277678	0.290288	0.290165	0.251514	0.270121	0.294695	0.281374	0.285826	0.28923	0.411966	0.48254	0.458822	0.342119	0.330362	0.352174	0.313496	0.323652	0.314084	0.332993	0.333576	0.374351	0.417412	0.392553	0.358227	0.367509	0.333793	0.294191	0.352944	0.412126	0.376269	0.316225	0.267237	0.285911	0.404984	0.427187	0.422099	0.355559	0.422924	0.408748	0.35244	0.405542	0.367152	0.335183	0.344249	0.380671	0.319963
D9012	0.380022	0.37754	0.382855	0.302291	0.322572	0.309665	0.297517	0.291273	0.327041	0.288589	0.283405	0.296734	0.441495	0.508627	0.478547	0.361355	0.356101	0.382651	0.34111	0.348387	0.340773	0.351048	0.339461	0.373417	0.424089	0.420336	0.39995	0.377645	0.342293	0.308979	0.389716	0.449063	0.386679	0.341787	0.282227	0.266636	0.415468	0.42114	0.437343	0.367863	0.41991	0.409289	0.360589	0.423026	0.369576	0.350221	0.342851	0.373994	0.326828
D9013	0.491815	0.485776	0.489837	0.471598	0.476278	0.464689	0.455621	0.448103	0.474379	0.477817	0.479092	0.502091	0.441912	0.498891	0.468137	0.416039	0.408534	0.450269	0.404067	0.402973	0.40351	0.401408	0.367095	0.40818	0.51665	0.502779	0.497476	0.491981	0.445962	0.439712	0.431735	0.500153	0.444434	0.481168	0.437287	0.394599	0.406894	0.429554	0.455093	0.436917	0.471816	0.454641	0.423007	0.491871	0.416687	0.384109	0.352246	0.405898	0.333114
D9014	0.457533	0.451341	0.454326	0.45186	0.451239	0.43981	0.430078	0.42211	0.448645	0.455149	0.451581	0.481806	0.402433	0.468583	0.424682	0.38014	0.374559	0.410833	0.371213	0.359458	0.358403	0.356847	0.33013	0.377039	0.510427	0.483883	0.478589	0.473825	0.421952	0.405942	0.397513	0.488898	0.424031	0.450168	0.393985	0.389398	0.378368	0.392515	0.415824	0.398412	0.448042	0.426433	0.390943	0.472324	0.384277	0.348904	0.317116	0.375797	0.363054
D9015	0.452446	0.441134	0.445682	0.454163	0.447365	0.438982	0.429002	0.42101	0.443746	0.457363	0.458404	0.490347	0.395239	0.452531	0.408742	0.37487	0.367587	0.402542	0.368933	0.356581	0.353482	0.362488	0.335107	0.392497	0.524477	0.495633	0.490588	0.499904	0.448541	0.43301	0.406791	0.499572	0.44342	0.485102	0.408705	0.426938	0.405012	0.430106	0.443277	0.428817	0.486236	0.459149	0.417163	0.504946	0.419772	0.358462	0.344792	0.41018	0.356983
D9016	0.493385	0.489332	0.492132	0.457827	0.465298	0.45402	0.449671	0.441764	0.470072	0.436273	0.436204	0.470517	0.469015	0.551811	0.506422	0.426312	0.414042	0.450314	0.401976	0.397594	0.381286	0.399869	0.372422	0.42681	0.522006	0.507466	0.495597	0.484571	0.441726	0.414058	0.448005	0.514503	0.453588	0.44465	0.386593	0.389149	0.413097	0.398467	0.431857	0.405799	0.447906	0.428913	0.398767	0.481378	0.406646	0.380538	0.358256	0.37838	0.399554
D9017	0.428285	0.419649	0.423576	0.39513	0.402203	0.393416	0.381611	0.373116	0.40483	0.388323	0.387489	0.417636	0.407135	0.477266	0.447051	0.351316	0.348073	0.383575	0.329279	0.323276	0.321544	0.324247	0.291169	0.346056	0.464375	0.437512	0.424085	0.419341	0.373883	0.34055	0.385197	0.46073	0.395835	0.384959	0.3172	0.337459	0.360994	0.375278	0.390351	0.350808	0.392861	0.380204	0.340542	0.421575	0.350224	0.298302	0.290578	0.329503	0.360136
D9018	0.404307	0.392379	0.397176	0.378372	0.393158	0.37856	0.361912	0.363864	0.397034	0.374107	0.368891	0.393487	0.401818	0.471928	0.433773	0.332278	0.323477	0.356657	0.311624	0.304958	0.3032	0.314802	0.301328	0.339668	0.475875	0.446458	0.430881	0.42598	0.387235	0.34177	0.384213	0.462243	0.396366	0.388958	0.32444	0.33264	0.373301	0.393375	0.404115	0.342681	0.406186	0.387167	0.332982	0.413003	0.345179	0.295427	0.284493	0.332999	0.34511
D9019	0.437534	0.431188	0.432819	0.425087	0.431855	0.421647	0.404749	0.399052	0.429655	0.415811	0.418036	0.4437	0.397599	0.476091	0.433199	0.339683	0.329216	0.367561	0.326518	0.314586	0.311589	0.33285	0.296812	0.355723	0.493593	0.472806	0.455719	0.450563	0.395903	0.369074	0.385722	0.476109	0.406042	0.415406	0.358529	0.361022	0.37792	0.375304	0.39291	0.353576	0.401889	0.379156	0.35523	0.440491	0.347468	0.309863	0.289282	0.338668	0.346633
D9020	0.439581	0.430793	0.434361	0.423498	0.440468	0.427097	0.404631	0.403233	0.438212	0.406446	0.403076	0.422386	0.435442	0.503282	0.462506	0.346775	0.341269	0.373935	0.324331	0.319267	0.310241	0.329931	0.318345	0.358271	0.498272	0.472484	0.452433	0.441249	0.399645	0.357795	0.378694	0.460445	0.39182	0.400742	0.357196	0.341824	0.381872	0.384967	0.404652	0.32987	0.390673	0.375287	0.330414	0.405921	0.327116	0.298249	0.269353	0.32412	0.353112
D9021	0.438709	0.437579	0.440702	0.444997	0.456882	0.444653	0.418552	0.418132	0.453302	0.424866	0.426702	0.442697	0.429093	0.506288	0.462348	0.347028	0.346656	0.374909	0.32629	0.317353	0.307483	0.326192	0.304335	0.353204	0.504405	0.477447	0.456282	0.447354	0.400884	0.361318	0.377976	0.461223	0.393802	0.39969	0.378564	0.341397	0.379658	0.374989	0.399484	0.340611	0.394521	0.377808	0.343001	0.414885	0.332917	0.295981	0.262117	0.320842	0.356183
D9022	0.42646	0.421303	0.425087	0.422114	0.431031	0.420327	0.396478	0.39407	0.428328	0.402537	0.400836	0.424433	0.405967	0.494051	0.452957	0.341749	0.344958	0.368735	0.314849	0.306415	0.297613	0.312555	0.285941	0.342417	0.483545	0.452461	0.436095	0.427296	0.381674	0.340386	0.383075	0.460223	0.394329	0.380379	0.339485	0.339771	0.355342	0.345585	0.362092	0.336929	0.367431	0.345861	0.328827	0.399136	0.331263	0.285686	0.271642	0.295483	0.350776
D9023	0.453898	0.450968	0.45242	0.448161	0.459564	0.446957	0.422752	0.419395	0.456093	0.436605	0.43431	0.455846	0.438891	0.512289	0.467048	0.366875	0.370892	0.400739	0.341951	0.333778	0.327217	0.334255	0.312452	0.360418	0.511506	0.482215	0.46615	0.449586	0.406681	0.369095	0.384044	0.474864	0.399393	0.404591	0.367894	0.351977	0.374646	0.374752	0.400243	0.352597	0.396102	0.385777	0.356209	0.416579	0.343023	0.309033	0.274459	0.327272	0.371646
D9024	0.44495	0.439084	0.44244	0.448563	0.450968	0.444726	0.420424	0.41172	0.444796	0.452192	0.451839	0.474098	0.405332	0.464461	0.425739	0.353745	0.361667	0.391096	0.345147	0.335262	0.335516	0.340863	0.308154	0.346515	0.515421	0.484925	0.467589	0.45828	0.421843	0.394302	0.390606	0.468534	0.402675	0.434216	0.391762	0.369339	0.380924	0.392847	0.420149	0.381744	0.42347	0.413279	0.38181	0.440767	0.375001	0.313961	0.287568	0.338079	0.334424
[truncated: 23 more columns]
