# Supplementary material for: Differences in soil physicochemical properties and rhizosphere microbial communities of flue-cured tobacco at different transplantation stages and locations
Source: Front Microbiol. 2023 Apr 20;14:1141720. doi: 10.3389/fmicb.2023.1141720 (PMC10157256; doi:10.3389/fmicb.2023.1141720)
Supplement: Supplementary file 4 [file Table_4.xlsx]

ID	D30	D60	D90
Actinobacteria	0.48760221	0.46767207	0.36175674
Proteobacteria	0.19923666	0.2141239	0.32369051
Chloroflexi	0.09374177	0.05864951	0.06760107
Acidobacteria	0.09986575	0.0337444	0.07235509
Firmicutes	0.02963115	0.1335887	0.02889249
Gemmatimonadetes	0.0414505	0.02323567	0.04188479
Patescibacteria	0.01070192	0.03049386	0.05275773
Bacteroidetes	0.01409812	0.0210554	0.02888566
WPS-2	0.00691209	0.00384156	0.00557699
Cyanobacteria	0.00189289	0.00197215	0.00558999
Others	0.01486694	0.01162277	0.01100895
