# Supplementary material for: Differences in soil physicochemical properties and rhizosphere microbial communities of flue-cured tobacco at different transplantation stages and locations
Source: Front Microbiol. 2023 Apr 20;14:1141720. doi: 10.3389/fmicb.2023.1141720 (PMC10157256; doi:10.3389/fmicb.2023.1141720)
Supplement: Supplementary file 5 [file Table_5.xlsx]

ID	D30	D60	D90
Bacillus	0.01073336	0.08563832	0.01089391
Sphingomonas	0.02115776	0.02340827	0.04524095
Arthrobacter	0.01613115	0.03289309	0.0287373
Saccharimonadales	0.00921433	0.01921472	0.04388958
JG30-KF-AS9	0.03446551	0.01251861	0.02051719
Gemmatimonas	0.02242926	0.01439969	0.03001068
Terrabacter	0.01841449	0.02396934	0.02012442
Bryobacter	0.02489097	0.01044047	0.02332829
Streptomyces	0.02501674	0.02229706	0.00697216
Phycicoccus	0.01520272	0.01391598	0.01257795
Jatrophihabitans	0.01863813	0.01206134	0.00883011
Pseudarthrobacter	0.01014069	0.01170329	0.01535493
Acidothermus	0.01941147	0.00852431	0.00896881
SC-I-84	0.01128266	0.00712906	0.01812713
Chujaibacter	0.01056583	0.00775266	0.01777224
Mycobacterium	0.01111786	0.0118099	0.01182679
Blastococcus	0.01382022	0.01002262	0.01023304
Nocardioides	0.00968206	0.01451667	0.0086483
Geodermatophilus	0.01415928	0.00825171	0.00948365
Conexibacter	0.0127803	0.01228786	0.00587639
Others	0.67074521	0.63724505	0.6425862
