# Supplementary material for: Differences in soil physicochemical properties and rhizosphere microbial communities of flue-cured tobacco at different transplantation stages and locations
Source: Front Microbiol. 2023 Apr 20;14:1141720. doi: 10.3389/fmicb.2023.1141720 (PMC10157256; doi:10.3389/fmicb.2023.1141720)
Supplement: Supplementary file 6 [file Table_6.xlsx]

## Sheet: data
D30	D60	D90
ASV_309784	ASV_309784	ASV_309784
ASV_196853	ASV_196853	ASV_196853
ASV_206965	ASV_206965	ASV_206965
ASV_140951	ASV_140951	ASV_140951
ASV_460183	ASV_460183	ASV_460183
ASV_1183	ASV_1183	ASV_1183
ASV_503486	ASV_503486	ASV_503486
ASV_226983	ASV_226983	ASV_226983
ASV_118699	ASV_118699	ASV_118699
ASV_284322	ASV_284322	ASV_284322
ASV_183775	ASV_183775	ASV_183775
ASV_378473	ASV_378473	ASV_378473
ASV_6008	ASV_6008	ASV_6008
ASV_180538	ASV_180538	ASV_182269
ASV_245434	ASV_245434	ASV_180538
ASV_21338	ASV_21338	ASV_245434
ASV_400067	ASV_400067	ASV_21338
ASV_513777	ASV_513777	ASV_400067
ASV_301971	ASV_301971	ASV_513777
ASV_45809	ASV_45809	ASV_301971
ASV_168094	ASV_168094	ASV_45809
ASV_375262	ASV_375262	ASV_168094
ASV_453794	ASV_453794	ASV_375262
ASV_12823	ASV_12823	ASV_453794
ASV_201144	ASV_201144	ASV_12823
ASV_41410	ASV_41410	ASV_201144
ASV_213285	ASV_213285	ASV_41410
ASV_492778	ASV_492778	ASV_213285
ASV_54197	ASV_54197	ASV_492778
ASV_292381	ASV_292381	ASV_54197
ASV_65198	ASV_65198	ASV_292381
ASV_80558	ASV_80558	ASV_65198
ASV_221839	ASV_99378	ASV_80558
ASV_99378	ASV_263939	ASV_221839
ASV_263939	ASV_286280	ASV_99378
ASV_286280	ASV_505791	ASV_263939
ASV_505791	ASV_98019	ASV_286280
ASV_98019	ASV_369055	ASV_505791
ASV_369055	ASV_234910	ASV_98019
ASV_234910	ASV_29881	ASV_369055
ASV_29881	ASV_19090	ASV_234910
ASV_19090	ASV_470576	ASV_29881
ASV_470576	ASV_154879	ASV_19090
ASV_154879	ASV_385687	ASV_470576
ASV_385687	ASV_334900	ASV_154879
ASV_334900	ASV_197138	ASV_385687
ASV_418364	ASV_418364	ASV_334900
ASV_444020	ASV_444020	ASV_418364
ASV_450281	ASV_450281	ASV_444020
ASV_124228	ASV_124228	ASV_450281
ASV_441783	ASV_441783	ASV_124228
ASV_233356	ASV_233356	ASV_441783
ASV_480107	ASV_480107	ASV_233356
ASV_449288	ASV_449288	ASV_480107
ASV_168790	ASV_168790	ASV_449288
ASV_460690	ASV_460690	ASV_168790
ASV_131771	ASV_131771	ASV_460690
ASV_148677	ASV_148677	ASV_131771
ASV_194989	ASV_194989	ASV_148677
ASV_91233	ASV_91233	ASV_194989
ASV_174117	ASV_174117	ASV_91233
ASV_260859	ASV_260859	ASV_174117
ASV_402051	ASV_402051	ASV_260859
ASV_279146	ASV_279146	ASV_402051
ASV_136574	ASV_136574	ASV_279146
ASV_111745	ASV_111745	ASV_136574
ASV_326369	ASV_326369	ASV_111745
ASV_47093	ASV_47093	ASV_326369
ASV_434542	ASV_434542	ASV_47093
ASV_271720	ASV_271720	ASV_434542
ASV_262906	ASV_262906	ASV_271720
ASV_171236	ASV_171236	ASV_262906
ASV_174278	ASV_174278	ASV_171236
ASV_165744	ASV_165744	ASV_174278
ASV_62959	ASV_62959	ASV_165744
ASV_175486	ASV_175486	ASV_62959
ASV_53929	ASV_53929	ASV_175486
ASV_28135	ASV_28135	ASV_53929
ASV_324433	ASV_324433	ASV_28135
ASV_297970	ASV_297970	ASV_324433
ASV_480869	ASV_480869	ASV_297970
ASV_239361	ASV_239361	ASV_480869
ASV_14362	ASV_14362	ASV_239361
ASV_329562	ASV_329562	ASV_14362
ASV_83973	ASV_83973	ASV_329562
ASV_155929	ASV_155929	ASV_83973
ASV_441301	ASV_441301	ASV_155929
ASV_483200	ASV_483200	ASV_441301
ASV_309683	ASV_309683	ASV_483200
ASV_497864	ASV_497864	ASV_309683
ASV_388844	ASV_388844	ASV_103415
ASV_296196	ASV_296196	ASV_497864
ASV_339213	ASV_339213	ASV_388844
ASV_248515	ASV_248515	ASV_296196
ASV_182557	ASV_182557	ASV_339213
ASV_229200	ASV_229200	ASV_248515
ASV_35662	ASV_35662	ASV_182557
ASV_108861	ASV_108861	ASV_229200
ASV_154606	ASV_154606	ASV_35662
ASV_382354	ASV_382354	ASV_108861
ASV_124483	ASV_124483	ASV_154606
ASV_101773	ASV_101773	ASV_382354
ASV_204634	ASV_204634	ASV_124483
ASV_466415	ASV_466415	ASV_101773
ASV_294501	ASV_294501	ASV_204634
ASV_214700	ASV_214700	ASV_466415
ASV_212683	ASV_212683	ASV_294501
ASV_208849	ASV_208849	ASV_214700
ASV_34873	ASV_34873	ASV_212683
ASV_228313	ASV_228313	ASV_208849
ASV_248586	ASV_248586	ASV_34873
ASV_354557	ASV_354557	ASV_228313
ASV_406056	ASV_406056	ASV_248586
ASV_385158	ASV_385158	ASV_354557
ASV_456791	ASV_456791	ASV_406056
ASV_230052	ASV_230052	ASV_385158
ASV_476005	ASV_476005	ASV_456791
ASV_459966	ASV_459966	ASV_230052
ASV_32083	ASV_32083	ASV_476005
ASV_435137	ASV_435137	ASV_459966
ASV_461025	ASV_461025	ASV_32083
ASV_300950	ASV_300950	ASV_435137
ASV_256705	ASV_256705	ASV_461025
ASV_50018	ASV_50018	ASV_300950
ASV_509117	ASV_509117	ASV_256705
ASV_366668	ASV_366668	ASV_50018
ASV_128964	ASV_128964	ASV_509117
ASV_26806	ASV_470523	ASV_366668
ASV_193584	ASV_26806	ASV_128964
ASV_167484	ASV_193584	ASV_470523
ASV_228895	ASV_167484	ASV_26806
ASV_335983	ASV_228895	ASV_193584
ASV_164190	ASV_335983	ASV_167484
ASV_65000	ASV_164190	ASV_228895
ASV_52777	ASV_65000	ASV_335983
ASV_81441	ASV_52777	ASV_164190
ASV_511152	ASV_81441	ASV_65000
ASV_507239	ASV_511152	ASV_52777
ASV_404197	ASV_507239	ASV_81441
ASV_370003	ASV_404197	ASV_511152
ASV_298666	ASV_370003	ASV_507239
ASV_235848	ASV_298666	ASV_404197
ASV_347787	ASV_235848	ASV_370003
ASV_330077	ASV_347787	ASV_298666
ASV_496339	ASV_330077	ASV_235848
ASV_212039	ASV_496339	ASV_347787
ASV_495922	ASV_212039	ASV_330077
ASV_372754	ASV_495922	ASV_496339
ASV_101588	ASV_372754	ASV_212039
ASV_192330	ASV_101588	ASV_495922
ASV_114226	ASV_192330	ASV_372754
ASV_367159	ASV_114226	ASV_101588
ASV_359436	ASV_359436	ASV_192330
ASV_151679	ASV_151679	ASV_114226
ASV_390788	ASV_390788	ASV_127831
ASV_362585	ASV_362585	ASV_359436
ASV_242381	ASV_242381	ASV_151679
ASV_485486	ASV_485486	ASV_390788
ASV_316144	ASV_316144	ASV_362585
ASV_259264	ASV_259264	ASV_242381
ASV_261962	ASV_261962	ASV_485486
ASV_98269	ASV_98269	ASV_316144
ASV_241499	ASV_241499	ASV_259264
ASV_423216	ASV_423216	ASV_261962
ASV_325281	ASV_325281	ASV_98269
ASV_10541	ASV_10541	ASV_241499
ASV_375330	ASV_375330	ASV_423216
ASV_54494	ASV_54494	ASV_325281
ASV_301409	ASV_301409	ASV_10541
ASV_352864	ASV_352864	ASV_375330
ASV_106092	ASV_106092	ASV_54494
ASV_189631	ASV_189631	ASV_301409
ASV_453560	ASV_453560	ASV_352864
ASV_162972	ASV_162972	ASV_106092
ASV_387676	ASV_387676	ASV_189631
ASV_470117	ASV_470117	ASV_453560
ASV_500695	ASV_500695	ASV_162972
ASV_41156	ASV_41156	ASV_387676
ASV_422745	ASV_422745	ASV_470117
ASV_272740	ASV_272740	ASV_500695
ASV_384080	ASV_384080	ASV_41156
ASV_170284	ASV_170284	ASV_422745
ASV_356983	ASV_356983	ASV_272740
ASV_68598	ASV_68598	ASV_384080
ASV_223586	ASV_223586	ASV_170284
ASV_104194	ASV_104194	ASV_356983
ASV_368450	ASV_368450	ASV_68598
ASV_372084	ASV_372084	ASV_223586
ASV_362344	ASV_362344	ASV_104194
ASV_512790	ASV_512790	ASV_368450
ASV_349906	ASV_349906	ASV_372084
ASV_361528	ASV_361528	ASV_362344
ASV_124642	ASV_124642	ASV_512790
ASV_277476	ASV_277476	ASV_349906
ASV_39882	ASV_39882	ASV_361528
ASV_342284	ASV_342284	ASV_124642
ASV_99882	ASV_99882	ASV_334743
ASV_195841	ASV_195841	ASV_277476
ASV_280470	ASV_280470	ASV_39882
ASV_79632	ASV_502396	ASV_342284
ASV_52208	ASV_79632	ASV_53720
ASV_431110	ASV_52208	ASV_99882
ASV_350610	ASV_431110	ASV_195841
ASV_16486	ASV_350610	ASV_280470
ASV_307667	ASV_16486	ASV_502396
ASV_131706	ASV_307667	ASV_79632
ASV_508401	ASV_131706	ASV_52208
ASV_389981	ASV_508401	ASV_431110
ASV_490714	ASV_389981	ASV_350610
ASV_211971	ASV_490714	ASV_16486
ASV_420855	ASV_211971	ASV_307667
ASV_238092	ASV_420855	ASV_131706
ASV_70479	ASV_238092	ASV_508401
ASV_261043	ASV_70479	ASV_389981
ASV_274043	ASV_261043	ASV_490714
ASV_281637	ASV_274043	ASV_211971
ASV_79602	ASV_281637	ASV_420855
ASV_62183	ASV_155129	ASV_238092
ASV_276846	ASV_79602	ASV_261043
ASV_400450	ASV_62183	ASV_274043
ASV_341094	ASV_276846	ASV_281637
ASV_199247	ASV_400450	ASV_155129
ASV_38108	ASV_341094	ASV_79602
ASV_338588	ASV_199247	ASV_62183
ASV_75037	ASV_353430	ASV_276846
ASV_242509	ASV_38108	ASV_400450
ASV_304042	ASV_338588	ASV_341094
ASV_364116	ASV_75037	ASV_199247
ASV_145049	ASV_304042	ASV_353430
ASV_274153	ASV_364116	ASV_38108
ASV_269937	ASV_145049	ASV_338588
ASV_267380	ASV_274153	ASV_75037
ASV_311788	ASV_269937	ASV_304042
ASV_332221	ASV_267380	ASV_364116
ASV_58028	ASV_311788	ASV_145049
ASV_13020	ASV_332221	ASV_274153
ASV_167056	ASV_58028	ASV_269937
ASV_253600	ASV_48789	ASV_267380
ASV_383855	ASV_13020	ASV_311788
ASV_71066	ASV_167056	ASV_332221
ASV_250707	ASV_253600	ASV_58028
ASV_123536	ASV_383855	ASV_48789
ASV_84525	ASV_71066	ASV_13020
ASV_432172	ASV_250707	ASV_167056
ASV_79692	ASV_123536	ASV_253600
ASV_319620	ASV_84525	ASV_383855
ASV_236041	ASV_432172	ASV_71066
ASV_507271	ASV_79692	ASV_250707
ASV_235104	ASV_319620	ASV_123536
ASV_205194	ASV_236041	ASV_84525
ASV_494521	ASV_507271	ASV_432172
ASV_323509	ASV_235104	ASV_79692
ASV_440123	ASV_205194	ASV_319620
ASV_113304	ASV_494521	ASV_236041
ASV_90945	ASV_323509	ASV_507271
ASV_329202	ASV_440123	ASV_235104
ASV_346498	ASV_113304	ASV_205194
ASV_329275	ASV_90945	ASV_494521
ASV_106353	ASV_329202	ASV_323509
ASV_435477	ASV_346498	ASV_440123
ASV_270552	ASV_329275	ASV_113304
ASV_260323	ASV_106353	ASV_90945
ASV_93397	ASV_435477	ASV_329202
ASV_85179	ASV_270552	ASV_346498
ASV_246435	ASV_260323	ASV_329275
ASV_165851	ASV_93397	ASV_106353
ASV_421901	ASV_85179	ASV_435477
ASV_112831	ASV_246435	ASV_270552
ASV_373282	ASV_165851	ASV_260323
ASV_164559	ASV_421901	ASV_93397
ASV_376921	ASV_112831	ASV_85179
ASV_249557	ASV_373282	ASV_246435
ASV_196165	ASV_164559	ASV_165851
ASV_384591	ASV_376921	ASV_421901
ASV_91447	ASV_249557	ASV_112831
ASV_321828	ASV_196165	ASV_373282
ASV_336944	ASV_285534	ASV_164559
ASV_39179	ASV_384591	ASV_376921
ASV_321605	ASV_91447	ASV_249557
ASV_291250	ASV_321828	ASV_196165
ASV_61472	ASV_336944	ASV_285534
ASV_29943	ASV_39179	ASV_384591
ASV_4010	ASV_321605	ASV_91447
ASV_314742	ASV_128475	ASV_321828
ASV_373301	ASV_291250	ASV_336944
ASV_433606	ASV_340732	ASV_39179
ASV_116153	ASV_61472	ASV_321605
ASV_92530	ASV_29943	ASV_128475
ASV_140771	ASV_4010	ASV_291250
ASV_202416	ASV_314742	ASV_61472
ASV_492600	ASV_373301	ASV_29943
ASV_386193	ASV_433606	ASV_4010
ASV_407029	ASV_116153	ASV_314742
ASV_69325	ASV_140771	ASV_373301
ASV_225573	ASV_202416	ASV_433606
ASV_450939	ASV_492600	ASV_116153
ASV_498742	ASV_386193	ASV_140771
ASV_263380	ASV_407029	ASV_202416
ASV_197425	ASV_69325	ASV_492600
ASV_19410	ASV_225573	ASV_386193
ASV_396107	ASV_450939	ASV_407029
ASV_261788	ASV_498742	ASV_69325
ASV_243903	ASV_263380	ASV_225573
ASV_285384	ASV_197425	ASV_450939
ASV_129562	ASV_19410	ASV_498742
ASV_62671	ASV_396107	ASV_263380
ASV_31805	ASV_261788	ASV_197425
ASV_212695	ASV_243903	ASV_19410
ASV_290329	ASV_285384	ASV_396107
ASV_91930	ASV_129562	ASV_261788
ASV_219874	ASV_62671	ASV_243903
ASV_197710	ASV_31805	ASV_285384
ASV_293056	ASV_212695	ASV_129562
ASV_331579	ASV_290329	ASV_62671
ASV_397670	ASV_91930	ASV_31805
ASV_154750	ASV_219874	ASV_212695
ASV_480976	ASV_197710	ASV_290329
ASV_462177	ASV_293056	ASV_91930
ASV_212559	ASV_331579	ASV_219874
ASV_233454	ASV_397670	ASV_197710
ASV_29908	ASV_154750	ASV_293056
ASV_334712	ASV_480976	ASV_331579
ASV_36941	ASV_462177	ASV_397670
ASV_241686	ASV_212559	ASV_154750
ASV_461149	ASV_233454	ASV_480976
ASV_277591	ASV_373167	ASV_462177
ASV_383267	ASV_29908	ASV_212559
ASV_218588	ASV_334712	ASV_233454
ASV_374902	ASV_36941	ASV_29908
ASV_270123	ASV_241686	ASV_334712
ASV_99695	ASV_461149	ASV_36941
ASV_408513	ASV_277591	ASV_241686
ASV_327610	ASV_383267	ASV_461149
ASV_360584	ASV_218588	ASV_277591
ASV_17538	ASV_424060	ASV_383267
ASV_121783	ASV_374902	ASV_218588
ASV_375709	ASV_270123	ASV_424060
ASV_424627	ASV_99695	ASV_374902
ASV_439956	ASV_408513	ASV_270123
ASV_156594	ASV_423524	ASV_99695
ASV_266449	ASV_327610	ASV_408513
ASV_283727	ASV_360584	ASV_327610
ASV_118240	ASV_17538	ASV_360584
ASV_425793	ASV_121783	ASV_17538
ASV_363346	ASV_353445	ASV_121783
ASV_416707	ASV_424627	ASV_353445
ASV_308765	ASV_439956	ASV_424627
ASV_284437	ASV_156594	ASV_439956
ASV_271837	ASV_266449	ASV_156594
ASV_179482	ASV_283727	ASV_266449
ASV_159412	ASV_118240	ASV_283727
ASV_117632	ASV_425793	ASV_118240
ASV_164769	ASV_363346	ASV_425793
ASV_118064	ASV_416707	ASV_363346
ASV_404113	ASV_308765	ASV_416707
ASV_431944	ASV_284437	ASV_284437
ASV_889	ASV_34025	ASV_271837
ASV_237049	ASV_271837	ASV_179482
ASV_211865	ASV_179482	ASV_159412
ASV_351944	ASV_159412	ASV_260000
ASV_442819	ASV_260000	ASV_164769
ASV_247847	ASV_117632	ASV_118064
ASV_192099	ASV_164769	ASV_404113
ASV_222791	ASV_118064	ASV_431944
ASV_323907	ASV_52771	ASV_889
ASV_97050	ASV_404113	ASV_237049
ASV_212300	ASV_431944	ASV_211865
ASV_44164	ASV_889	ASV_351944
ASV_420794	ASV_237049	ASV_112033
ASV_117125	ASV_211865	ASV_252695
ASV_59871	ASV_351944	ASV_442819
ASV_68200	ASV_112033	ASV_71008
ASV_171280	ASV_252695	ASV_247847
ASV_95270	ASV_442819	ASV_192099
ASV_402614	ASV_247847	ASV_222791
ASV_18970	ASV_192099	ASV_323907
ASV_513468	ASV_222791	ASV_97050
ASV_391191	ASV_323907	ASV_212300
ASV_505667	ASV_97050	ASV_461562
ASV_499455	ASV_212300	ASV_44164
ASV_364923	ASV_44164	ASV_420794
ASV_133377	ASV_420794	ASV_117125
ASV_485131	ASV_117125	ASV_59871
ASV_337442	ASV_59871	ASV_68200
ASV_463699	ASV_68200	ASV_171280
ASV_49670	ASV_171280	ASV_95270
ASV_145604	ASV_95270	ASV_402614
ASV_146847	ASV_402614	ASV_18970
ASV_143418	ASV_18970	ASV_169552
ASV_470750	ASV_513468	ASV_513468
ASV_135545	ASV_391191	ASV_391191
ASV_100111	ASV_505667	ASV_505667
ASV_26609	ASV_499455	ASV_499455
ASV_100536	ASV_364923	ASV_364923
ASV_345354	ASV_133377	ASV_133377
ASV_325118	ASV_337442	ASV_485131
ASV_369418	ASV_463699	ASV_337442
ASV_75274	ASV_49670	ASV_463699
ASV_473400	ASV_145604	ASV_49670
ASV_134928	ASV_146847	ASV_145604
ASV_5820	ASV_143418	ASV_146847
ASV_348285	ASV_470750	ASV_143418
ASV_401635	ASV_135545	ASV_470750
ASV_142326	ASV_26609	ASV_135545
ASV_89434	ASV_100536	ASV_100111
ASV_305685	ASV_262933	ASV_26609
ASV_63392	ASV_454853	ASV_100536
ASV_233627	ASV_345354	ASV_262933
ASV_169478	ASV_325118	ASV_454853
ASV_502554	ASV_369418	ASV_345354
ASV_304548	ASV_75274	ASV_325118
ASV_280710	ASV_473400	ASV_369418
ASV_396155	ASV_134928	ASV_75274
ASV_375209	ASV_5820	ASV_473400
ASV_363607	ASV_348285	ASV_134928
ASV_438295	ASV_401635	ASV_5820
ASV_82230	ASV_142326	ASV_348285
ASV_90134	ASV_89434	ASV_401635
ASV_403526	ASV_305685	ASV_142326
ASV_485149	ASV_63392	ASV_89434
ASV_406685	ASV_233627	ASV_305685
ASV_443306	ASV_451942	ASV_63392
ASV_124553	ASV_169478	ASV_233627
ASV_168198	ASV_502554	ASV_451942
ASV_161446	ASV_304548	ASV_169478
ASV_167754	ASV_280710	ASV_502554
ASV_211475	ASV_396155	ASV_304548
ASV_502408	ASV_375209	ASV_280710
ASV_232651	ASV_363607	ASV_396155
ASV_266636	ASV_192650	ASV_375209
ASV_65650	ASV_438295	ASV_363607
ASV_101413	ASV_82230	ASV_192650
ASV_453487	ASV_90134	ASV_438295
ASV_107318	ASV_403526	ASV_82230
ASV_411930	ASV_485149	ASV_90134
ASV_131733	ASV_406685	ASV_403526
ASV_14601	ASV_443306	ASV_485149
ASV_31788	ASV_124553	ASV_406685
ASV_383227	ASV_168198	ASV_443306
ASV_220129	ASV_161446	ASV_124553
ASV_88461	ASV_167754	ASV_168198
ASV_347166	ASV_211475	ASV_161446
ASV_224805	ASV_502408	ASV_167754
ASV_314588	ASV_232651	ASV_211475
ASV_353625	ASV_266636	ASV_502408
ASV_128650	ASV_65650	ASV_232651
ASV_147505	ASV_101413	ASV_266636
ASV_421559	ASV_453487	ASV_65650
ASV_350835	ASV_107318	ASV_101413
ASV_298250	ASV_411930	ASV_453487
ASV_30533	ASV_131733	ASV_107318
ASV_1853	ASV_14601	ASV_411930
ASV_238864	ASV_31788	ASV_131733
ASV_244538	ASV_444465	ASV_14601
ASV_389067	ASV_383227	ASV_31788
ASV_29955	ASV_220129	ASV_444465
ASV_497529	ASV_88461	ASV_383227
ASV_355288	ASV_347166	ASV_220129
ASV_360903	ASV_224805	ASV_88461
ASV_187045	ASV_314588	ASV_347166
ASV_219335	ASV_353625	ASV_224805
ASV_281792	ASV_128650	ASV_314588
ASV_24606	ASV_147505	ASV_353625
ASV_387415	ASV_421559	ASV_128650
ASV_398866	ASV_207835	ASV_147505
ASV_124689	ASV_350835	ASV_421559
ASV_315308	ASV_298250	ASV_350835
ASV_198830	ASV_30533	ASV_298250
ASV_195421	ASV_1853	ASV_30533
ASV_392016	ASV_238864	ASV_1853
ASV_288008	ASV_244538	ASV_238864
ASV_53516	ASV_389067	ASV_244538
ASV_455485	ASV_29955	ASV_389067
ASV_218345	ASV_497529	ASV_29955
ASV_139136	ASV_355288	ASV_497529
ASV_174080	ASV_360903	ASV_355288
ASV_46377	ASV_187045	ASV_360903
ASV_491292	ASV_219335	ASV_187045
ASV_209341	ASV_281792	ASV_219335
ASV_314194	ASV_24606	ASV_281792
ASV_112176	ASV_387415	ASV_24606
ASV_112679	ASV_124689	ASV_3460
ASV_357295	ASV_315308	ASV_387415
ASV_366696	ASV_198830	ASV_398866
ASV_21986	ASV_195421	ASV_124689
ASV_464065	ASV_392016	ASV_315308
ASV_344525	ASV_288008	ASV_198830
ASV_32416	ASV_53516	ASV_195421
ASV_252831	ASV_455485	ASV_392016
ASV_306378	ASV_218345	ASV_288008
ASV_109279	ASV_139136	ASV_53516
ASV_321446	ASV_174080	ASV_455485
ASV_221661	ASV_46377	ASV_218345
ASV_238068	ASV_491292	ASV_139136
ASV_366080	ASV_209341	ASV_46377
ASV_55924	ASV_314194	ASV_491292
ASV_206404	ASV_112176	ASV_209341
ASV_463043	ASV_112679	ASV_314194
ASV_73382	ASV_357295	ASV_112176
ASV_393476	ASV_366696	ASV_112679
ASV_417569	ASV_21986	ASV_357295
ASV_504464	ASV_464065	ASV_366696
ASV_337255	ASV_344525	ASV_21986
ASV_139800	ASV_32416	ASV_464065
ASV_491013	ASV_252831	ASV_344525
ASV_374171	ASV_306378	ASV_32416
ASV_359979	ASV_109279	ASV_252831
ASV_175127	ASV_321446	ASV_306378
ASV_290815	ASV_221661	ASV_109279
ASV_292193	ASV_238068	ASV_321446
ASV_259342	ASV_366080	ASV_221661
ASV_56347	ASV_55924	ASV_238068
ASV_397000	ASV_206404	ASV_366080
ASV_5583	ASV_463043	ASV_55924
ASV_355914	ASV_73382	ASV_206404
ASV_218689	ASV_393476	ASV_463043
ASV_443647	ASV_417569	ASV_73382
ASV_379290	ASV_504464	ASV_393476
ASV_435425	ASV_337255	ASV_417569
ASV_154649	ASV_491013	ASV_504464
ASV_377253	ASV_374171	ASV_337255
ASV_239202	ASV_359979	ASV_139800
ASV_271965	ASV_175127	ASV_491013
ASV_441306	ASV_290815	ASV_307182
ASV_74547	ASV_292193	ASV_374171
ASV_265816	ASV_259342	ASV_359979
ASV_56301	ASV_56347	ASV_175127
ASV_330173	ASV_397000	ASV_290815
ASV_27740	ASV_5583	ASV_292193
ASV_206462	ASV_355914	ASV_259342
ASV_467573	ASV_218689	ASV_56347
ASV_368696	ASV_443647	ASV_397000
ASV_294730	ASV_379290	ASV_5583
ASV_500201	ASV_435425	ASV_355914
ASV_394213	ASV_154649	ASV_218689
ASV_323881	ASV_377253	ASV_443647
ASV_106559	ASV_239202	ASV_379290
ASV_136611	ASV_271965	ASV_435425
ASV_110573	ASV_441306	ASV_154649
ASV_368461	ASV_74547	ASV_377253
ASV_505742	ASV_265816	ASV_239202
ASV_164168	ASV_56301	ASV_271965
ASV_387707	ASV_330173	ASV_441306
ASV_125504	ASV_27740	ASV_407566
ASV_346667	ASV_206462	ASV_74547
ASV_488171	ASV_467573	ASV_265816
ASV_227601	ASV_368696	ASV_56301
ASV_340105	ASV_294730	ASV_330173
ASV_421087	ASV_500201	ASV_27740
ASV_227802	ASV_394213	ASV_206462
ASV_164757	ASV_323881	ASV_467573
ASV_39282	ASV_106559	ASV_368696
ASV_503455	ASV_136611	ASV_294730
ASV_145079	ASV_110573	ASV_500201
ASV_402375	ASV_368461	ASV_328787
ASV_366950	ASV_505742	ASV_323881
ASV_139160	ASV_387707	ASV_106559
ASV_445071	ASV_125504	ASV_136611
ASV_41132	ASV_346667	ASV_110573
ASV_108372	ASV_488171	ASV_152781
ASV_23047	ASV_454978	ASV_368461
ASV_362948	ASV_227601	ASV_46443
ASV_5065	ASV_358492	ASV_505742
ASV_165662	ASV_340105	ASV_164168
ASV_375050	ASV_421087	ASV_387707
ASV_113082	ASV_227802	ASV_125504
ASV_224939	ASV_164757	ASV_346667
ASV_71453	ASV_39282	ASV_488171
ASV_406796	ASV_503455	ASV_151792
ASV_73392	ASV_145079	ASV_227601
ASV_345908	ASV_402375	ASV_358492
ASV_52260	ASV_366950	ASV_340105
ASV_217318	ASV_139160	ASV_421087
ASV_4189	ASV_445071	ASV_227802
ASV_413855	ASV_41132	ASV_164757
ASV_288010	ASV_108372	ASV_39282
ASV_286246	ASV_23047	ASV_178385
ASV_171011	ASV_165662	ASV_503455
ASV_116811	ASV_375050	ASV_145079
ASV_279464	ASV_224939	ASV_402375
ASV_465924	ASV_71453	ASV_366950
ASV_363850	ASV_406796	ASV_139160
ASV_258142	ASV_73392	ASV_445071
ASV_514280	ASV_345908	ASV_41132
ASV_268599	ASV_52260	ASV_108372
ASV_246261	ASV_217318	ASV_23047
ASV_141912	ASV_514444	ASV_165662
ASV_219760	ASV_440533	ASV_375050
ASV_151527	ASV_4189	ASV_113082
ASV_4998	ASV_413855	ASV_224939
ASV_279029	ASV_288010	ASV_71453
ASV_189922	ASV_286246	ASV_406796
ASV_457550	ASV_171011	ASV_73392
ASV_407811	ASV_348183	ASV_345908
ASV_131413	ASV_116811	ASV_52260
ASV_456635	ASV_279464	ASV_217318
ASV_337647	ASV_465924	ASV_440533
ASV_457293	ASV_27134	ASV_4189
ASV_3205	ASV_363850	ASV_413855
ASV_221568	ASV_258142	ASV_288010
ASV_244697	ASV_514280	ASV_286246
ASV_458732	ASV_246261	ASV_171011
ASV_469229	ASV_141912	ASV_348183
ASV_137279	ASV_219760	ASV_116811
ASV_113845	ASV_151527	ASV_279464
ASV_506795	ASV_4998	ASV_465924
ASV_79215	ASV_279029	ASV_27134
ASV_330458	ASV_316354	ASV_363850
ASV_171306	ASV_189922	ASV_258142
ASV_161898	ASV_457550	ASV_514280
ASV_145857	ASV_407811	ASV_246261
ASV_286527	ASV_131413	ASV_191924
ASV_389334	ASV_456635	ASV_219760
ASV_379267	ASV_337647	ASV_151527
ASV_99820	ASV_457293	ASV_4998
ASV_488713	ASV_3205	ASV_279029
ASV_18034	ASV_503257	ASV_316354
ASV_316540	ASV_244697	ASV_189922
ASV_456742	ASV_458732	ASV_457550
ASV_251458	ASV_469229	ASV_407811
ASV_424538	ASV_137279	ASV_131413
ASV_269738	ASV_113845	ASV_456635
ASV_336413	ASV_79215	ASV_337647
ASV_331710	ASV_256393	ASV_457293
ASV_433841	ASV_330458	ASV_3205
ASV_362491	ASV_171306	ASV_244697
ASV_91085	ASV_161898	ASV_458732
ASV_33837	ASV_145857	ASV_469229
ASV_330886	ASV_286527	ASV_137279
ASV_263049	ASV_389334	ASV_113845
ASV_53234	ASV_379267	ASV_79215
ASV_98435	ASV_99820	ASV_256393
ASV_321256	ASV_488713	ASV_146947
ASV_449159	ASV_18034	ASV_330458
ASV_365294	ASV_316540	ASV_171306
ASV_376118	ASV_456742	ASV_161898
ASV_13875	ASV_251458	ASV_145857
ASV_319783	ASV_424538	ASV_286527
ASV_2645	ASV_269738	ASV_389334
ASV_243512	ASV_336413	ASV_379267
ASV_293196	ASV_331710	ASV_99820
ASV_323890	ASV_433841	ASV_488713
ASV_135676	ASV_362491	ASV_18034
ASV_371498	ASV_91085	ASV_316540
ASV_190622	ASV_33837	ASV_456742
ASV_496972	ASV_330886	ASV_251458
ASV_495253	ASV_263049	ASV_424538
ASV_489929	ASV_53234	ASV_269738
ASV_66140	ASV_98435	ASV_336413
ASV_281986	ASV_321256	ASV_331710
ASV_120654	ASV_449159	ASV_433841
ASV_38748	ASV_365294	ASV_362491
ASV_420511	ASV_376118	ASV_91085
ASV_458073	ASV_13875	ASV_33837
ASV_438144	ASV_319783	ASV_330886
ASV_17993	ASV_2645	ASV_263049
ASV_253503	ASV_243512	ASV_53234
ASV_397689	ASV_293196	ASV_98435
ASV_348019	ASV_323890	ASV_321256
ASV_333822	ASV_453802	ASV_449159
ASV_292252	ASV_135676	ASV_365294
ASV_18293	ASV_371498	ASV_376118
ASV_187279	ASV_190622	ASV_13875
ASV_372745	ASV_496972	ASV_319783
ASV_213610	ASV_495253	ASV_2645
ASV_332605	ASV_489929	ASV_243512
ASV_456138	ASV_66140	ASV_293196
ASV_385402	ASV_381006	ASV_323890
ASV_234553	ASV_120654	ASV_453802
ASV_234810	ASV_38748	ASV_135676
ASV_362854	ASV_420511	ASV_558
ASV_368469	ASV_354213	ASV_371498
ASV_405681	ASV_458073	ASV_190622
ASV_458345	ASV_438144	ASV_496972
ASV_298655	ASV_17993	ASV_495253
ASV_507675	ASV_253503	ASV_489929
ASV_36617	ASV_397689	ASV_66140
ASV_501701	ASV_348019	ASV_381006
ASV_420415	ASV_333822	ASV_281986
ASV_353828	ASV_292252	ASV_120654
ASV_233057	ASV_18293	ASV_38748
ASV_47763	ASV_249996	ASV_420511
ASV_245219	ASV_187279	ASV_302257
ASV_460998	ASV_372745	ASV_354213
ASV_314173	ASV_213610	ASV_458073
ASV_379446	ASV_332605	ASV_438144
ASV_342322	ASV_139118	ASV_17993
ASV_452190	ASV_456138	ASV_253503
ASV_410761	ASV_385402	ASV_397689
ASV_61999	ASV_234553	ASV_348019
ASV_274065	ASV_234810	ASV_333822
ASV_75174	ASV_362854	ASV_292252
ASV_154812	ASV_453141	ASV_18293
ASV_123316	ASV_368469	ASV_249996
ASV_481958	ASV_405681	ASV_187279
ASV_193350	ASV_458345	ASV_372745
ASV_172491	ASV_298655	ASV_213610
ASV_499690	ASV_507675	ASV_332605
ASV_142846	ASV_36617	ASV_456138
ASV_261215	ASV_501701	ASV_385402
ASV_432647	ASV_420415	ASV_234553
ASV_403919	ASV_353828	ASV_234810
ASV_278772	ASV_183582	ASV_362854
ASV_103805	ASV_233057	ASV_453141
ASV_208759	ASV_47763	ASV_368469
ASV_213547	ASV_245219	ASV_405681
ASV_366184	ASV_460998	ASV_458345
ASV_397591	ASV_314173	ASV_298655
ASV_174375	ASV_379446	ASV_507675
ASV_77971	ASV_342322	ASV_36617
ASV_308963	ASV_452190	ASV_466309
ASV_89192	ASV_410761	ASV_158651
ASV_297396	ASV_274065	ASV_501701
ASV_389851	ASV_75174	ASV_420415
ASV_329362	ASV_154812	ASV_353828
ASV_214461	ASV_123316	ASV_183582
ASV_294764	ASV_481958	ASV_233057
ASV_417345	ASV_193350	ASV_47763
ASV_413180	ASV_172491	ASV_300897
ASV_71376	ASV_499690	ASV_245219
ASV_172651	ASV_142846	ASV_460998
ASV_119922	ASV_261215	ASV_314173
ASV_14463	ASV_432647	ASV_379446
ASV_114483	ASV_403919	ASV_342322
ASV_62718	ASV_278772	ASV_452190
ASV_353296	ASV_103805	ASV_380171
ASV_56893	ASV_208759	ASV_410761
ASV_22852	ASV_213547	ASV_61999
ASV_347503	ASV_366184	ASV_274065
ASV_403723	ASV_397591	ASV_75174
ASV_164909	ASV_174375	ASV_154812
ASV_510093	ASV_77971	ASV_123316
ASV_513286	ASV_308963	ASV_481958
ASV_110293	ASV_276563	ASV_193350
ASV_427784	ASV_89192	ASV_172491
ASV_308676	ASV_297396	ASV_499690
ASV_101026	ASV_329362	ASV_142846
ASV_98557	ASV_214461	ASV_261215
ASV_349433	ASV_294764	ASV_432647
ASV_141578	ASV_417345	ASV_403919
ASV_143548	ASV_413180	ASV_278772
ASV_430551	ASV_71376	ASV_103805
ASV_215138	ASV_172651	ASV_208759
ASV_205218	ASV_119922	ASV_213547
ASV_467743	ASV_14463	ASV_366184
ASV_18316	ASV_114483	ASV_54849
ASV_405321	ASV_62718	ASV_397591
ASV_245955	ASV_353296	ASV_341754
ASV_299037	ASV_56893	ASV_174375
ASV_295160	ASV_22852	ASV_77971
ASV_316576	ASV_347503	ASV_308963
ASV_180310	ASV_403723	ASV_276563
ASV_9775	ASV_164909	ASV_89192
ASV_315623	ASV_510093	ASV_297396
ASV_433346	ASV_513286	ASV_389851
ASV_344252	ASV_110293	ASV_329362
ASV_466224	ASV_427784	ASV_214461
ASV_25945	ASV_308676	ASV_294764
ASV_215374	ASV_360307	ASV_417345
ASV_96878	ASV_101026	ASV_71376
ASV_293859	ASV_98557	ASV_172651
ASV_97735	ASV_349433	ASV_119922
ASV_329052	ASV_141578	ASV_14463
ASV_20353	ASV_469395	ASV_114483
ASV_462013	ASV_430551	ASV_62718
ASV_276042	ASV_215138	ASV_353296
ASV_414574	ASV_205218	ASV_56893
ASV_298003	ASV_467743	ASV_22852
ASV_190994	ASV_18316	ASV_347503
ASV_107183	ASV_405321	ASV_403723
ASV_466948	ASV_168816	ASV_164909
ASV_345021	ASV_245955	ASV_510093
ASV_425328	ASV_299037	ASV_513286
ASV_138191	ASV_295160	ASV_448544
ASV_7817	ASV_316576	ASV_110293
ASV_50759	ASV_363369	ASV_427784
ASV_514253	ASV_180310	ASV_308676
ASV_355887	ASV_9775	ASV_360307
ASV_208890	ASV_315623	ASV_101026
ASV_111853	ASV_433346	ASV_98557
ASV_66760	ASV_344252	ASV_349433
ASV_473452	ASV_428733	ASV_141578
ASV_328985	ASV_466224	ASV_300089
ASV_371160	ASV_25945	ASV_469395
ASV_472741	ASV_215374	ASV_430551
ASV_461478	ASV_96878	ASV_215138
ASV_268560	ASV_166465	ASV_205218
ASV_456444	ASV_293859	ASV_467743
ASV_398117	ASV_97735	ASV_18316
ASV_449328	ASV_329052	ASV_405321
ASV_432056	ASV_20353	ASV_168816
ASV_153292	ASV_462013	ASV_245955
ASV_10991	ASV_276042	ASV_299037
ASV_397618	ASV_414574	ASV_295160
ASV_149912	ASV_190994	ASV_316576
ASV_436313	ASV_107183	ASV_180310
ASV_407437	ASV_466948	ASV_9775
ASV_273225	ASV_425328	ASV_76321
ASV_33991	ASV_138191	ASV_315623
ASV_281731	ASV_7817	ASV_433346
ASV_224751	ASV_514253	ASV_344252
ASV_451839	ASV_355887	ASV_428733
ASV_120202	ASV_310179	ASV_25945
ASV_363549	ASV_208890	ASV_215374
ASV_360709	ASV_111853	ASV_96878
ASV_84973	ASV_66760	ASV_166465
ASV_129478	ASV_473452	ASV_293859
ASV_153962	ASV_328985	ASV_97735
ASV_277066	ASV_371160	ASV_329052
ASV_197837	ASV_472741	ASV_20353
ASV_336534	ASV_461478	ASV_462013
ASV_204928	ASV_268560	ASV_276042
ASV_295759	ASV_456444	ASV_414574
ASV_142673	ASV_449328	ASV_298003
ASV_453546	ASV_432056	ASV_190994
ASV_269212	ASV_153292	ASV_107183
ASV_366941	ASV_10991	ASV_466948
ASV_67226	ASV_397618	ASV_425328
ASV_54136	ASV_149912	ASV_138191
ASV_317817	ASV_489379	ASV_7817
ASV_269805	ASV_436313	ASV_50759
ASV_277349	ASV_407437	ASV_514253
ASV_335978	ASV_273225	ASV_355887
ASV_261595	ASV_33991	ASV_310179
ASV_4515	ASV_281731	ASV_208890
ASV_356533	ASV_224751	ASV_111853
ASV_175689	ASV_451839	ASV_66760
ASV_60847	ASV_120202	ASV_473452
ASV_368553	ASV_363549	ASV_328985
ASV_260384	ASV_360709	ASV_200631
ASV_245073	ASV_84973	ASV_371160
ASV_138340	ASV_129478	ASV_472741
ASV_332423	ASV_153962	ASV_461478
ASV_169614	ASV_277066	ASV_226602
ASV_3615	ASV_197837	ASV_268560
ASV_352140	ASV_336534	ASV_456444
ASV_141151	ASV_204928	ASV_449328
ASV_27733	ASV_295759	ASV_432056
ASV_350935	ASV_142673	ASV_153292
ASV_151308	ASV_453546	ASV_397618
ASV_298119	ASV_269212	ASV_149912
ASV_122994	ASV_366941	ASV_489379
ASV_26656	ASV_67226	ASV_436313
ASV_133026	ASV_54136	ASV_407437
ASV_140801	ASV_317817	ASV_273225
ASV_317994	ASV_269805	ASV_33991
ASV_10878	ASV_277349	ASV_465581
ASV_236238	ASV_335978	ASV_281731
ASV_11768	ASV_261595	ASV_224751
ASV_389096	ASV_4515	ASV_451839
ASV_488041	ASV_175689	ASV_120202
ASV_205001	ASV_60847	ASV_363549
ASV_146585	ASV_368553	ASV_360709
ASV_224015	ASV_31983	ASV_202445
ASV_254098	ASV_260384	ASV_84973
ASV_45372	ASV_245073	ASV_129478
ASV_343581	ASV_138340	ASV_153962
ASV_155645	ASV_169614	ASV_301943
ASV_502390	ASV_3615	ASV_277066
ASV_189930	ASV_352140	ASV_197837
ASV_29132	ASV_141151	ASV_336534
ASV_453939	ASV_27733	ASV_204928
ASV_395637	ASV_350935	ASV_295759
ASV_193874	ASV_151308	ASV_142673
ASV_265019	ASV_298119	ASV_453546
ASV_227138	ASV_122994	ASV_269212
ASV_178157	ASV_26656	ASV_366941
ASV_351559	ASV_133026	ASV_67226
ASV_69235	ASV_140801	ASV_54136
ASV_159420	ASV_317994	ASV_317817
ASV_496636	ASV_10878	ASV_117277
ASV_236995	ASV_11768	ASV_269805
ASV_39630	ASV_389096	ASV_277349
ASV_442159	ASV_488041	ASV_335978
ASV_188276	ASV_205001	ASV_261595
ASV_427506	ASV_146585	ASV_4515
ASV_40108	ASV_224015	ASV_60847
ASV_425006	ASV_254098	ASV_195904
ASV_443460	ASV_45372	ASV_368553
ASV_343575	ASV_343581	ASV_31983
ASV_333731	ASV_502390	ASV_260384
ASV_1224	ASV_29132	ASV_245073
ASV_141544	ASV_453939	ASV_138340
ASV_349011	ASV_395637	ASV_500359
ASV_154310	ASV_193874	ASV_332423
ASV_108855	ASV_265019	ASV_169614
ASV_418252	ASV_178157	ASV_3615
ASV_182385	ASV_351559	ASV_352140
ASV_448221	ASV_69235	ASV_141151
ASV_162546	ASV_159420	ASV_27733
ASV_60102	ASV_496636	ASV_350935
ASV_117443	ASV_236995	ASV_151308
ASV_468852	ASV_39630	ASV_298119
ASV_216253	ASV_442159	ASV_122994
ASV_54097	ASV_289834	ASV_26656
ASV_411825	ASV_188276	ASV_133026
ASV_46107	ASV_427506	ASV_140801
ASV_477549	ASV_40108	ASV_317994
ASV_415818	ASV_443460	ASV_10878
ASV_236203	ASV_343575	ASV_236238
ASV_494755	ASV_333731	ASV_11768
ASV_489450	ASV_1224	ASV_389096
ASV_151903	ASV_141544	ASV_488041
ASV_23217	ASV_349011	ASV_205001
ASV_347858	ASV_154310	ASV_146585
ASV_376282	ASV_418252	ASV_224015
ASV_32909	ASV_435527	ASV_254098
ASV_154933	ASV_182385	ASV_45372
ASV_215846	ASV_448221	ASV_343581
ASV_44393	ASV_162546	ASV_502390
ASV_68267	ASV_60102	ASV_29132
ASV_182117	ASV_117443	ASV_453939
ASV_78240	ASV_216253	ASV_395637
ASV_463453	ASV_54097	ASV_193874
ASV_489534	ASV_411825	ASV_265019
ASV_33193	ASV_46107	ASV_178157
ASV_420891	ASV_343485	ASV_351559
ASV_2616	ASV_415818	ASV_69235
ASV_412931	ASV_236203	ASV_159420
ASV_137653	ASV_494755	ASV_496636
ASV_149348	ASV_151903	ASV_333186
ASV_330721	ASV_23217	ASV_236995
ASV_282531	ASV_347858	ASV_39630
ASV_103066	ASV_376282	ASV_442159
ASV_162865	ASV_32909	ASV_289834
ASV_2785	ASV_154933	ASV_188276
ASV_119785	ASV_215846	ASV_427506
ASV_125833	ASV_44393	ASV_40108
ASV_218828	ASV_68267	ASV_425006
ASV_338778	ASV_182117	ASV_343575
ASV_287781	ASV_78240	ASV_333731
ASV_336856	ASV_463453	ASV_1224
ASV_24882	ASV_489534	ASV_141544
ASV_125503	ASV_33193	ASV_349011
ASV_285822	ASV_420891	ASV_154310
ASV_490208	ASV_2616	ASV_418252
ASV_98450	ASV_412931	ASV_182385
ASV_33782	ASV_137653	ASV_448221
ASV_159446	ASV_190105	ASV_162546
ASV_221726	ASV_455944	ASV_60102
ASV_493804	ASV_149348	ASV_117443
ASV_12663	ASV_330721	ASV_468852
ASV_438808	ASV_282531	ASV_216253
ASV_112533	ASV_103066	ASV_54097
ASV_72891	ASV_162865	ASV_411825
ASV_218165	ASV_2785	ASV_46107
ASV_168147	ASV_119785	ASV_477549
ASV_87641	ASV_125833	ASV_343485
ASV_293698	ASV_218828	ASV_415818
ASV_208116	ASV_338778	ASV_236203
ASV_304274	ASV_287781	ASV_494755
ASV_298727	ASV_336856	ASV_489450
ASV_200481	ASV_490208	ASV_151903
ASV_4887	ASV_98450	ASV_23217
ASV_398412	ASV_33782	ASV_347858
ASV_308515	ASV_159446	ASV_376282
ASV_213717	ASV_221726	ASV_32909
ASV_337547	ASV_493804	ASV_154933
ASV_376439	ASV_12663	ASV_215846
ASV_56571	ASV_438808	ASV_44393
ASV_50359	ASV_458393	ASV_68267
ASV_233657	ASV_72891	ASV_182117
ASV_123611	ASV_218165	ASV_78240
ASV_31262	ASV_168147	ASV_463453
ASV_315544	ASV_293698	ASV_489534
ASV_181606	ASV_208116	ASV_33193
ASV_200968	ASV_304274	ASV_420891
ASV_369286	ASV_298727	ASV_2616
ASV_60151	ASV_200481	ASV_412931
ASV_9606	ASV_4887	ASV_137653
ASV_335966	ASV_398412	ASV_190105
ASV_236345	ASV_308515	ASV_149348
ASV_55714	ASV_213717	ASV_330721
ASV_11689	ASV_337547	ASV_282531
ASV_347634	ASV_376439	ASV_103066
ASV_250279	ASV_56571	ASV_162865
ASV_74493	ASV_400182	ASV_2785
ASV_352773	ASV_233657	ASV_119785
ASV_96382	ASV_123611	ASV_125833
ASV_433692	ASV_31262	ASV_218828
ASV_19419	ASV_315544	ASV_504952
ASV_188614	ASV_181606	ASV_88356
ASV_158261	ASV_200968	ASV_338778
ASV_127431	ASV_369286	ASV_287781
ASV_87606	ASV_451304	ASV_336856
ASV_221358	ASV_60151	ASV_24882
ASV_403813	ASV_9606	ASV_125503
ASV_388836	ASV_335966	ASV_490208
ASV_246791	ASV_236345	ASV_98450
ASV_216097	ASV_55714	ASV_260110
ASV_5278	ASV_11689	ASV_33782
ASV_133805	ASV_347634	ASV_159446
ASV_389002	ASV_250279	ASV_221726
ASV_233141	ASV_74493	ASV_493804
ASV_473851	ASV_352773	ASV_12663
ASV_453491	ASV_96382	ASV_438808
ASV_61761	ASV_433692	ASV_458393
ASV_463755	ASV_19419	ASV_112533
ASV_212391	ASV_188614	ASV_72891
ASV_77378	ASV_158261	ASV_218165
ASV_410308	ASV_127431	ASV_470877
ASV_477434	ASV_87606	ASV_168147
ASV_383729	ASV_221358	ASV_293698
ASV_90090	ASV_403813	ASV_208116
ASV_143534	ASV_388836	ASV_304274
ASV_423918	ASV_246791	ASV_298727
ASV_348617	ASV_382762	ASV_4887
ASV_198901	ASV_5278	ASV_398412
ASV_306593	ASV_133805	ASV_308515
ASV_372911	ASV_389002	ASV_213717
ASV_31028	ASV_233141	ASV_337547
ASV_323914	ASV_473851	ASV_376439
ASV_442651	ASV_453491	ASV_56571
ASV_294345	ASV_61761	ASV_50359
ASV_177141	ASV_463755	ASV_400182
ASV_340522	ASV_212391	ASV_233657
ASV_4478	ASV_77378	ASV_123611
ASV_173972	ASV_410308	ASV_31262
ASV_429889	ASV_477434	ASV_315544
ASV_504924	ASV_383729	ASV_181606
ASV_88332	ASV_90090	ASV_200968
ASV_445371	ASV_143534	ASV_369286
ASV_401299	ASV_53046	ASV_451304
ASV_383723	ASV_423918	ASV_327889
ASV_309807	ASV_348617	ASV_9606
ASV_89454	ASV_198901	ASV_335966
ASV_179093	ASV_306593	ASV_236345
ASV_107303	ASV_31028	ASV_55714
ASV_141819	ASV_323914	ASV_11689
ASV_145753	ASV_442651	ASV_347634
ASV_309241	ASV_294345	ASV_74493
ASV_403113	ASV_307242	ASV_352773
ASV_342631	ASV_177141	ASV_96382
ASV_171080	ASV_340522	ASV_433692
ASV_212068	ASV_4478	ASV_19419
ASV_195274	ASV_173972	ASV_188614
ASV_325525	ASV_429889	ASV_158261
ASV_466040	ASV_504924	ASV_127431
ASV_105408	ASV_88332	ASV_87606
ASV_344723	ASV_445371	ASV_221358
ASV_438620	ASV_401299	ASV_403813
ASV_276974	ASV_383723	ASV_388836
ASV_364462	ASV_309807	ASV_246791
ASV_23141	ASV_89454	ASV_382762
ASV_225340	ASV_179093	ASV_216097
ASV_144289	ASV_107303	ASV_5278
ASV_336432	ASV_141819	ASV_133805
ASV_240366	ASV_145753	ASV_389002
ASV_500065	ASV_309241	ASV_233141
ASV_47236	ASV_403113	ASV_453491
ASV_493774	ASV_342631	ASV_61761
ASV_472470	ASV_171080	ASV_463755
ASV_192171	ASV_212068	ASV_212391
ASV_48852	ASV_195274	ASV_77378
ASV_309824	ASV_325525	ASV_410308
ASV_437334	ASV_296241	ASV_477434
ASV_280913	ASV_105408	ASV_238404
ASV_375473	ASV_344723	ASV_383729
ASV_99597	ASV_438620	ASV_90090
ASV_59324	ASV_276974	ASV_143534
ASV_62847	ASV_364462	ASV_53046
ASV_311987	ASV_23141	ASV_423918
ASV_255062	ASV_225340	ASV_348617
ASV_479615	ASV_144289	ASV_198901
ASV_116969	ASV_336432	ASV_306593
ASV_491975	ASV_240366	ASV_372911
ASV_361929	ASV_80228	ASV_31028
ASV_262490	ASV_47236	ASV_323914
ASV_421328	ASV_493774	ASV_294345
ASV_375358	ASV_472470	ASV_307242
ASV_408958	ASV_192171	ASV_177141
ASV_327380	ASV_48852	ASV_340522
ASV_111217	ASV_309824	ASV_4478
ASV_51090	ASV_437334	ASV_173972
ASV_444162	ASV_280913	ASV_429889
ASV_74162	ASV_375473	ASV_504924
ASV_485483	ASV_99597	ASV_88332
ASV_267137	ASV_59324	ASV_445371
ASV_355383	ASV_62847	ASV_177099
ASV_344058	ASV_311987	ASV_401299
ASV_25142	ASV_255062	ASV_383723
ASV_386643	ASV_333342	ASV_309807
ASV_473657	ASV_479615	ASV_89454
ASV_443645	ASV_2746	ASV_107303
ASV_309564	ASV_116969	ASV_141819
ASV_492876	ASV_491975	ASV_145753
ASV_120219	ASV_361929	ASV_309241
ASV_138755	ASV_262490	ASV_403113
ASV_351134	ASV_375358	ASV_342631
ASV_43041	ASV_408958	ASV_171080
ASV_317114	ASV_327380	ASV_212068
ASV_80602	ASV_111217	ASV_195274
ASV_13114	ASV_51090	ASV_325525
ASV_225301	ASV_444162	ASV_296241
ASV_435414	ASV_74162	ASV_466040
ASV_32702	ASV_485483	ASV_105408
ASV_486438	ASV_267137	ASV_344723
ASV_471022	ASV_476874	ASV_438620
ASV_488211	ASV_355383	ASV_276974
ASV_27510	ASV_344058	ASV_364462
ASV_190970	ASV_25142	ASV_23141
ASV_20267	ASV_386643	ASV_225340
ASV_38856	ASV_473657	ASV_144289
ASV_504897	ASV_443645	ASV_336432
ASV_107430	ASV_494078	ASV_240366
ASV_173373	ASV_309564	ASV_500065
ASV_20010	ASV_492876	ASV_170205
ASV_225223	ASV_120219	ASV_80228
ASV_17237	ASV_138755	ASV_47236
ASV_165084	ASV_43041	ASV_493774
ASV_213305	ASV_80602	ASV_472470
ASV_100932	ASV_13114	ASV_192171
ASV_405035	ASV_225301	ASV_48852
ASV_311443	ASV_435414	ASV_309824
ASV_282115	ASV_32702	ASV_437334
ASV_133572	ASV_48183	ASV_280913
ASV_377116	ASV_486438	ASV_375473
ASV_240905	ASV_488211	ASV_99597
ASV_462514	ASV_27510	ASV_409350
ASV_296084	ASV_190970	ASV_59324
ASV_127272	ASV_20267	ASV_62847
ASV_14991	ASV_38856	ASV_311987
ASV_250775	ASV_504897	ASV_255062
ASV_285509	ASV_107430	ASV_333342
ASV_38016	ASV_173373	ASV_479615
ASV_287416	ASV_20010	ASV_2746
ASV_428658	ASV_225223	ASV_116969
ASV_504970	ASV_17237	ASV_361929
ASV_293798	ASV_165084	ASV_262490
ASV_392695	ASV_213305	ASV_421328
ASV_410889	ASV_100932	ASV_375358
ASV_3984	ASV_405035	ASV_408958
ASV_10364	ASV_311443	ASV_327380
ASV_347069	ASV_282115	ASV_111217
ASV_508223	ASV_133572	ASV_51090
ASV_338657	ASV_377116	ASV_444162
ASV_107879	ASV_240905	ASV_74162
ASV_141330	ASV_462514	ASV_267137
ASV_473273	ASV_296084	ASV_476874
ASV_141443	ASV_127272	ASV_355383
ASV_154594	ASV_14991	ASV_344058
ASV_356728	ASV_250775	ASV_386643
ASV_136876	ASV_302691	ASV_473657
ASV_31440	ASV_38016	ASV_443645
ASV_167475	ASV_287416	ASV_494078
ASV_342086	ASV_428658	ASV_72214
ASV_244200	ASV_504970	ASV_309564
ASV_82346	ASV_293798	ASV_492876
ASV_149207	ASV_392695	ASV_120219
ASV_382228	ASV_410889	ASV_138755
ASV_216268	ASV_3984	ASV_43041
ASV_238852	ASV_10364	ASV_317114
ASV_456394	ASV_347069	ASV_80602
ASV_369775	ASV_500211	ASV_225301
ASV_420824	ASV_508223	ASV_435414
ASV_448463	ASV_338657	ASV_32702
ASV_33841	ASV_107879	ASV_48183
ASV_323736	ASV_141330	ASV_486438
ASV_356389	ASV_473273	ASV_471022
ASV_235631	ASV_141443	ASV_488211
ASV_100181	ASV_154594	ASV_27510
ASV_233648	ASV_356728	ASV_190970
ASV_46813	ASV_136876	ASV_191853
ASV_459421	ASV_31440	ASV_20267
ASV_30646	ASV_167475	ASV_38856
ASV_140561	ASV_342086	ASV_504897
ASV_60223	ASV_46096	ASV_107430
ASV_496560	ASV_244200	ASV_173373
ASV_368362	ASV_82346	ASV_20010
ASV_268745	ASV_149207	ASV_225223
ASV_413085	ASV_378419	ASV_17237
ASV_430236	ASV_382228	ASV_165084
ASV_174500	ASV_216268	ASV_213305
ASV_225946	ASV_238852	ASV_100932
ASV_142778	ASV_456394	ASV_405035
ASV_93858	ASV_369775	ASV_282115
ASV_436212	ASV_420824	ASV_133572
ASV_215089	ASV_448463	ASV_377116
ASV_477051	ASV_33841	ASV_240905
ASV_500532	ASV_323736	ASV_381713
ASV_23495	ASV_356389	ASV_462514
ASV_353112	ASV_235631	ASV_296084
ASV_286114	ASV_100181	ASV_127272
ASV_407802	ASV_233648	ASV_14991
ASV_37410	ASV_365932	ASV_250775
ASV_492673	ASV_46813	ASV_302691
ASV_410996	ASV_459421	ASV_285509
ASV_283120	ASV_30646	ASV_38016
ASV_358322	ASV_60223	ASV_287416
ASV_441353	ASV_496560	ASV_428658
ASV_318615	ASV_368362	ASV_504970
ASV_203165	ASV_268745	ASV_293798
ASV_504477	ASV_413085	ASV_392695
ASV_180156	ASV_430236	ASV_410889
ASV_392420	ASV_174500	ASV_3984
ASV_22936	ASV_225946	ASV_10364
ASV_165053	ASV_86099	ASV_347069
ASV_421540	ASV_201176	ASV_500211
ASV_382424	ASV_142778	ASV_508223
ASV_415680	ASV_93858	ASV_338657
ASV_318595	ASV_341602	ASV_107879
ASV_106278	ASV_436212	ASV_141330
ASV_194436	ASV_215089	ASV_473273
ASV_105930	ASV_477051	ASV_141443
ASV_60789	ASV_23495	ASV_136876
ASV_394420	ASV_353112	ASV_31440
ASV_184854	ASV_286114	ASV_167475
ASV_446667	ASV_407802	ASV_342086
ASV_289783	ASV_37410	ASV_46096
ASV_215607	ASV_492673	ASV_244200
ASV_369016	ASV_410996	ASV_82346
ASV_387789	ASV_283120	ASV_396780
ASV_269352	ASV_358322	ASV_149207
ASV_235472	ASV_441353	ASV_216268
ASV_346633	ASV_318615	ASV_238852
ASV_44142	ASV_203165	ASV_456394
ASV_115744	ASV_444494	ASV_369775
ASV_445893	ASV_504477	ASV_420824
ASV_284678	ASV_180156	ASV_448463
ASV_68275	ASV_392420	ASV_33841
ASV_51435	ASV_382424	ASV_323736
ASV_469354	ASV_415680	ASV_155573
ASV_165981	ASV_318595	ASV_356389
ASV_450997	ASV_194436	ASV_235631
ASV_65413	ASV_105930	ASV_100181
ASV_340835	ASV_60789	ASV_233648
ASV_302749	ASV_394420	ASV_365932
ASV_445121	ASV_184854	ASV_157055
ASV_132592	ASV_446667	ASV_46813
ASV_177373	ASV_289783	ASV_459421
ASV_172	ASV_215607	ASV_30646
ASV_189425	ASV_369016	ASV_140561
ASV_218082	ASV_387789	ASV_60223
ASV_395764	ASV_269352	ASV_496560
ASV_272863	ASV_235472	ASV_368362
ASV_39340	ASV_346633	ASV_268745
ASV_479910	ASV_44142	ASV_413085
ASV_332363	ASV_115744	ASV_430236
ASV_488622	ASV_445893	ASV_192825
ASV_113176	ASV_284678	ASV_225946
ASV_25492	ASV_68275	ASV_86099
ASV_174047	ASV_51435	ASV_380314
ASV_11127	ASV_469354	ASV_201176
ASV_439117	ASV_165981	ASV_142778
ASV_200492	ASV_450997	ASV_93858
ASV_456975	ASV_65413	ASV_97496
ASV_377354	ASV_340835	ASV_341602
ASV_172410	ASV_302749	ASV_436212
ASV_251551	ASV_445121	ASV_215089
ASV_375080	ASV_132592	ASV_477051
ASV_85830	ASV_177373	ASV_500532
ASV_372551	ASV_172	ASV_23495
ASV_43180	ASV_189425	ASV_353112
ASV_59654	ASV_218082	ASV_286114
ASV_220668	ASV_395764	ASV_407802
ASV_57399	ASV_272863	ASV_37410
ASV_296965	ASV_39340	ASV_492673
ASV_317850	ASV_479910	ASV_410996
ASV_163551	ASV_332363	ASV_283120
ASV_451270	ASV_488622	ASV_9214
ASV_210629	ASV_113176	ASV_358322
ASV_366470	ASV_25492	ASV_441353
ASV_190305	ASV_174047	ASV_318615
ASV_143307	ASV_11127	ASV_203165
ASV_255692	ASV_439117	ASV_444494
ASV_456864	ASV_200492	ASV_504477
ASV_319890	ASV_456975	ASV_180156
ASV_323885	ASV_377354	ASV_392420
ASV_160993	ASV_172410	ASV_22936
ASV_62130	ASV_251551	ASV_382424
ASV_7835	ASV_375080	ASV_415680
ASV_338992	ASV_350989	ASV_106278
ASV_53010	ASV_372551	ASV_194436
ASV_437921	ASV_59654	ASV_105930
ASV_473638	ASV_220668	ASV_60789
ASV_15798	ASV_57399	ASV_394420
ASV_430995	ASV_296965	ASV_184854
ASV_352530	ASV_163551	ASV_446667
ASV_147413	ASV_451270	ASV_289783
ASV_118786	ASV_338211	ASV_215607
ASV_138597	ASV_210629	ASV_139785
ASV_442742	ASV_366470	ASV_369016
ASV_478693	ASV_190305	ASV_387789
ASV_164152	ASV_143307	ASV_269352
ASV_79917	ASV_456864	ASV_235472
ASV_353747	ASV_319890	ASV_346633
ASV_263177	ASV_323885	ASV_44142
ASV_82469	ASV_160993	ASV_115744
ASV_75203	ASV_62130	ASV_445893
ASV_352163	ASV_387754	ASV_284678
ASV_504225	ASV_7835	ASV_241871
ASV_168377	ASV_338992	ASV_68275
ASV_478279	ASV_53010	ASV_51435
ASV_203337	ASV_437921	ASV_469354
ASV_402693	ASV_473638	ASV_165981
ASV_247114	ASV_331401	ASV_450997
ASV_112685	ASV_15798	ASV_65413
ASV_28338	ASV_352530	ASV_340835
ASV_142228	ASV_147413	ASV_302749
ASV_54219	ASV_118786	ASV_445121
ASV_240948	ASV_138597	ASV_132592
ASV_148011	ASV_442742	ASV_177373
ASV_254969	ASV_478693	ASV_172
ASV_59326	ASV_164152	ASV_189425
ASV_80104	ASV_79917	ASV_218082
ASV_80503	ASV_353747	ASV_395764
ASV_313428	ASV_263177	ASV_272863
ASV_153390	ASV_82469	ASV_39340
ASV_193576	ASV_75203	ASV_479910
ASV_282829	ASV_352163	ASV_332363
ASV_217953	ASV_504225	ASV_488622
ASV_441285	ASV_168377	ASV_113176
ASV_143154	ASV_478279	ASV_25492
ASV_488810	ASV_178056	ASV_174047
ASV_364524	ASV_203337	ASV_11127
ASV_13648	ASV_247114	ASV_439117
ASV_381258	ASV_28338	ASV_200492
ASV_9399	ASV_142228	ASV_456975
ASV_404168	ASV_54219	ASV_377354
ASV_94978	ASV_240948	ASV_172410
ASV_332825	ASV_354747	ASV_251551
ASV_506530	ASV_195654	ASV_375080
ASV_401004	ASV_148011	ASV_85830
ASV_174871	ASV_254969	ASV_350989
ASV_146543	ASV_59326	ASV_372551
ASV_373948	ASV_80104	ASV_43180
ASV_289283	ASV_80503	ASV_220668
ASV_251290	ASV_313428	ASV_57399
ASV_128477	ASV_153390	ASV_296965
ASV_176436	ASV_193576	ASV_514372
ASV_339046	ASV_80819	ASV_451270
ASV_64105	ASV_204588	ASV_338211
ASV_288146	ASV_282829	ASV_210629
ASV_246727	ASV_217953	ASV_366470
ASV_421375	ASV_441285	ASV_190305
ASV_366980	ASV_143154	ASV_143307
ASV_423795	ASV_488810	ASV_255692
ASV_153238	ASV_364524	ASV_319890
ASV_38906	ASV_13648	ASV_323885
ASV_459713	ASV_14477	ASV_160993
ASV_314536	ASV_94310	ASV_62130
ASV_6520	ASV_9399	ASV_7835
ASV_94054	ASV_404168	ASV_53010
ASV_319181	ASV_94978	ASV_437921
ASV_88230	ASV_332825	ASV_473638
ASV_348701	ASV_506530	ASV_331401
ASV_110296	ASV_401004	ASV_15798
ASV_200008	ASV_174871	ASV_430995
ASV_326917	ASV_146543	ASV_352530
ASV_475762	ASV_373948	ASV_147413
ASV_234428	ASV_289283	ASV_118786
ASV_396495	ASV_251290	ASV_138597
ASV_268302	ASV_128477	ASV_442742
ASV_26430	ASV_176436	ASV_478693
ASV_328735	ASV_339046	ASV_164152
ASV_295502	ASV_64105	ASV_230741
ASV_271259	ASV_288146	ASV_353747
ASV_56311	ASV_246727	ASV_263177
ASV_465518	ASV_421375	ASV_82469
ASV_255247	ASV_122071	ASV_75203
ASV_31778	ASV_366980	ASV_352163
ASV_193903	ASV_423795	ASV_504225
ASV_480811	ASV_449900	ASV_168377
ASV_62259	ASV_38906	ASV_478279
ASV_413184	ASV_459713	ASV_203337
ASV_164812	ASV_314536	ASV_402693
ASV_454263	ASV_6520	ASV_247114
ASV_378927	ASV_94054	ASV_112685
ASV_346542	ASV_319181	ASV_28338
ASV_350555	ASV_348701	ASV_142228
ASV_57083	ASV_110296	ASV_54219
ASV_213536	ASV_200008	ASV_354747
ASV_135191	ASV_326917	ASV_195654
ASV_479403	ASV_475762	ASV_148011
ASV_255431	ASV_234428	ASV_254969
ASV_347163	ASV_183380	ASV_419101
ASV_454501	ASV_268302	ASV_59326
ASV_408300	ASV_26430	ASV_80104
ASV_326331	ASV_328735	ASV_80503
ASV_342983	ASV_295502	ASV_313428
ASV_181800	ASV_271259	ASV_153390
ASV_163452	ASV_47313	ASV_193576
ASV_104792	ASV_56311	ASV_282829
ASV_461320	ASV_495302	ASV_217953
ASV_353614	ASV_202374	ASV_441285
ASV_212199	ASV_255247	ASV_143154
ASV_157990	ASV_41885	ASV_488810
ASV_269421	ASV_31778	ASV_364524
ASV_290008	ASV_193903	ASV_13648
ASV_76266	ASV_232319	ASV_14477
ASV_220744	ASV_480811	ASV_381258
ASV_134678	ASV_62259	ASV_9399
ASV_77023	ASV_382771	ASV_404168
ASV_242168	ASV_413184	ASV_94978
ASV_355315	ASV_74339	ASV_332825
ASV_365542	ASV_164812	ASV_506530
ASV_190469	ASV_137299	ASV_401004
ASV_361678	ASV_378927	ASV_174871
ASV_240944	ASV_346542	ASV_146543
ASV_144078	ASV_350555	ASV_373948
ASV_232855	ASV_57083	ASV_289283
ASV_394060	ASV_213536	ASV_251290
ASV_473946	ASV_135191	ASV_128477
ASV_215975	ASV_479403	ASV_241338
ASV_169473	ASV_255431	ASV_176436
ASV_337623	ASV_347163	ASV_383205
ASV_231849	ASV_454501	ASV_339046
ASV_483764	ASV_408300	ASV_64105
ASV_137406	ASV_342983	ASV_288146
ASV_5080	ASV_181800	ASV_246727
ASV_169577	ASV_163452	ASV_421375
ASV_512926	ASV_346944	ASV_122071
ASV_244295	ASV_104792	ASV_366980
ASV_221506	ASV_138444	ASV_423795
ASV_445356	ASV_461320	ASV_38906
ASV_392698	ASV_353614	ASV_459713
ASV_44698	ASV_26399	ASV_314536
ASV_252081	ASV_212199	ASV_6520
ASV_390800	ASV_157990	ASV_94054
ASV_112008	ASV_434441	ASV_319181
ASV_251065	ASV_269421	ASV_88230
ASV_503782	ASV_290008	ASV_348701
ASV_20840	ASV_76266	ASV_110296
ASV_338646	ASV_220744	ASV_200008
ASV_199086	ASV_134678	ASV_326917
ASV_276145	ASV_312380	ASV_475762
ASV_205496	ASV_19704	ASV_183380
ASV_372768	ASV_77023	ASV_268302
ASV_69923	ASV_349682	ASV_26430
ASV_423648	ASV_242168	ASV_328735
ASV_45685	ASV_355315	ASV_295502
ASV_391683	ASV_365542	ASV_271259
ASV_486295	ASV_505067	ASV_47313
ASV_295995	ASV_190469	ASV_56311
ASV_30896	ASV_361678	ASV_495302
ASV_121578	ASV_240944	ASV_202374
ASV_175678	ASV_144078	ASV_82352
ASV_165728	ASV_232855	ASV_255247
ASV_356409	ASV_334394	ASV_41885
ASV_83026	ASV_473946	ASV_31778
ASV_71403	ASV_215975	ASV_193903
ASV_360346	ASV_169473	ASV_232319
ASV_195120	ASV_337623	ASV_480811
ASV_382884	ASV_27691	ASV_62259
ASV_22243	ASV_440463	ASV_382771
ASV_158586	ASV_231849	ASV_413184
ASV_436449	ASV_483764	ASV_74339
ASV_350911	ASV_137406	ASV_164812
ASV_443591	ASV_5080	ASV_454263
ASV_289086	ASV_169577	ASV_137299
ASV_277184	ASV_512926	ASV_378927
ASV_380927	ASV_244295	ASV_346542
ASV_186986	ASV_221506	ASV_350555
ASV_5643	ASV_445356	ASV_57083
ASV_137159	ASV_392698	ASV_213536
ASV_34184	ASV_252081	ASV_135191
ASV_384593	ASV_390800	ASV_479403
ASV_168792	ASV_112008	ASV_255431
ASV_431977	ASV_76997	ASV_347163
ASV_129850	ASV_503782	ASV_454501
ASV_166191	ASV_20840	ASV_408300
ASV_351912	ASV_338646	ASV_326331
ASV_48045	ASV_199086	ASV_342983
ASV_393044	ASV_276145	ASV_35711
ASV_193908	ASV_205496	ASV_181800
ASV_227515	ASV_372768	ASV_163452
ASV_170050	ASV_69923	ASV_346944
ASV_414466	ASV_423648	ASV_104792
ASV_294759	ASV_80042	ASV_138444
ASV_297310	ASV_45685	ASV_461320
ASV_421173	ASV_391683	ASV_353614
ASV_5700	ASV_295995	ASV_26399
ASV_246630	ASV_30896	ASV_212199
ASV_87269	ASV_121578	ASV_157990
ASV_21275	ASV_175678	ASV_434441
ASV_315557	ASV_165728	ASV_269421
ASV_375229	ASV_356409	ASV_290008
ASV_284505	ASV_105596	ASV_76266
ASV_58881	ASV_71403	ASV_220744
ASV_451297	ASV_360346	ASV_134678
ASV_175775	ASV_195120	ASV_382024
ASV_158796	ASV_382884	ASV_77023
ASV_227892	ASV_22243	ASV_349682
ASV_189622	ASV_158586	ASV_242168
ASV_432260	ASV_436449	ASV_355315
ASV_213859	ASV_350911	ASV_365542
ASV_391584	ASV_443591	ASV_356545
ASV_359152	ASV_289086	ASV_505067
ASV_73633	ASV_277184	ASV_190469
ASV_143447	ASV_380927	ASV_361678
ASV_177254	ASV_186986	ASV_240944
ASV_364092	ASV_34184	ASV_144078
ASV_263938	ASV_384593	ASV_232855
ASV_51911	ASV_431977	ASV_394060
ASV_463667	ASV_129850	ASV_334394
ASV_297335	ASV_166191	ASV_473946
ASV_10354	ASV_351912	ASV_215975
ASV_50116	ASV_48045	ASV_169473
ASV_308648	ASV_393044	ASV_337623
ASV_316143	ASV_193908	ASV_170867
ASV_407294	ASV_227515	ASV_27691
ASV_462274	ASV_170050	ASV_231849
ASV_415087	ASV_414466	ASV_483764
ASV_117709	ASV_294759	ASV_161284
ASV_27013	ASV_297310	ASV_312348
ASV_379772	ASV_421173	ASV_5080
ASV_505578	ASV_5700	ASV_169577
ASV_458657	ASV_246630	ASV_512926
ASV_370070	ASV_87269	ASV_244295
ASV_188785	ASV_21275	ASV_221506
ASV_348504	ASV_353030	ASV_445356
ASV_146375	ASV_315557	ASV_392698
ASV_424645	ASV_375229	ASV_44698
ASV_147883	ASV_284505	ASV_252081
ASV_145132	ASV_49863	ASV_73711
ASV_253303	ASV_58881	ASV_390800
ASV_488532	ASV_51377	ASV_328504
ASV_322949	ASV_122496	ASV_112008
ASV_511268	ASV_451297	ASV_251065
ASV_280001	ASV_175775	ASV_503782
ASV_393714	ASV_158796	ASV_20840
ASV_468443	ASV_227892	ASV_338646
ASV_333131	ASV_189622	ASV_199086
ASV_74624	ASV_104738	ASV_54614
ASV_253675	ASV_213859	ASV_276145
ASV_227365	ASV_391584	ASV_205496
ASV_134209	ASV_359152	ASV_372768
ASV_61130	ASV_73633	ASV_69923
ASV_169211	ASV_143447	ASV_423648
ASV_388620	ASV_177254	ASV_80042
ASV_379083	ASV_263938	ASV_45685
ASV_81898	ASV_51911	ASV_391683
ASV_145294	ASV_463667	ASV_486295
ASV_355806	ASV_297335	ASV_30896
ASV_456533	ASV_10354	ASV_121578
ASV_69978	ASV_50116	ASV_175678
ASV_14241	ASV_60348	ASV_165728
ASV_105366	ASV_308648	ASV_356409
ASV_373712	ASV_420022	ASV_105596
ASV_508612	ASV_407294	ASV_83026
ASV_160478	ASV_462274	ASV_71403
ASV_263111	ASV_415087	ASV_360346
ASV_189956	ASV_117709	ASV_195120
ASV_399025	ASV_216172	ASV_382884
ASV_180644	ASV_27013	ASV_22243
ASV_127711	ASV_379772	ASV_158586
ASV_152970	ASV_505578	ASV_436449
ASV_413470	ASV_458657	ASV_350911
ASV_417048	ASV_370070	ASV_443591
ASV_306882	ASV_502395	ASV_289086
ASV_372897	ASV_188785	ASV_277184
ASV_27484	ASV_348504	ASV_380927
ASV_36902	ASV_146375	ASV_186986
ASV_175696	ASV_424645	ASV_137159
ASV_457471	ASV_147883	ASV_34184
ASV_446641	ASV_20245	ASV_384593
ASV_11776	ASV_145132	ASV_168792
ASV_402954	ASV_253303	ASV_431977
ASV_466185	ASV_258765	ASV_129850
ASV_130205	ASV_488532	ASV_166191
ASV_384152	ASV_322949	ASV_351912
ASV_501078	ASV_511268	ASV_48045
ASV_142449	ASV_280001	ASV_393044
ASV_137010	ASV_393714	ASV_193908
ASV_332209	ASV_468443	ASV_156560
ASV_164437	ASV_333131	ASV_227515
ASV_116350	ASV_74624	ASV_170050
ASV_18726	ASV_253675	ASV_414466
ASV_475819	ASV_387361	ASV_294759
ASV_82739	ASV_73486	ASV_297310
ASV_125367	ASV_227365	ASV_421173
ASV_320013	ASV_134209	ASV_5700
ASV_29919	ASV_169211	ASV_265143
ASV_245387	ASV_388620	ASV_246630
ASV_434126	ASV_379083	ASV_87269
ASV_55006	ASV_65133	ASV_21275
ASV_311186	ASV_145294	ASV_353030
ASV_116024	ASV_355806	ASV_315557
ASV_187216	ASV_358157	ASV_375229
ASV_76008	ASV_456533	ASV_284505
ASV_392345	ASV_69978	ASV_49863
ASV_52744	ASV_14241	ASV_58881
ASV_217383	ASV_105366	ASV_122496
ASV_173039	ASV_373712	ASV_451297
ASV_60079	ASV_508612	ASV_175775
ASV_45157	ASV_263111	ASV_158796
ASV_282755	ASV_189956	ASV_227892
ASV_93216	ASV_399025	ASV_189622
ASV_321138	ASV_180644	ASV_432260
ASV_486273	ASV_127711	ASV_213859
ASV_498296	ASV_152970	ASV_391584
ASV_74984	ASV_417048	ASV_359152
ASV_374506	ASV_273617	ASV_73633
ASV_239747	ASV_372897	ASV_143447
ASV_112971	ASV_27484	ASV_177254
ASV_78089	ASV_36902	ASV_504721
ASV_297316	ASV_175696	ASV_51911
ASV_98171	ASV_355388	ASV_463667
ASV_486519	ASV_457471	ASV_297335
ASV_22389	ASV_446641	ASV_10354
ASV_294910	ASV_461694	ASV_436046
ASV_134638	ASV_11776	ASV_50116
ASV_15218	ASV_402954	ASV_60348
ASV_210238	ASV_130205	ASV_308648
ASV_65688	ASV_384152	ASV_316143
ASV_260928	ASV_501078	ASV_462274
ASV_276437	ASV_142449	ASV_415087
ASV_272463	ASV_137010	ASV_117709
ASV_166863	ASV_332209	ASV_305349
ASV_195358	ASV_164437	ASV_27013
ASV_1396	ASV_18726	ASV_379772
ASV_251903	ASV_82739	ASV_505578
ASV_380939	ASV_125367	ASV_458657
ASV_184754	ASV_320013	ASV_185065
ASV_60433	ASV_29919	ASV_370070
ASV_115749	ASV_245387	ASV_188785
ASV_361462	ASV_434126	ASV_348504
ASV_300293	ASV_55006	ASV_146375
ASV_149228	ASV_311186	ASV_424645
ASV_62826	ASV_357309	ASV_147883
ASV_231853	ASV_116024	ASV_20245
ASV_310455	ASV_187216	ASV_253303
ASV_419950	ASV_76008	ASV_258765
ASV_278864	ASV_392345	ASV_488532
ASV_457920	ASV_52744	ASV_322949
ASV_234601	ASV_217383	ASV_511268
ASV_21959	ASV_173039	ASV_280001
ASV_24583	ASV_60079	ASV_393714
ASV_270714	ASV_45157	ASV_468443
ASV_218201	ASV_282755	ASV_333131
ASV_316989	ASV_93216	ASV_74624
ASV_159434	ASV_321138	ASV_253675
ASV_402648	ASV_303502	ASV_10245
ASV_185532	ASV_498296	ASV_387361
ASV_13376	ASV_74984	ASV_73486
ASV_110568	ASV_374506	ASV_227365
ASV_319041	ASV_239747	ASV_437263
ASV_138888	ASV_112971	ASV_61130
ASV_146844	ASV_78089	ASV_364681
ASV_283629	ASV_297316	ASV_169211
ASV_263569	ASV_98171	ASV_388620
ASV_323076	ASV_486519	ASV_379083
ASV_374396	ASV_22389	ASV_400056
ASV_62875	ASV_294910	ASV_81898
ASV_421949	ASV_15218	ASV_351974
ASV_413192	ASV_210238	ASV_397662
ASV_439776	ASV_65688	ASV_145294
ASV_421820	ASV_496401	ASV_355806
ASV_497319	ASV_334203	ASV_358157
ASV_407362	ASV_260928	ASV_456533
ASV_233760	ASV_276437	ASV_69978
ASV_484439	ASV_272463	ASV_14241
ASV_302086	ASV_422111	ASV_71601
ASV_53784	ASV_166863	ASV_105366
ASV_497700	ASV_195358	ASV_373712
ASV_457006	ASV_229399	ASV_508612
ASV_75412	ASV_1396	ASV_160478
ASV_244232	ASV_251903	ASV_263111
ASV_514324	ASV_296746	ASV_189956
ASV_43872	ASV_380939	ASV_399025
ASV_486002	ASV_184754	ASV_180644
ASV_500235	ASV_60433	ASV_127711
ASV_360226	ASV_115749	ASV_152970
ASV_372161	ASV_135691	ASV_413470
ASV_17060	ASV_300293	ASV_417048
ASV_173394	ASV_149228	ASV_372897
ASV_44356	ASV_62826	ASV_27484
ASV_358848	ASV_385827	ASV_36902
ASV_140665	ASV_231853	ASV_175696
ASV_57071	ASV_310455	ASV_355388
ASV_478180	ASV_419950	ASV_457471
ASV_11901	ASV_278864	ASV_446641
ASV_374933	ASV_110026	ASV_461694
ASV_386239	ASV_234601	ASV_11776
ASV_137790	ASV_21959	ASV_402954
ASV_469664	ASV_270714	ASV_466185
ASV_256205	ASV_218201	ASV_130205
ASV_26546	ASV_316989	ASV_384152
ASV_163072	ASV_159434	ASV_501078
ASV_381376	ASV_402648	ASV_142449
ASV_178081	ASV_185532	ASV_137010
ASV_312014	ASV_110568	ASV_332209
ASV_427917	ASV_319041	ASV_164437
ASV_119959	ASV_138888	ASV_116350
ASV_470322	ASV_146844	ASV_18726
ASV_279379	ASV_283629	ASV_475819
ASV_407733	ASV_263569	ASV_420308
ASV_283676	ASV_81426	ASV_82739
ASV_377308	ASV_323076	ASV_125367
ASV_462982	ASV_303758	ASV_320013
ASV_104721	ASV_62875	ASV_29919
ASV_391282	ASV_421949	ASV_245387
ASV_405629	ASV_439776	ASV_434126
ASV_483474	ASV_421820	ASV_55006
ASV_281687	ASV_497319	ASV_311186
ASV_186430	ASV_234458	ASV_357309
ASV_416491	ASV_233760	ASV_187216
ASV_454565	ASV_484439	ASV_76008
ASV_156691	ASV_302086	ASV_392345
ASV_497030	ASV_53784	ASV_52744
ASV_162960	ASV_497700	ASV_217383
ASV_160493	ASV_457006	ASV_173039
ASV_489332	ASV_75412	ASV_60079
ASV_241566	ASV_244232	ASV_45157
ASV_97635	ASV_514324	ASV_282755
ASV_84755	ASV_43872	ASV_93216
ASV_127729	ASV_486002	ASV_321138
ASV_111159	ASV_500235	ASV_303502
ASV_415835	ASV_360226	ASV_486273
ASV_217295	ASV_372161	ASV_498296
ASV_29018	ASV_17060	ASV_152334
ASV_226677	ASV_44356	ASV_74984
ASV_216569	ASV_312404	ASV_374506
ASV_36220	ASV_358848	ASV_239747
ASV_417578	ASV_140665	ASV_112971
ASV_88763	ASV_57071	ASV_78089
ASV_436761	ASV_478180	ASV_297316
ASV_204729	ASV_471245	ASV_22965
ASV_475914	ASV_374933	ASV_98171
ASV_264953	ASV_386239	ASV_486519
ASV_441302	ASV_137790	ASV_437384
ASV_181331	ASV_469664	ASV_22389
ASV_263600	ASV_256205	ASV_294910
ASV_248487	ASV_26546	ASV_15218
ASV_23836	ASV_163072	ASV_210238
ASV_329027	ASV_381376	ASV_65688
ASV_371162	ASV_178081	ASV_313282
ASV_425118	ASV_312014	ASV_496401
ASV_471871	ASV_427917	ASV_334203
ASV_430323	ASV_31719	ASV_260928
ASV_336589	ASV_119959	ASV_272463
ASV_135284	ASV_470322	ASV_422111
ASV_338002	ASV_407733	ASV_166863
ASV_423426	ASV_283676	ASV_209355
ASV_159117	ASV_377308	ASV_195358
ASV_238536	ASV_462982	ASV_229399
ASV_189769	ASV_104721	ASV_1396
ASV_446066	ASV_391282	ASV_251903
ASV_321500	ASV_405629	ASV_371831
ASV_44146	ASV_483474	ASV_380939
ASV_248020	ASV_281687	ASV_184754
ASV_489252	ASV_186430	ASV_60433
ASV_161728	ASV_416491	ASV_115749
ASV_7379	ASV_454565	ASV_361462
ASV_446591	ASV_156691	ASV_135691
ASV_93770	ASV_497030	ASV_300293
ASV_421773	ASV_162960	ASV_149228
ASV_15708	ASV_160493	ASV_62826
ASV_344056	ASV_489332	ASV_385827
ASV_477863	ASV_241566	ASV_231853
ASV_269645	ASV_427339	ASV_310455
ASV_12963	ASV_97635	ASV_419950
ASV_57778	ASV_84755	ASV_278864
ASV_278879	ASV_127729	ASV_110026
ASV_22914	ASV_157254	ASV_457920
ASV_421400	ASV_111159	ASV_234601
ASV_286805	ASV_415835	ASV_265109
ASV_277113	ASV_217295	ASV_380682
ASV_242685	ASV_226677	ASV_238188
ASV_359249	ASV_216569	ASV_44665
ASV_495732	ASV_88763	ASV_24583
ASV_436612	ASV_436761	ASV_270714
ASV_160193	ASV_204729	ASV_218201
ASV_240750	ASV_475914	ASV_316989
ASV_235322	ASV_264953	ASV_159434
ASV_124055	ASV_441302	ASV_402648
ASV_311419	ASV_181331	ASV_185532
ASV_354293	ASV_263600	ASV_13376
ASV_457230	ASV_248487	ASV_110568
ASV_6076	ASV_23836	ASV_319041
ASV_99900	ASV_129636	ASV_138888
ASV_42362	ASV_329027	ASV_146844
ASV_148793	ASV_371162	ASV_283629
ASV_188892	ASV_471871	ASV_263569
ASV_221955	ASV_430323	ASV_81426
ASV_365952	ASV_336589	ASV_323076
ASV_107446	ASV_135284	ASV_374396
ASV_64306	ASV_471053	ASV_303758
ASV_37217	ASV_338002	ASV_62875
ASV_460744	ASV_423426	ASV_421949
ASV_198043	ASV_159117	ASV_260448
ASV_765	ASV_238536	ASV_413192
ASV_4679	ASV_189769	ASV_439776
ASV_165579	ASV_446066	ASV_421820
ASV_462284	ASV_321500	ASV_497319
ASV_473481	ASV_248020	ASV_233760
ASV_407754	ASV_181091	ASV_484439
ASV_2275	ASV_340179	ASV_302086
ASV_112819	ASV_489252	ASV_53784
ASV_9041	ASV_161728	ASV_497700
ASV_375942	ASV_82795	ASV_457006
ASV_100656	ASV_446591	ASV_75412
ASV_124934	ASV_421773	ASV_244232
ASV_331538	ASV_15708	ASV_43872
ASV_47691	ASV_344056	ASV_486002
ASV_220545	ASV_477863	ASV_500235
ASV_150364	ASV_269645	ASV_360226
ASV_254738	ASV_10674	ASV_249630
ASV_496060	ASV_57778	ASV_372161
ASV_195807	ASV_22914	ASV_17060
ASV_258456	ASV_421400	ASV_173394
ASV_285299	ASV_286805	ASV_44356
ASV_476215	ASV_277113	ASV_312404
ASV_241006	ASV_242685	ASV_358848
ASV_15901	ASV_359249	ASV_140665
ASV_70078	ASV_495732	ASV_486471
ASV_99862	ASV_436612	ASV_57071
ASV_507211	ASV_160193	ASV_478180
ASV_340290	ASV_240750	ASV_11901
ASV_64028	ASV_235322	ASV_374933
ASV_452867	ASV_124055	ASV_386239
ASV_21496	ASV_3175	ASV_137790
ASV_176784	ASV_448644	ASV_469664
ASV_506487	ASV_107176	ASV_256205
ASV_15134	ASV_311419	ASV_26546
ASV_349918	ASV_354293	ASV_163072
ASV_280698	ASV_457230	ASV_18014
ASV_505374	ASV_6076	ASV_381376
ASV_466869	ASV_99900	ASV_398877
ASV_209522	ASV_148793	ASV_178081
ASV_106437	ASV_144197	ASV_312014
ASV_178303	ASV_335778	ASV_427917
ASV_136065	ASV_188892	ASV_81273
ASV_500902	ASV_221955	ASV_407733
ASV_28220	ASV_365952	ASV_210225
ASV_408465	ASV_316330	ASV_283676
ASV_405285	ASV_107446	ASV_377308
ASV_134579	ASV_86138	ASV_462982
ASV_479	ASV_37217	ASV_104721
ASV_261806	ASV_294536	ASV_391282
ASV_244450	ASV_460744	ASV_405629
ASV_183051	ASV_198043	ASV_483474
ASV_258322	ASV_765	ASV_281687
ASV_133308	ASV_392936	ASV_186430
ASV_454908	ASV_4679	ASV_416491
ASV_17790	ASV_165579	ASV_454565
ASV_354509	ASV_462284	ASV_156691
ASV_207138	ASV_473481	ASV_497030
ASV_250193	ASV_407754	ASV_162960
ASV_118212	ASV_2275	ASV_160493
ASV_469177	ASV_112819	ASV_489332
ASV_364533	ASV_9041	ASV_241566
ASV_468192	ASV_395323	ASV_427339
ASV_230993	ASV_375942	ASV_473052
ASV_119818	ASV_464560	ASV_97635
ASV_200921	ASV_100656	ASV_84755
ASV_17644	ASV_331538	ASV_127729
ASV_449569	ASV_47691	ASV_157254
ASV_82101	ASV_220545	ASV_111159
ASV_24122	ASV_33955	ASV_415835
ASV_82171	ASV_150364	ASV_240189
ASV_467040	ASV_254738	ASV_217295
ASV_76247	ASV_496060	ASV_29018
ASV_270049	ASV_211361	ASV_226677
ASV_162409	ASV_412615	ASV_216569
ASV_334958	ASV_285299	ASV_36220
ASV_235080	ASV_476215	ASV_277916
ASV_59053	ASV_241006	ASV_417578
ASV_185330	ASV_15901	ASV_88763
ASV_96549	ASV_70078	ASV_436761
ASV_144704	ASV_507211	ASV_204729
ASV_477110	ASV_340290	ASV_475914
ASV_446990	ASV_64028	ASV_264953
ASV_259030	ASV_259518	ASV_441302
ASV_312721	ASV_452867	ASV_181331
ASV_191881	ASV_21496	ASV_263600
ASV_30674	ASV_506487	ASV_248487
ASV_154660	ASV_423609	ASV_23836
ASV_131525	ASV_15134	ASV_129636
ASV_338964	ASV_349918	ASV_329027
ASV_138708	ASV_280698	ASV_371162
ASV_274797	ASV_505374	ASV_425118
ASV_146601	ASV_466869	ASV_471871
ASV_456313	ASV_178303	ASV_384061
ASV_159834	ASV_136065	ASV_430323
ASV_116055	ASV_500902	ASV_336589
ASV_503529	ASV_28220	ASV_135284
ASV_443725	ASV_408465	ASV_471053
ASV_180257	ASV_405285	ASV_338002
ASV_350158	ASV_134579	ASV_423426
ASV_157267	ASV_479	ASV_159117
ASV_165619	ASV_261806	ASV_189769
ASV_73318	ASV_244450	ASV_446066
ASV_119776	ASV_183051	ASV_321500
ASV_187051	ASV_133308	ASV_44146
ASV_371941	ASV_454908	ASV_248020
ASV_413619	ASV_17790	ASV_181091
ASV_208106	ASV_354509	ASV_340179
ASV_273772	ASV_207138	ASV_489252
ASV_82506	ASV_250193	ASV_161728
ASV_296679	ASV_118212	ASV_82795
ASV_57285	ASV_227440	ASV_446591
ASV_31307	ASV_468192	ASV_93770
ASV_446974	ASV_230993	ASV_421773
ASV_264930	ASV_119818	ASV_15708
ASV_462384	ASV_17644	ASV_219644
ASV_334082	ASV_449569	ASV_344056
ASV_127293	ASV_82101	ASV_477863
ASV_205554	ASV_239954	ASV_269645
ASV_449920	ASV_82171	ASV_299911
ASV_437668	ASV_467040	ASV_12963
ASV_188385	ASV_76247	ASV_456118
ASV_292619	ASV_270049	ASV_10674
ASV_416515	ASV_162409	ASV_57778
ASV_364716	ASV_334958	ASV_278879
ASV_102468	ASV_59053	ASV_22914
ASV_460198	ASV_185330	ASV_421400
ASV_213955	ASV_370447	ASV_277113
ASV_63515	ASV_96549	ASV_242685
ASV_436791	ASV_144704	ASV_359249
ASV_291285	ASV_477110	ASV_495732
ASV_20091	ASV_446990	ASV_436612
ASV_454850	ASV_259030	ASV_160193
ASV_255545	ASV_312721	ASV_240750
ASV_509853	ASV_191881	ASV_235322
ASV_85891	ASV_30674	ASV_124055
ASV_140806	ASV_166695	ASV_3175
ASV_54478	ASV_131525	ASV_311419
ASV_512414	ASV_338964	ASV_354293
ASV_296476	ASV_138708	ASV_457230
ASV_492953	ASV_274797	ASV_6076
ASV_421943	ASV_224692	ASV_253058
ASV_79120	ASV_146601	ASV_99900
ASV_458148	ASV_456313	ASV_42362
ASV_238957	ASV_159834	ASV_148793
ASV_146132	ASV_116055	ASV_144197
ASV_295851	ASV_503529	ASV_221955
ASV_487894	ASV_49870	ASV_285416
ASV_470233	ASV_180257	ASV_365952
ASV_154127	ASV_511661	ASV_316330
ASV_505880	ASV_119776	ASV_107446
ASV_396405	ASV_187051	ASV_37099
ASV_467809	ASV_371941	ASV_86138
ASV_474956	ASV_413619	ASV_64306
ASV_291321	ASV_208106	ASV_37217
ASV_157666	ASV_273772	ASV_294536
ASV_270221	ASV_137230	ASV_460744
ASV_252077	ASV_82506	ASV_198043
ASV_11580	ASV_296679	ASV_765
ASV_30621	ASV_57285	ASV_392936
ASV_463920	ASV_446974	ASV_4679
ASV_270769	ASV_462384	ASV_165579
ASV_415589	ASV_334082	ASV_462284
ASV_476389	ASV_127293	ASV_473481
ASV_116832	ASV_205554	ASV_407754
ASV_19824	ASV_449920	ASV_2275
ASV_64177	ASV_326699	ASV_112819
ASV_326272	ASV_188385	ASV_9041
ASV_209389	ASV_416515	ASV_395323
ASV_495264	ASV_364716	ASV_100656
ASV_439512	ASV_102468	ASV_124934
ASV_188361	ASV_460198	ASV_331538
ASV_205585	ASV_399137	ASV_47691
ASV_318556	ASV_495256	ASV_220545
ASV_269628	ASV_213955	ASV_33955
ASV_12698	ASV_63515	ASV_150364
ASV_78697	ASV_436791	ASV_254738
ASV_218369	ASV_291285	ASV_496060
ASV_478904	ASV_20091	ASV_285299
ASV_136671	ASV_454850	ASV_476215
ASV_201013	ASV_255545	ASV_241006
ASV_395551	ASV_509853	ASV_15901
ASV_476109	ASV_85891	ASV_70078
ASV_51033	ASV_140806	ASV_99862
ASV_155666	ASV_489824	ASV_507211
ASV_92451	ASV_512414	ASV_340290
ASV_208781	ASV_296476	ASV_64028
ASV_388538	ASV_492953	ASV_383727
ASV_141103	ASV_421943	ASV_259518
ASV_492563	ASV_79120	ASV_452867
ASV_248909	ASV_458148	ASV_21496
ASV_298545	ASV_503139	ASV_26674
ASV_498386	ASV_294840	ASV_423609
ASV_174131	ASV_238957	ASV_15134
ASV_9565	ASV_179848	ASV_349918
ASV_345061	ASV_146132	ASV_280698
ASV_328236	ASV_295851	ASV_505374
ASV_110685	ASV_487894	ASV_466869
ASV_487777	ASV_386189	ASV_178303
ASV_276960	ASV_154127	ASV_136065
ASV_422404	ASV_505880	ASV_500902
ASV_33493	ASV_443874	ASV_28220
ASV_123413	ASV_396405	ASV_408465
ASV_464339	ASV_467809	ASV_45005
ASV_99945	ASV_474956	ASV_405285
ASV_332317	ASV_157666	ASV_134579
ASV_98025	ASV_270221	ASV_479
ASV_158044	ASV_252077	ASV_261806
ASV_284224	ASV_11580	ASV_265964
ASV_399946	ASV_30621	ASV_191430
ASV_119985	ASV_463920	ASV_244450
ASV_249176	ASV_270769	ASV_133308
ASV_510871	ASV_415589	ASV_454908
ASV_28624	ASV_476389	ASV_17790
ASV_489589	ASV_116832	ASV_354509
ASV_320830	ASV_19824	ASV_207138
ASV_409644	ASV_64177	ASV_250193
ASV_193962	ASV_329740	ASV_118212
ASV_49336	ASV_326272	ASV_397415
[truncated: 46,929 more rows]
