# Supplementary material for: Differences in soil physicochemical properties and rhizosphere microbial communities of flue-cured tobacco at different transplantation stages and locations
Source: Front Microbiol. 2023 Apr 20;14:1141720. doi: 10.3389/fmicb.2023.1141720 (PMC10157256; doi:10.3389/fmicb.2023.1141720)
Supplement: Supplementary file 7 [file Table_7.xlsx]

Taxa	Abundace	Group	LDA_score	Pvalue
Bacteria.Firmicutes.Bacilli.Bacillales.Planococcaceae.Paenisporosarcina	2.44466705998			0.0456514390494
Bacteria.Chloroflexi.Ktedonobacteria.Ktedonobacterales.Ktedonobacteraceae.Thermogemmatispora	0.35815146401000003			-
Bacteria.Bacteroidetes.Bacteroidia.Bacteroidales.Bacteroidaceae.Bacteroides.Bacteroides_coprocola	1.21613311996			0.015418152143
Bacteria.Chloroflexi.Ktedonobacteria.Ktedonobacterales.Ktedonobacteraceae.JG30a_KF_32	3.0882564794200005			2.61505735e-05
Bacteria.Bacteroidetes.Bacteroidia.Cytophagales.Amoebophilaceae.Candidatus_Amoebophilus	0.632441684974			-
Bacteria.Actinobacteria.Actinobacteria.Streptosporangiales.Streptosporangiaceae.Sphaerimonospora.Microbispora_sp_	0.19659986005			-
Bacteria.Proteobacteria.Gammaproteobacteria.Betaproteobacteriales.Burkholderiaceae.Comamonas	2.1262345819			0.000302010707772
Bacteria.FBP.FBP	2.15376946423			7.92284960431e-05
Bacteria.Bacteroidetes.Bacteroidia.Chitinophagales.Chitinophagaceae.Niastella.Niastella_koreensis	1.7953141975			-
Bacteria.Firmicutes.Bacilli.Bacillales.Paenibacillaceae.Paenibacillus.Paenibacillus_humicus	0.9023388226000001			-
Bacteria.Firmicutes.Clostridia.Clostridiales.Peptostreptococcaceae.Paeniclostridium	2.70108510732			-
Bacteria.Actinobacteria.Actinobacteria.Kineosporiales	3.46989141474			-
Bacteria.Proteobacteria.Gammaproteobacteria.Xanthomonadales.Rhodanobacteraceae.Frateuria	3.64917452601			1.89847817407e-10
Bacteria.Proteobacteria.Gammaproteobacteria.Betaproteobacteriales.Methylophilaceae.UBA6140	0.6340193906430001			-
Bacteria.Proteobacteria.Gammaproteobacteria.Salinisphaerales.Solimonadaceae.Alkanibacter.gamma_proteobacterium	0.588681058228			-
Bacteria.Firmicutes.Bacilli.Bacillales.Bacillaceae.Geobacillus	2.8600122334400004			8.75846568787e-05
Bacteria.Chlamydiae.Chlamydiae.Chlamydiales.Simkaniaceae.Ga0074140.Chlamydiae_bacterium	0.388412802077			-
Bacteria.Proteobacteria.Alphaproteobacteria.Rhizobiales.Devosiaceae.Devosia.Devosia_albogilva	0.138031508473			-
Bacteria.Bacteroidetes.Bacteroidia.Sphingobacteriales.Sphingobacteriaceae.Sphingobacterium.Sphingobacterium_shayense	0.313434818926			-
Bacteria.Proteobacteria.Alphaproteobacteria.Rhizobiales.Hyphomicrobiaceae.Hyphomicrobium.bacterium_CB03	0.572282369788			-
Bacteria.Verrucomicrobia.Verrucomicrobiae.Verrucomicrobiales.Verrucomicrobiaceae.Verrucomicrobium.Verrucomicrobium_spinosum	1.1196449904			-
Bacteria.Proteobacteria.Gammaproteobacteria.Acidiferrobacterales.Acidiferrobacteraceae.Sulfurifustis	0.9948942882790001			-
Bacteria.Firmicutes.Bacilli.Bacillales.Bacillaceae.Ureibacillus.Ureibacillus_thermosphaericus	1.11395212163			-
Bacteria.Proteobacteria.Gammaproteobacteria.Xanthomonadales.Rhodanobacteraceae.Dokdonella.Dokdonella_ginsengisoli	1.11732820329			-
Bacteria.Firmicutes.Clostridia.Clostridiales.Ruminococcaceae.Acetivibrio	1.7202143794799998			-
Bacteria.Proteobacteria.Alphaproteobacteria.Rhizobiales.Xanthobacteraceae.Bradyrhizobium.iron_reducing_bacterium	0.360792151524			-
Bacteria.Actinobacteria.Actinobacteria.Micromonosporales.Micromonosporaceae.Actinoplanes.Actinoplanes_subtropicus	0.19000468676600002			-
Bacteria.Proteobacteria.Gammaproteobacteria.Betaproteobacteriales.Burkholderiaceae.Caenimonas	2.21768913278			-
Bacteria.Chloroflexi.Dehalococcoidia.SAR202_clade	0.5371183088			-
Bacteria.Proteobacteria.Alphaproteobacteria.Rhizobiales.Xanthobacteraceae.Pseudolabrys	3.88021805308			1.03979303406e-08
Bacteria.Bacteroidetes.Bacteroidia.Bacteroidales.Paludibacteraceae.Paludibacter	0.30636425781599996			-
Bacteria.Bacteroidetes.Bacteroidia.Bacteroidales.Prevotellaceae.Prevotella.Prevotella_buccalis	1.46178949713			0.00159842314981
Bacteria.Acidobacteria.Thermoanaerobaculia.Thermoanaerobaculales.Thermoanaerobaculaceae	2.31892386737			0.00144133095372
Bacteria.Proteobacteria.Gammaproteobacteria.Xanthomonadales.Xanthomonadaceae.Lysobacter.Lysobacter_arseniciresistens	2.24886710704			0.016990321027
Bacteria.Bacteroidetes.Bacteroidia.Cytophagales.Hymenobacteraceae.Hymenobacter.Hymenobacter_psychrotolerans	0.6326850093			-
Bacteria.Patescibacteria.Parcubacteria.Candidatus_Moranbacteria.Candidatus_Moranbacteria	0.727096093987			-
Bacteria.Acidobacteria.Blastocatellia__Subgroup_4_.Elev_16S_573.Elev_16S_573.Elev_16S_573	1.4727169052700002			-
Bacteria.Firmicutes.Clostridia.Clostridiales.Family_XI.Sedimentibacter	1.4969118402500001			0.0213588576278
Bacteria.Proteobacteria.Alphaproteobacteria.Sphingomonadales.Sphingomonadaceae.Sphingopyxis	2.8207018663			1.89095337276e-07
Bacteria.Actinobacteria.Actinobacteria.Micrococcales.Promicromonosporaceae.Promicromonospora	3.3204085974599997			0.0185213451219
Bacteria.Firmicutes.Clostridia.Clostridiales.Ruminococcaceae.Butyricicoccus.Butyricicoccus_pullicaecorum	1.57081419192			0.015418152143
Bacteria.Chloroflexi.Chloroflexia.Kallotenuales.AKIW781.AKIW781	1.4209289300999999			-
Bacteria.Firmicutes.Bacilli.Bacillales.Bacillaceae.Bacillus.Bacillus_benzoevorans	2.40216053703			0.000490491693113
Bacteria.FCPU426.FCPU426	2.0051276171900003			4.34311930017e-05
Bacteria.Firmicutes.Bacilli.Bacillales.Planococcaceae.Kurthia	0.195021647382			-
Bacteria.Cyanobacteria.Oxyphotobacteria.Chloroplast.Chloroplast.Chloroplast.Chlamydomonas_moewusii	0.45697048631000003			-
Bacteria.Chloroflexi.Ktedonobacteria.Ktedonobacterales.Ktedonobacteraceae.Ktedonobacter.bacterium_SOSP1_79	2.20176968838			0.00968284508557
Bacteria.Firmicutes.Bacilli.Lactobacillales.Lactobacillaceae.Lactobacillus.Lactobacillus_sunkii	0.18286740091200002			-
Bacteria.Chloroflexi.Anaerolineae.SBR1031.SBR1031	2.99726326587			7.2341453385e-07
Bacteria.Bacteroidetes.Bacteroidia.Cytophagales.Hymenobacteraceae.Pontibacter.Pontibacter_sp_	0.657458233782			-
Bacteria.Firmicutes.Bacilli.Lactobacillales.Carnobacteriaceae	2.01280964121			-
Bacteria.Proteobacteria.Deltaproteobacteria.Myxococcales.Phaselicystidaceae.Phaselicystis	2.53172665501			0.0260137827502
Bacteria.Bacteroidetes.Bacteroidia.Cytophagales	3.24582187018			-
Bacteria.Firmicutes.Bacilli.Bacillales.Bacillaceae.Caldibacillus	0.0652154716389			-
Bacteria.Actinobacteria.Actinobacteria.Micromonosporales.Micromonosporaceae.Micromonospora.Micromonospora_zamorensis	1.0372488258600001			-
Bacteria.Bacteroidetes.Bacteroidia.Flavobacteriales.Crocinitomicaceae.Fluviicola	1.8515484695900002			0.00480246575278
Bacteria.Actinobacteria.Actinobacteria.Kineosporiales.Kineosporiaceae.Pseudokineococcus	0.25643108757399996			-
Bacteria.Bacteroidetes.Bacteroidia.Chitinophagales.Chitinophagaceae.Chitinophaga.Chitinophaga_polysaccharea	0.9983312788400001			-
Bacteria.Firmicutes.Clostridia.Clostridiales.Ruminococcaceae.Oscillospira	0.168693863577			-
Bacteria.Firmicutes.Bacilli.Bacillales.Planococcaceae.Sporosarcina.bacterium	0.968028569668			-
Bacteria.Proteobacteria.Alphaproteobacteria.Rhizobiales.Rhizobiaceae.Allorhizobium_Neorhizobium_Pararhizobium_Rhizobium.Rhizobium_smilacinae	0.7732249356540001			-
Bacteria.Proteobacteria.Gammaproteobacteria.Betaproteobacteriales.Burkholderiaceae.Burkholderia_Caballeronia_Paraburkholderia.Paraburkholderia_susongensis	1.5302215831900001			-
Bacteria.Bacteroidetes.Rhodothermia.Balneolales	1.48388088727			0.00504309600223
Bacteria.Actinobacteria.Actinobacteria.Micrococcales.Intrasporangiaceae.Tetrasphaera.Tetrasphaera_duodecadis	0.12135463013900001			-
Bacteria.Firmicutes.Bacilli.Bacillales.Bacillaceae.Amphibacillus	1.2531218545			-
Bacteria.Proteobacteria.Gammaproteobacteria.Betaproteobacteriales.Burkholderiaceae.Rhizobacter	2.50252392636			-
Bacteria.Firmicutes.Bacilli.Lactobacillales.Lactobacillaceae.Lactobacillus.Lactobacillus_acetotolerans	1.03652742838			0.045716297327
Bacteria.Actinobacteria.Actinobacteria.Frankiales.Frankiaceae.Jatrophihabitans.Jatrophihabitans_endophyticus	0.36609516693000005			-
Bacteria.Firmicutes.Bacilli.Bacillales.Paenibacillaceae.Paenibacillus.Paenibacillus_agarexedens	0.184700892468			-
Bacteria.Actinobacteria.Actinobacteria.Micromonosporales.Micromonosporaceae.Plantactinospora	1.14504003299			-
Bacteria.Deinococcus_Thermus.Deinococci.Deinococcales.Deinococcaceae.Deinococcus	1.90995461811			-
Bacteria.Firmicutes.Bacilli.Bacillales.Thermoactinomycetaceae.Thermoactinomyces.Thermoactinomyces_khenchelensis	2.32830039184			0.00305847941414
Bacteria.Bacteroidetes.Bacteroidia.Sphingobacteriales.Lentimicrobiaceae	1.65685906842			0.00159842314981
Bacteria.Proteobacteria.Gammaproteobacteria.Betaproteobacteriales.Burkholderiaceae.Cupriavidus.bacterium_enrichment	0.39969823276199995			-
Bacteria.Actinobacteria.Actinobacteria.Micromonosporales.Micromonosporaceae.Luedemannella.Luedemannella_sp_	1.0666280867			0.029611133065
Bacteria.Actinobacteria.Actinobacteria.Streptomycetales.Streptomycetaceae.E1B_B3_114.Rhacophorus_dennysi	1.40869706278			-
Bacteria.Proteobacteria.Gammaproteobacteria.Cellvibrionales.Cellvibrionaceae.Cellvibrio	2.67807696729			0.000689421521209
Bacteria.Proteobacteria.Gammaproteobacteria.Xanthomonadales.Rhodanobacteraceae.Dyella.Frateuria_sp_	3.3784907918700005			2.75761748637e-12
Bacteria.Acidobacteria.Acidobacteriia.Subgroup_12.Subgroup_12	0.314121889617			-
Bacteria.Proteobacteria.Alphaproteobacteria.Dongiales.Dongiaceae.Dongia.bacterium_Ellin314	1.33044835656			-
Bacteria.Bacteroidetes.Bacteroidia.Cytophagales.Hymenobacteraceae.Hymenobacter.Parahymenobacter_ocellatus	0.813380806734			-
Bacteria.Actinobacteria.Actinobacteria.Pseudonocardiales.Pseudonocardiaceae.Amycolatopsis.Amycolatopsis_saalfeldensis	1.04646768676			0.00701328761927
Bacteria.Actinobacteria.Actinobacteria.Propionibacteriales.Nocardioidaceae.Nocardioides.Nocardioides_pyridinolyticus	2.76560414453			8.10383611451e-05
Bacteria.Bacteroidetes.Bacteroidia.Cytophagales.Spirosomaceae.Dyadobacter.Dyadobacter_fermentans	1.56457089166			0.015418152143
Bacteria.Firmicutes.Bacilli.Bacillales.Paenibacillaceae	3.81557184203			1.31602291854e-10
Bacteria.Proteobacteria.Gammaproteobacteria.Xanthomonadales	4.85649552188	D90	4.356051402059999	2.58880355661e-09
Bacteria.Cyanobacteria.Oxyphotobacteria.Nostocales.Phormidiaceae.Phormidium_IAM_M_71.Oscillatoria_sp_	0.394647186077			-
Bacteria.Actinobacteria.Actinobacteria.Bifidobacteriales.Bifidobacteriaceae.Gardnerella.Gardnerella_vaginalis	3.1540266265099994			2.46976772011e-15
Bacteria.Verrucomicrobia.Verrucomicrobiae.Verrucomicrobiales.Rubritaleaceae	2.15580684996			0.000125352364266
Bacteria.Firmicutes.Bacilli.Bacillales.Paenibacillaceae.Paenibacillus.Paenibacillus_abyssi	0.22332825656			-
Bacteria.Latescibacteria.Latescibacteria.Latescibacteria	2.02606254085			0.000378567483659
Bacteria.Actinobacteria.Actinobacteria.Catenulisporales.Catenulisporaceae.Catenulispora.Catenulispora_subtropica	0.461797932676			-
Bacteria.Firmicutes.Clostridia.Clostridiales.Ruminococcaceae.Intestinimonas	0.588685257097			-
Bacteria.Firmicutes.Bacilli.Bacillales.Planococcaceae.Sporosarcina.Brevibacillus_sp_	0.5877081594899999			-
Bacteria.Firmicutes.Clostridia.Clostridiales.Family_XII.Guggenheimella	0.295067465639			-
Bacteria.Firmicutes.Clostridia.Clostridiales.Clostridiaceae_1.Clostridium_sensu_stricto_10.Clostridiaceae_bacterium	1.49357596139			-
Bacteria.GAL15.GAL15.GAL15.GAL15.GAL15	2.39278926033			0.0151782677878
Bacteria.Nitrospirae.Nitrospira.Nitrospirales	3.5644930259500005			1.23108732366e-07
Bacteria.Proteobacteria.Gammaproteobacteria.Pseudomonadales.Pseudomonadaceae.Pseudomonas._Spirillum__lunatum	0.3337083437			-
Bacteria.Tenericutes.Mollicutes.Haloplasmatales.Haloplasmataceae.Haloplasma.Inordinaticella_fortuita	0.361550777723			-
Bacteria.Proteobacteria.Deltaproteobacteria.Myxococcales.Nannocystaceae.Nannocystis	1.85450084852			-
Bacteria.Planctomycetes.BD7_11.BD7_11	2.30675519816			8.53837074388e-07
Bacteria.Chloroflexi.Chloroflexi	0.860422860421			-
Bacteria.Firmicutes.Bacilli.Lactobacillales.Lactobacillaceae.Lactobacillus.Lactobacillus_pobuzihii	0.461556673931			-
Bacteria.Actinobacteria.Actinobacteria.Streptosporangiales.Streptosporangiaceae.Herbidospora	0.798774333863			-
Bacteria.Planctomycetes.OM190.OM190	0.798721411038			-
Bacteria.Proteobacteria.Alphaproteobacteria.Acetobacterales.Acetobacteraceae	4.203676843909999			2.23209666033e-11
Bacteria.Actinobacteria.Actinobacteria.Propionibacteriales.Nocardioidaceae.Nocardioides.Nocardioides_terrae	1.43933664194			-
Bacteria.Actinobacteria.Actinobacteria.Pseudonocardiales.Pseudonocardiaceae.Amycolatopsis.Amycolatopsis_xylanica	0.456244535162			-
Bacteria.Firmicutes.Bacilli.Bacillales.Paenibacillaceae.Paenibacillus.Paenibacillus_barengoltzii	1.4105044838999998			-
Bacteria.Bacteroidetes.Bacteroidia.Flavobacteriales.Flavobacteriaceae.Flavobacterium.Flavobacterium_longum	1.89076495522			0.0125022552516
Bacteria.Firmicutes.Clostridia.Clostridiales.Heliobacteriaceae.Hydrogenispora	2.83818048141			0.0186962022026
Bacteria.Firmicutes.Clostridia.Clostridiales.Caldicoprobacteraceae.Caldicoprobacter	2.3695784687			0.00159842314981
Bacteria.Actinobacteria.MB_A2_108	2.36676037722			-
Bacteria.Deferribacteres.Deferribacteres.Deferribacterales.Deferribacteraceae.Mucispirillum	0.18022745682900002			-
Bacteria.Proteobacteria.Deltaproteobacteria.Bradymonadales.Bradymonadales	1.19405147225			0.015418152143
Bacteria.Actinobacteria.Actinobacteria.Bifidobacteriales.Bifidobacteriaceae	3.1835702324			3.62689584244e-13
Bacteria.Proteobacteria.Alphaproteobacteria.Rhizobiales.Beijerinckiaceae.Methylobacterium.Methylobacterium_oxalidis	2.0143940261099997			-
Bacteria.Bacteroidetes.Bacteroidia.Cytophagales.Cytophagaceae.Cytophagaceae	1.3109567468899999			0.0226897322676
Bacteria.Proteobacteria.Alphaproteobacteria.Caulobacterales.Caulobacteraceae.PMMR1.Caulobacteraceae_bacterium	0.19098964600200002			-
Bacteria.Actinobacteria.Thermoleophilia.Solirubrobacterales.Solirubrobacteraceae.Parviterribacter	2.0480753182			0.0332781673338
Bacteria.WPS_2.WPS_2	3.83960914869			0.00627933706118
Bacteria.Verrucomicrobia.Verrucomicrobiae.Chthoniobacterales	2.815165615			-
Bacteria.Actinobacteria.Coriobacteriia.OPB41.OPB41	0.950573958368			-
Bacteria.Proteobacteria.Deltaproteobacteria.Syntrophobacterales	0.09361719041330001			-
Bacteria.Firmicutes.Clostridia.Clostridiales.Peptococcaceae.Desulfotomaculum	2.15863377857			0.0142922926172
Bacteria.Firmicutes.Bacilli.Bacillales.Bacillaceae.Halobacillus.Halobacillus_massiliensis	0.9357695938230001			-
Bacteria.Actinobacteria.Actinobacteria.Streptomycetales	4.4804807201			1.16386923058e-08
Bacteria.Planctomycetes.Phycisphaerae.Tepidisphaerales.WD2101_soil_group	1.63331773093			-
Bacteria.Actinobacteria.Actinobacteria.Catenulisporales.Catenulisporaceae.Catenulispora.Catenulispora_sp_	2.3744024830400003			0.0031493199412
Bacteria.Proteobacteria.Alphaproteobacteria.Rhodovibrionales.Kiloniellaceae.Tistlia.Tistlia_consotensis	0.48509354029			-
Bacteria.Proteobacteria.Alphaproteobacteria.Rhodobacterales.Rhodobacteraceae.Ketogulonicigenium	0.6073947003469999			-
Bacteria.Firmicutes.Erysipelotrichia.Erysipelotrichales.Erysipelotrichaceae.Faecalibaculum.Faecalibaculum_rodentium	0.0			-
Bacteria.Firmicutes.Bacilli.Bacillales.Bacillaceae.Bacillus	4.93266820313	D60	4.56101449829	2.94147651072e-11
Bacteria.Proteobacteria.Deltaproteobacteria.Myxococcales.mle1_27.mle1_27.Myxococcales_bacterium	0.858540706398			-
Bacteria.Proteobacteria.Gammaproteobacteria.EPR3968_O8a_Bc78.EPR3968_O8a_Bc78	0.24374165589699998			-
Bacteria.Proteobacteria.Alphaproteobacteria.Acetobacterales.Acetobacteraceae.Craurococcus	1.08815278065			-
Bacteria.Actinobacteria.Actinobacteria.Micrococcales.Dermacoccaceae	4.234551982769999			1.46738977322e-08
Bacteria.Bacteroidetes.Bacteroidia.Cytophagales.Spirosomaceae	2.6510603073			-
Bacteria.Firmicutes.Clostridia.Clostridiales.Lachnospiraceae.Lachnospiraceae_AC2044_group	0.448449943529			-
Bacteria.Chloroflexi.Anaerolineae.Anaerolineae	1.85844357657			-
Bacteria.Firmicutes.Bacilli.Bacillales.Thermoactinomycetaceae.Thermoflavimicrobium	1.0193067287200002			0.045716297327
Bacteria.Actinobacteria.Thermoleophilia.Gaiellales.Gaiellaceae.Gaiella	3.21230443522			-
Bacteria.Actinobacteria.Actinobacteria.Pseudonocardiales.Pseudonocardiaceae.Saccharothrix	1.6750754423299998			-
Bacteria.Proteobacteria.Alphaproteobacteria.Rhizobiales.Labraceae.Labrys	2.48866875664			0.0168802336714
Bacteria.Proteobacteria.Alphaproteobacteria.Rhizobiales.Hyphomicrobiaceae.Hyphomicrobium	3.4595565801099997			3.11890067428e-08
Bacteria.Proteobacteria.Gammaproteobacteria.Betaproteobacteriales.Chromobacteriaceae.Vogesella	0.366244688678			-
Bacteria.Actinobacteria.Actinobacteria.Pseudonocardiales.Pseudonocardiaceae.Longimycelium	1.09070132327			0.00159842314981
Bacteria.Proteobacteria.Alphaproteobacteria.Rickettsiales.Rickettsiaceae	1.45210788116			-
Bacteria.Patescibacteria.Parcubacteria.Candidatus_Yanofskybacteria.Candidatus_Yanofskybacteria	0.886303618635			-
Bacteria.Actinobacteria.Acidimicrobiia	4.43988786629			1.44032758014e-11
Bacteria.Planctomycetes.BD7_11	2.30675519816			8.53837074388e-07
Bacteria.Firmicutes.Bacilli.Bacillales.Bacillaceae.Gracilibacillus.Gracilibacillus_dipsosauri	2.31665551442			1.65172167068e-09
Bacteria.Actinobacteria.Actinobacteria.Catenulisporales.Actinospicaceae.Actinospica	4.0663862449199994			8.67320132697e-07
Bacteria.Proteobacteria.Gammaproteobacteria.Enterobacteriales.Enterobacteriaceae.Raoultella	0.843492321811			-
Bacteria.Firmicutes.Clostridia.Clostridiales.Peptococcaceae.Desulfitobacterium.Desulfitobacterium_sp_	0.7288878656990001			-
Bacteria.Actinobacteria.Actinobacteria.Bifidobacteriales.Bifidobacteriaceae.Bifidobacterium	1.70501616831			9.11613692504e-07
Bacteria.Firmicutes.Bacilli.Bacillales.Paenibacillaceae.Cohnella.Cohnella_fontinalis	0.34552320801200004			-
Bacteria.Firmicutes.Clostridia.Clostridiales.Peptostreptococcaceae.Terrisporobacter	2.07591586374			-
Bacteria.Proteobacteria.Alphaproteobacteria.Rhizobiales.Rhizobiales_Incertae_Sedis.Alsobacter	2.52050315634			-
Bacteria.Bacteroidetes.Bacteroidia.Sphingobacteriales.Sphingobacteriaceae.Sphingobacteriaceae.Sphingobacterium_sp_	0.486489514331			-
Bacteria.Actinobacteria.Actinobacteria.Corynebacteriales.Nocardiaceae.Nocardia.Nocardia_nova	3.5351931580500002			-
Bacteria.Firmicutes.Bacilli.Bacillales.Planococcaceae.Psychrobacillus.Lysinibacillus_sphaericus	0.7964939651080001			-
Bacteria.Proteobacteria.Gammaproteobacteria.Pseudomonadales.Pseudomonadaceae.Pseudomonas.BTEX_degrading_bacterium	0.182355201574			-
Bacteria.Firmicutes.Bacilli.Bacillales.Paenibacillaceae.Paenibacillus.Paenibacillus_alginolyticus	2.42056321188			2.31125100118e-05
Bacteria.Planctomycetes.vadinHA49	1.40729832727			0.0437427501022
Bacteria.Bacteroidetes.Bacteroidia.Sphingobacteriales.Sphingobacteriaceae.Sphingobacterium.Sphingobacterium_arenae	1.6755456324899998			0.00440438050565
Bacteria.Halanaerobiaeota.Halanaerobiia.Halanaerobiales	1.39049455738			-
Bacteria.Chloroflexi.TK10.TK10.TK10.TK10	3.65976482991			-
Bacteria.Actinobacteria.Actinobacteria.Streptosporangiales.Nocardiopsaceae.Nocardiopsis.Nocardiopsis_prasina	1.4916557937200001			-
Bacteria.Dependentiae.Babeliae.Babeliales.UBA12409.UBA12409	1.18581132173			-
Bacteria.Proteobacteria.Deltaproteobacteria.Bdellovibrionales.Bacteriovoracaceae	2.34156698563			0.000380704762472
Bacteria.Proteobacteria.Alphaproteobacteria.Rhizobiales.Rhizobiales_Incertae_Sedis.Nordella.alpha_proteobacterium	0.370896112589			-
Bacteria.Bacteroidetes.Bacteroidia.Sphingobacteriales.Sphingobacteriaceae.Pedobacter.Pedobacter_ureilyticus	1.03568316945			-
Bacteria.Bacteroidetes.Bacteroidia.Bacteroidales.Prevotellaceae.Prevotella_7	0.9165182106049999			0.015418152143
Bacteria.Actinobacteria.Actinobacteria.Frankiales.Frankiaceae.Jatrophihabitans	4.2704022595			4.79462809679e-11
Bacteria.Actinobacteria.Actinobacteria.Catenulisporales.Catenulisporaceae.Catenulispora.Catenulispora_rubra	2.11616428605			0.0106294993746
Bacteria.Firmicutes.Bacilli.Bacillales.Thermoactinomycetaceae.Shimazuella	2.75984903357			0.000974396875167
Bacteria.Proteobacteria.Deltaproteobacteria.Myxococcales.Archangiaceae.Anaeromyxobacter.bacterium_enrichment	1.21349982704			-
Bacteria.Bacteroidetes.Bacteroidia.Chitinophagales.Chitinophagaceae.Lacibacter.Lacibacter_cauensis	1.71865268997			4.1759781126e-05
Bacteria.Proteobacteria.Gammaproteobacteria.Steroidobacterales	2.18274379157			-
Bacteria.Patescibacteria.Microgenomatia.Candidatus_Woesebacteria.Candidatus_Woesebacteria.Candidatus_Woesebacteria	0.14741994786499998			-
Bacteria.Proteobacteria.Gammaproteobacteria.CHAB_XI_27	1.11926125192			0.045716297327
Bacteria.Proteobacteria.Alphaproteobacteria.Rhizobiales.Rhizobiaceae.Aquamicrobium	1.92120640586			-
Bacteria.Actinobacteria.Actinobacteria.Propionibacteriales.Nocardioidaceae.Nocardioides.Kribbella_sp_	0.211319703027			-
Bacteria.Firmicutes.Erysipelotrichia.Erysipelotrichales.Erysipelotrichaceae.Faecalibaculum	1.3761017255599999			0.00706986073962
Bacteria.Margulisbacteria.Margulisbacteria.Margulisbacteria.Margulisbacteria.Margulisbacteria	0.217622106843			-
Bacteria.Actinobacteria.Actinobacteria.Corynebacteriales.Nocardiaceae.Rhodococcus.Rhodococcus_aerolatus	1.8806899769599998			0.000190320862069
Bacteria.Verrucomicrobia.Verrucomicrobiae.Pedosphaerales.Pedosphaeraceae.ADurb_Bin063_1	2.80526807613			6.79212214232e-11
Bacteria.Actinobacteria.Actinobacteria.Catenulisporales	4.17734487921			6.32301863145e-08
Bacteria.Bacteroidetes.Bacteroidia.Bacteroidales.Prevotellaceae.Prevotella_9	0.8875258751			-
Bacteria.Planctomycetes.OM190	0.798721411038			-
Bacteria.Firmicutes.Bacilli.Bacillales.Paenibacillaceae.Paenibacillus.Paenibacillus_sepulcri	0.523775722191			-
Bacteria.Cyanobacteria.Melainabacteria.Obscuribacterales.Obscuribacterales.Obscuribacterales	0.8208571693960001			-
Bacteria.Actinobacteria.Actinobacteria.Pseudonocardiales.Pseudonocardiaceae.Kibdelosporangium	0.925064872171			-
Bacteria.Acidobacteria.Blastocatellia__Subgroup_4_.DS_100.DS_100	1.58346374882			-
Bacteria.Acidobacteria.Acidobacteriia.Solibacterales.Solibacteraceae__Subgroup_3_.AKIW659	1.31930129172			-
Bacteria.Proteobacteria.Alphaproteobacteria.Paracaedibacterales.Paracaedibacteraceae	2.13096590371			0.000437100290358
Bacteria.Bacteroidetes.Ignavibacteria.Ignavibacteriales.BSV40.BSV40	0.08587008339839998			-
Bacteria.Patescibacteria.Parcubacteria.Candidatus_Liptonbacteria	1.2354265945899998			-
Bacteria.Proteobacteria.Alphaproteobacteria.Rhodobacterales.Rhodobacteraceae.Paracoccus.Paracoccus_solventivorans	0.366244688678			-
Bacteria.Firmicutes.Bacilli.Bacillales.Paenibacillaceae.Paenibacillus.Paenibacillus_senegalensis	0.44816440178000005			-
Bacteria.Firmicutes.Bacilli.Bacillales.Paenibacillaceae.Paenibacillus	3.59763039061			6.24133920061e-11
Bacteria.Cyanobacteria.Oxyphotobacteria.Chloroplast.Chloroplast.Chloroplast.Castanea_mollissima	0.08587008339839998			-
Bacteria.Chloroflexi.Chloroflexia.Thermomicrobiales.Thermomicrobiaceae.Nitrolancea.Nitrolancea_hollandica	0.9434875084409999			-
Bacteria.Proteobacteria.Gammaproteobacteria.Betaproteobacteriales.Nitrosomonadaceae.MND1	3.3772647521599994			0.00193953538242
Bacteria.Bacteroidetes.Bacteroidia.Bacteroidales.F082.F082	0.545360214278			-
Bacteria.Actinobacteria.Coriobacteriia.Coriobacteriales.Atopobiaceae.Atopobium.Chlamydia_trachomatis	0.9604713721320001			1.1564408774e-05
Bacteria.Proteobacteria.Alphaproteobacteria.Sphingomonadales.Sphingomonadaceae.Sphingopyxis.Sphingopyxis_bauzanensis	0.41480627950099996			-
Bacteria.Bacteroidetes.Ignavibacteria.SJA_28.SJA_28	0.599963085461			-
Bacteria.Bacteroidetes.Bacteroidia.Sphingobacteriales.Sphingobacteriaceae.Sphingobacterium.Sphingobacterium_sp_	0.795031736136			-
Bacteria.Proteobacteria.Alphaproteobacteria.Rhizobiales.Rhizobiaceae.Allorhizobium_Neorhizobium_Pararhizobium_Rhizobium	3.8148836126599996			1.65294139252e-05
Bacteria.Proteobacteria.Alphaproteobacteria.Acetobacterales.Acetobacteraceae.Roseomonas.Roseomonas_lacus	0.6797987359659999			-
Bacteria.Actinobacteria.Actinobacteria.Frankiales.Sporichthyaceae.Sporichthya	2.31841675137			1.29830047286e-05
Bacteria.Proteobacteria.Alphaproteobacteria.Puniceispirillales.Puniceispirillales_Incertae_Sedis	1.27582272215			-
Bacteria.Entotheonellaeota.Entotheonellia.Entotheonellales.Entotheonellaceae.Entotheonellaceae	0.35988447204			-
Bacteria.Elusimicrobia.Elusimicrobia.Lineage_IV	1.0228553755399998			-
Bacteria.Proteobacteria.Deltaproteobacteria.Myxococcales.Polyangiaceae.Aetherobacter	0.578167226514			-
Bacteria.Proteobacteria.Alphaproteobacteria.Rhizobiales.Hyphomicrobiaceae.Pedomicrobium.Hyphomicrobium_sp_	0.825323861514			-
Bacteria.Firmicutes.Bacilli.Lactobacillales.Lactobacillaceae.Lactobacillus.Lactobacillus_delbrueckii	0.497744913412			-
Bacteria.Bacteroidetes.Bacteroidia.Sphingobacteriales.Sphingobacteriaceae.Parapedobacter.Parapedobacter_indicus	1.37694213699			-
Bacteria.Actinobacteria.Actinobacteria.Glycomycetales.Glycomycetaceae.Glycomyces.Glycomyces_arizonensis	0.733551673871			-
Bacteria.Bacteroidetes.Bacteroidia.Cytophagales.Spirosomaceae.Dyadobacter.Dyadobacter_sp_	0.664261879939			-
Bacteria.Acidobacteria.Acidobacteriia.Acidobacteriales.Acidobacteriaceae__Subgroup_1_.Occallatibacter.bacterium_Ellin5237	0.35844646063			-
Bacteria.Bacteroidetes.Bacteroidia.Sphingobacteriales.CWT_CU03_E12	2.13350850403			0.000813044482372
Bacteria.Actinobacteria.Nitriliruptoria.Euzebyales.Euzebyaceae	0.557460581921			-
Bacteria.Proteobacteria.Alphaproteobacteria.Rickettsiales.Anaplasmataceae	1.14382041351			0.00159842314981
Bacteria.Acidobacteria.Acidobacteriia.Acidobacteriales.Acidobacteriaceae__Subgroup_1_.Granulicella.Edaphobacter_sp_	2.7839750331700004			0.00955468533131
Bacteria.Proteobacteria.Gammaproteobacteria.Xanthomonadales.Xanthomonadaceae	3.98288488754			4.43488722301e-06
Bacteria.Proteobacteria.Gammaproteobacteria.Betaproteobacteriales.Burkholderiaceae.Pusillimonas	2.5026741514400004			6.92871607574e-07
Bacteria.Actinobacteria.Actinobacteria.Corynebacteriales.Nocardiaceae.Rhodococcus.Rhodococcus_globerulus	1.7787570304099998			-
Bacteria.Cyanobacteria.Oxyphotobacteria.Leptolyngbyales.Leptolyngbyaceae.Leptolyngbya_Es_Yyy1000.Leptolyngbya_cf_	1.26966147788			-
Bacteria.Firmicutes.Bacilli.Bacillales.Thermoactinomycetaceae.Kroppenstedtia	2.8807193777799998			4.46370304313e-10
Bacteria.WPS_2.WPS_2.WPS_2.WPS_2	3.83960914869			0.00627933706118
Bacteria.Proteobacteria.Gammaproteobacteria.Xanthomonadales.Rhodanobacteraceae.Dyella.Dyella_sp_	1.96436471345			8.71795810332e-05
Bacteria.Proteobacteria.Alphaproteobacteria.Rhizobiales.Rhizobiaceae.Aureimonas.Aureimonas_altamirensis	1.07309088845			-
Bacteria.Bacteroidetes.Bacteroidia.Sphingobacteriales.Sphingobacteriaceae.Pedobacter.Pedobacter_agri	2.21499178751			0.000664617448677
Bacteria.Actinobacteria.Actinobacteria.Frankiales.Cryptosporangiaceae.Fodinicola.bacterium	1.6213983074200002			0.015418152143
Bacteria.Gemmatimonadetes.Gemmatimonadetes.Gemmatimonadales.Gemmatimonadaceae.Gemmatimonadaceae	0.13734355987			-
Bacteria.Firmicutes.Clostridia.Clostridiales.Lachnospiraceae._Eubacterium__oxidoreducens_group	0.185459518667			-
Bacteria.Bacteroidetes.Bacteroidia.Chitinophagales.Chitinophagaceae.Chitinophaga.Chitinophaga_pinensis	1.09855244517			0.045716297327
Bacteria.Acidobacteria.Blastocatellia__Subgroup_4_.Blastocatellales.Blastocatellaceae.Blastocatellaceae	0.351702115829			-
Bacteria.Cyanobacteria.Oxyphotobacteria.Nostocales	2.5476468536900003			0.000273140838607
Bacteria.Firmicutes.Bacilli.Bacillales.Paenibacillaceae.Paenibacillus.Paenibacillus_edaphicus	0.046330923404199996			-
Bacteria.Firmicutes.Negativicutes.Selenomonadales.Acidaminococcaceae	0.183968187515			-
Bacteria.Proteobacteria.Gammaproteobacteria.Enterobacteriales.Enterobacteriaceae.Morganella	0.47046194461999996			-
Bacteria.Proteobacteria.Alphaproteobacteria.Rhodobacterales.Rhodobacteraceae	2.45700872318			-
Bacteria.Proteobacteria.Alphaproteobacteria.Rhizobiales.Xanthobacteraceae.Tardiphaga	1.45840660434			-
Bacteria.Proteobacteria.Gammaproteobacteria.Xanthomonadales.Xanthomonadaceae.Luteimonas.Lysobacter_pocheonensis	1.17272330866			-
Bacteria.Proteobacteria.Alphaproteobacteria.Rhizobiales.Rhizobiaceae.Shinella	2.78127184829			2.26892400928e-06
Bacteria.Verrucomicrobia.Verrucomicrobiae.Chthoniobacterales.Chthoniobacteraceae.Chthoniobacter.Verrucomicrobia_bacterium	0.330947012476			-
Bacteria.Armatimonadetes.Chthonomonadetes	2.70074993778			5.03146822357e-08
Bacteria.Tenericutes.Mollicutes.Haloplasmatales.Haloplasmataceae.Haloplasma	0.835768494472			-
Bacteria.Proteobacteria.Alphaproteobacteria.Acetobacterales.Acetobacteraceae.Roseomonas.Roseomonas_wooponensis	0.442208576994			-
Bacteria.Acidobacteria.Subgroup_6	3.81368789763			0.000995001451261
Bacteria.Patescibacteria.Microgenomatia.Candidatus_Woesebacteria.Candidatus_Woesebacteria	0.14741994786499998			-
Archaea.Euryarchaeota	0.261962332399			-
Bacteria.Proteobacteria.Alphaproteobacteria.Caulobacterales.Caulobacteraceae.Caulobacter	2.37316967385			4.32166868481e-05
Bacteria.Firmicutes.Bacilli.Bacillales.Bacillaceae.Oceanobacillus.Ornithinibacillus_heyuanensis	0.875490761207			0.045716297327
Bacteria.Chloroflexi.Ktedonobacteria.B12_WMSP1	2.9201117814899997			6.39649563897e-06
Bacteria.Proteobacteria.Gammaproteobacteria.Betaproteobacteriales.SC_I_84.SC_I_84	4.258328955400001			5.89844009645e-11
Bacteria.Proteobacteria.Gammaproteobacteria.Betaproteobacteriales.Burkholderiaceae.Burkholderia_Caballeronia_Paraburkholderia.Paraburkholderia_sacchari	1.04738651021			-
Bacteria.Actinobacteria.Actinobacteria.Streptomycetales.Streptomycetaceae.Streptomyces.Streptomyces_scabrisporus	1.61849728935			-
Bacteria.Firmicutes	5.125769769980001	D60	4.71032566745	4.8413777584e-11
Bacteria.Patescibacteria.Kazania.Kazania	0.18022745682900002			-
Bacteria.Chloroflexi.Chloroflexia.Chloroflexales.Chloroflexaceae	1.7646697589400002			-
Bacteria.Proteobacteria.Alphaproteobacteria.Caulobacterales.Caulobacteraceae	3.84263740388			1.72376080391e-05
Bacteria.Proteobacteria.Gammaproteobacteria.Xanthomonadales.Rhodanobacteraceae.Dyella.Dyella_marensis	2.10023581251			0.031554315558
Bacteria.Firmicutes.Bacilli.Bacillales.Paenibacillaceae.Paenibacillus.Paenibacillus_telluris	1.94216147664			0.0182173421446
Bacteria.Firmicutes.Clostridia.Clostridiales.Peptococcaceae.Desulfotomaculum.Desulfotomaculum_intricatum	2.13437344433			0.00811984363284
Bacteria.Bacteroidetes.Bacteroidia.Chitinophagales.Chitinophagaceae.Arachidicoccus.Arachidicoccus_sp_	1.0026922259200002			-
Bacteria.Chloroflexi.Ktedonobacteria.C0119.C0119.C0119	3.41132934983			-
Bacteria.Chloroflexi.Anaerolineae.SBR1031.A4b	2.7854598339499996			0.000209598843752
Bacteria.Firmicutes.Bacilli.Bacillales.Bacillaceae.Bacillus.Bacillus_galactosidilyticus	2.4398281648199998			4.81450948371e-05
Bacteria.Actinobacteria.Actinobacteria.Micrococcales.Intrasporangiaceae.Tetrasphaera	2.57212089098			0.000113090733457
Bacteria.Armatimonadetes	2.91323663188			2.31975722767e-06
Bacteria.Bacteroidetes.Bacteroidia.Chitinophagales.Chitinophagaceae.Chitinophaga.Chitinophaga_longshanensis	0.122140757951			-
Bacteria.Firmicutes.Bacilli.Bacillales.Thermoactinomycetaceae.Shimazuella.Shimazuella_sp_	2.59851570397			0.00161437705107
Bacteria.Proteobacteria.Deltaproteobacteria.Bdellovibrionales	3.00051670741			8.12695200584e-10
Bacteria.Gemmatimonadetes.Gemmatimonadetes.Gemmatimonadales.Gemmatimonadaceae.Gemmatimonas.Gemmatimonadetes_bacterium	0.728451521104			-
Bacteria.Dependentiae.Babeliae.Babeliales.Babeliales	1.56636471083			0.0280986707379
Bacteria.Proteobacteria.Alphaproteobacteria.Rhizobiales.Devosiaceae	4.04886065651			1.69306126118e-09
Bacteria.Proteobacteria.Gammaproteobacteria.Betaproteobacteriales.Burkholderiaceae.Parasutterella	0.425108112755			-
Bacteria.Fibrobacteres.Fibrobacteria.Fibrobacterales	1.55229686943			-
Bacteria.Firmicutes.Clostridia.Clostridiales.Ruminococcaceae.DTU089.Anaeromassilibacillus_senegalensis	0.483810686038			-
Bacteria.Proteobacteria.Alphaproteobacteria.Rhizobiales.Stappiaceae.Agaricicola.Agaricicola_taiwanensis	0.652733721769			-
Bacteria.Proteobacteria.Alphaproteobacteria.Dongiales.Dongiaceae.Dongia.Dongia_soli	1.13485536209			0.045716297327
Bacteria.Bacteroidetes.Bacteroidia.Chitinophagales.Chitinophagaceae.Haoranjiania.Arachidicoccus_sp_	0.34736091906800004			-
Bacteria.Actinobacteria.Actinobacteria.Streptosporangiales.Streptosporangiaceae.Sphaerimonospora	0.19659986005			-
Bacteria.Bacteroidetes.Bacteroidia.Cytophagales.Hymenobacteraceae.Hymenobacter.Hymenobacter_terrenus	1.0204251651			-
Bacteria.Bacteroidetes.Bacteroidia.Flavobacteriales.Flavobacteriaceae.Flavobacterium.Flavobacterium_resistens	1.4740174705700002			-
Bacteria.Proteobacteria.Gammaproteobacteria.Xanthomonadales.Xanthomonadaceae.Arenimonas.Arenimonas_daechungensis	1.13631342342			-
Bacteria.Firmicutes.Clostridia.Clostridiales.Lachnospiraceae	2.6210723971200003			-
Bacteria.Proteobacteria.Gammaproteobacteria.Betaproteobacteriales.Burkholderiaceae.Burkholderia_Caballeronia_Paraburkholderia.Burkholderia_ambifaria	0.314121889617			-
Bacteria.Firmicutes.Limnochordia	1.5515563728600001			0.0120057504158
Bacteria.GAL15	2.39278926033			0.0151782677878
Bacteria.Firmicutes.Bacilli.Bacillales.Paenibacillaceae.Paenibacillus.Paenibacillus_woosongensis	0.6912030952420001			-
Bacteria.Firmicutes.Bacilli.Bacillales.Planococcaceae.Sporosarcina.Sporosarcina_newyorkensis	0.949590232048			-
Bacteria.Firmicutes.Bacilli.Bacillales.Thermoactinomycetaceae.Planifilum.Planifilum_fimeticola	0.9058107162610001			-
Bacteria.Actinobacteria.Actinobacteria.Frankiales.Acidothermaceae.Acidothermus.Thermomonosporaceae_bacterium	2.9912815961000003			-
Bacteria.Proteobacteria.Gammaproteobacteria.Betaproteobacteriales.Burkholderiaceae.Polaromonas	0.624509842993			-
Bacteria.Actinobacteria.Acidimicrobiia.Actinomarinales	1.9229849885599997			4.1759781126e-05
Bacteria.Acidobacteria.Subgroup_22.Subgroup_22.Subgroup_22	0.785854587006			-
Bacteria.Proteobacteria.Deltaproteobacteria.Myxococcales.Haliangiaceae	3.8434922647300005			3.8675465374e-10
Bacteria.Cyanobacteria.Oxyphotobacteria	3.72127104183			6.34679318535e-06
Bacteria.Actinobacteria.Actinobacteria.Propionibacteriales.Nocardioidaceae.Nocardioides.Nocardioides_ginsengagri	1.05249258367			-
Bacteria.Planctomycetes.Planctomycetacia.Isosphaerales.Isosphaeraceae.Aquisphaera	2.58641072413			0.00672005844451
Bacteria.Epsilonbacteraeota.Campylobacteria.Campylobacterales.Sulfurospirillaceae	0.0782347200621			-
Bacteria.Proteobacteria.Alphaproteobacteria.Micropepsales.Micropepsaceae	3.53741029352			0.000302622285027
Bacteria.Firmicutes.Erysipelotrichia.Erysipelotrichales	2.83272247081			-
Bacteria.Actinobacteria.Actinobacteria.Propionibacteriales.Nocardioidaceae.Nocardioides.Nocardioides_sp_	2.9802252371099995			1.62188306753e-09
Bacteria.Proteobacteria.Alphaproteobacteria.Rhizobiales.Beijerinckiaceae.Methylovirgula.Methylovirgula_ligni	0.126623783215			-
Bacteria.Firmicutes.Clostridia.Clostridiales.Caldicoprobacteraceae.Caldicoprobacter.anaerobic_digester	1.10857347954			-
Bacteria.Bacteroidetes.Bacteroidia.Sphingobacteriales.Sphingobacteriaceae.Mucilaginibacter.Mucilaginibacter_boryungensis	1.9171930894099998			-
Bacteria.Proteobacteria.Deltaproteobacteria.SAR324_clade_Marine_group_B_.SAR324_clade_Marine_group_B_	1.19718966847			0.0360216696847
Bacteria.Actinobacteria.Coriobacteriia	2.42670970513			8.36188298208e-10
Bacteria.Proteobacteria.Alphaproteobacteria.Reyranellales	3.5143409702999997			4.2396662005e-07
Bacteria.Actinobacteria.Actinobacteria.Frankiales.Cryptosporangiaceae.Fodinicola	2.46628286238			0.00191441418972
Bacteria.Proteobacteria.Alphaproteobacteria.Tistrellales.Geminicoccaceae.Candidatus_Alysiosphaera	1.3495627532799999			-
Bacteria.Proteobacteria.Gammaproteobacteria.Pseudomonadales.Moraxellaceae.Acinetobacter	2.17676130465			-
Bacteria.Actinobacteria.Actinobacteria.Streptosporangiales.Thermomonosporaceae.Actinoallomurus	3.0695225940599995			0.000184207543138
Bacteria.Verrucomicrobia.Verrucomicrobiae.Opitutales.Opitutaceae	1.80454717315			0.0312329132019
Bacteria.Firmicutes.Clostridia.Clostridiales.Gracilibacteraceae.Lutispora	1.70106944035			-
Bacteria.Firmicutes.Bacilli.Bacillales.Planococcaceae.Lysinibacillus	2.74897224764			5.54190424929e-08
Bacteria.BRC1.BRC1	2.24627675043			0.00812601641138
Bacteria.Gemmatimonadetes	4.62205640421			0.000157784430269
Bacteria.Proteobacteria.Alphaproteobacteria.Caulobacterales.Caulobacteraceae.Brevundimonas.Brevundimonas_terrae	0.420005972926			-
Bacteria.Proteobacteria.Gammaproteobacteria.Xanthomonadales.Xanthomonadaceae.Pseudoxanthomonas.Pseudoxanthomonas_mexicana	1.18362567695			-
Bacteria.Cyanobacteria.Oxyphotobacteria.Chloroplast.Chloroplast.Chloroplast.Tetradesmus_obliquus	1.7227110619			-
Bacteria.Verrucomicrobia.Verrucomicrobiae.Chthoniobacterales.Terrimicrobiaceae.Terrimicrobium	0.712905980379			-
Bacteria.Actinobacteria.Thermoleophilia.Solirubrobacterales.Solirubrobacteraceae.Solirubrobacter.Solirubrobacter_sp_	0.9924693826150001			-
Bacteria.Actinobacteria.Acidimicrobiia.IMCC26256.IMCC26256.IMCC26256.actinobacterium_YJF2_33	1.86014912228			0.0165187770344
Bacteria.Firmicutes.Clostridia.Clostridiales.Syntrophomonadaceae.Syntrophomonadaceae	0.09456865634089999			-
Bacteria.Actinobacteria.Actinobacteria.Micromonosporales.Micromonosporaceae.Longispora	2.27416213251			0.000242651919537
Bacteria.Bacteroidetes.Bacteroidia.Flavobacteriales.Flavobacteriaceae.Flavobacterium.Flavobacterium_arsenitoxidans	1.38998810194			-
Bacteria.Nitrospirae.Nitrospira.Nitrospirales.Nitrospiraceae	3.5644930259500005			1.23108732366e-07
Bacteria.Actinobacteria.Actinobacteria.Micrococcales.Dermacoccaceae.Flexivirga.Flexivirga_lutea	2.0826604927			7.59998281769e-05
Bacteria.Actinobacteria.Actinobacteria.Pseudonocardiales.Pseudonocardiaceae.Kibdelosporangium.Kibdelosporangium_lantanae	0.925064872171			-
Bacteria.Latescibacteria	2.02606254085			0.000450796248723
Bacteria.Proteobacteria.Gammaproteobacteria.Betaproteobacteriales.Burkholderiaceae.Pusillimonas.Pusillimonas_noertemannii	1.08803902633			0.015418152143
Bacteria.Proteobacteria.Deltaproteobacteria.Bdellovibrionales.Bacteriovoracaceae.Peredibacter.Peredibacter_starrii	2.2290065872900002			0.000649367249564
Bacteria.FCPU426	2.0051276171900003			4.34311930017e-05
Bacteria.Dependentiae.Babeliae	2.7721918605299996			-
Bacteria.Cyanobacteria.Oxyphotobacteria.Chloroplast.Chloroplast.Chloroplast.Chlamydomonas_reinhardtii	0.777933143604			-
Bacteria.Proteobacteria.Gammaproteobacteria.Betaproteobacteriales.Burkholderiaceae.Verticia.Alcaligenaceae_bacterium	0.427653778879			-
Bacteria.Firmicutes.Bacilli.Bacillales.Bacillaceae.Bacillus.Bacillus_circulans	1.13970202811			-
Bacteria.Planctomycetes.Planctomycetacia.Pirellulales	0.582641374217			-
Bacteria.Proteobacteria.Gammaproteobacteria.Nitrosococcales.Nitrosococcaceae	1.69824100861			0.00647882906251
Bacteria.Proteobacteria.Deltaproteobacteria.Myxococcales.bacteriap25.bacteriap25	2.71371648685			-
Bacteria.Actinobacteria.Actinobacteria.Micrococcales.Dermacoccaceae.Flexivirga.Flexivirga_alba	4.0897207767			6.09215050263e-08
Bacteria.Actinobacteria.Thermoleophilia.Gaiellales.Gaiellales.Gaiellales	1.55202308766			-
Bacteria.Firmicutes.Clostridia.Clostridiales.Ruminococcaceae.Candidatus_Soleaferrea	1.40654905074			-
Bacteria.Chloroflexi.TK10.TK10.TK10.TK10.bacterium_Ellin6519	3.31139785852			0.014999000859
Bacteria.Patescibacteria.Microgenomatia.Microgenomatia.Microgenomatia	2.5288273909			6.87315391804e-05
Bacteria.Bacteroidetes.Bacteroidia.Chitinophagales.Chitinophagaceae.Chitinophaga.Flexibacter_sp_	0.582890614184			-
Bacteria.Bacteroidetes.Bacteroidia.Sphingobacteriales.Sphingobacteriaceae.Sphingobacterium.Flavobacterium_sp_	0.321539747386			-
Bacteria.Proteobacteria.Gammaproteobacteria.211ds20.211ds20.211ds20	0.805605907563			-
Bacteria.Proteobacteria.Gammaproteobacteria.Betaproteobacteriales.Burkholderiaceae.Herbaspirillum.Herbaspirillum_seropedicae	0.825666784809			-
Bacteria.Firmicutes.Clostridia.Clostridiales.Lachnospiraceae.Lachnospiraceae_UCG_007	1.09670005326			-
Bacteria.FBP	2.15376946423			7.92284960431e-05
Bacteria.Firmicutes.Clostridia.MBA03.MBA03.MBA03	1.9173304261099997			-
Bacteria.Bacteroidetes.Bacteroidia.Sphingobacteriales.Sphingobacteriaceae.Pedobacter.Pedobacter_duraquae	2.2758835089400002			1.02577312011e-05
Bacteria.Proteobacteria.Deltaproteobacteria.Oligoflexales.Oligoflexaceae.Silvanigrella	1.38182838685			-
Bacteria.Firmicutes.Negativicutes.Selenomonadales.Veillonellaceae.Sporomusa.Sporomusa_rhizae	0.680931994077			-
Bacteria.Bacteroidetes.Bacteroidia.Chitinophagales.Chitinophagaceae.Chitinophagaceae	0.234746054596			-
Bacteria.Bacteroidetes.Bacteroidia.Flavobacteriales.Flavobacteriaceae.Pricia	1.7276018086900002			-
Bacteria.Firmicutes.Bacilli.Bacillales.Planococcaceae.Sporosarcina.Sporosarcina_terrae	0.0326791872333			-
Bacteria.Proteobacteria.Alphaproteobacteria.Rickettsiales.Midichloriaceae.Candidatus_Jidaibacter	1.35597603164			-
Bacteria.Proteobacteria.Alphaproteobacteria.Paracaedibacterales.Paracaedibacteraceae.Candidatus_Paracaedibacter.Holosporaceae_bacterium	0.581908433125			-
Bacteria.Cyanobacteria.Oxyphotobacteria.Nostocales.Coleofasciculaceae.Wilmottia_Ant_Ph58	0.995307888159			-
Bacteria.Firmicutes.Bacilli.Bacillales.Paenibacillaceae.Paenibacillus.Paenibacillus_cucumis	1.6602378421500001			-
Bacteria.Proteobacteria.Deltaproteobacteria.Myxococcales.bacteriap25	2.71371648685			-
Bacteria.Firmicutes.Clostridia.Clostridiales.Peptostreptococcaceae.Sporacetigenium	0.263476285097			-
Bacteria.Proteobacteria.Alphaproteobacteria.Rhizobiales.Rhizobiaceae.Aurantimonas	0.462759759254			-
Bacteria.Firmicutes.Clostridia.Clostridiales.Ruminococcaceae.Ruminiclostridium.Ruminococcaceae_bacterium	0.0676503968416			-
Bacteria.Actinobacteria.Actinobacteria.Glycomycetales.Glycomycetaceae.Glycomyces.Glycomyces_sp_	2.52278894561			4.1759781126e-05
Bacteria.Actinobacteria.Actinobacteria.Kineosporiales.Kineosporiaceae.Kineococcus	1.53931336879			-
Bacteria.Acidobacteria.Blastocatellia__Subgroup_4_.11_24.11_24	1.9504055675799998			0.0257611022643
Bacteria.Proteobacteria.Alphaproteobacteria.Rhizobiales.Rhizobiaceae.Mesorhizobium	3.25986443833			0.00129609183077
Bacteria.Actinobacteria.Actinobacteria.Corynebacteriales.Tsukamurellaceae.Tsukamurella	2.5901495373			-
Bacteria.Verrucomicrobia.Verrucomicrobiae.Pedosphaerales.Pedosphaeraceae.Pedosphaera.Pedosphaera_parvula	0.22332825656			-
Bacteria.Proteobacteria.Alphaproteobacteria.Sphingomonadales.Sphingomonadaceae.Novosphingobium.Novosphingobium_sp_	1.78373479307			-
Bacteria.Chlamydiae.Chlamydiae.Chlamydiales.cvE6	1.44593589417			0.0176697305374
Bacteria.Actinobacteria.Actinobacteria.Micrococcales.Bogoriellaceae	2.46966700407			0.00533443294569
Bacteria.Epsilonbacteraeota	1.4555216159600002			0.0182589867877
Bacteria.Bacteroidetes.Bacteroidia.Sphingobacteriales.Sphingobacteriaceae.Mucilaginibacter.Mucilaginibacter_roseus	0.136865836024			-
Bacteria.Entotheonellaeota.Entotheonellia.Entotheonellales	0.35988447204			-
Bacteria.Actinobacteria.Actinobacteria.Micrococcales.Promicromonosporaceae.Isoptericola	2.3006106176400003			0.00125773726199
Bacteria.Proteobacteria.Alphaproteobacteria.Azospirillales.Inquilinaceae.Inquilinus	2.34905905414			2.08946973105e-05
Bacteria.Proteobacteria.Alphaproteobacteria.Azospirillales.Azospirillaceae.Niveispirillum	2.37007905633			2.35460378226e-09
Bacteria.Proteobacteria.Alphaproteobacteria.Sphingomonadales.Sphingomonadaceae.Novosphingobium.Novosphingobium_aromaticivorans	1.98159834727			-
Bacteria.Chloroflexi.P2_11E.P2_11E.P2_11E.P2_11E	0.35988447204			-
Bacteria.Firmicutes.Clostridia.Clostridiales.Syntrophomonadaceae.Syntrophomonas	0.0299178613626			-
Bacteria.Acidobacteria.Acidobacteriia.Subgroup_2.Subgroup_2.Subgroup_2	3.7353503613199996			2.14641771371e-13
Bacteria.Cyanobacteria.Sericytochromatia	2.5617956598099996			-
Bacteria.Fibrobacteres.Fibrobacteria.Fibrobacterales.Fibrobacteraceae	1.55229686943			-
Bacteria.Firmicutes.Clostridia.Clostridiales.Family_XI.Tepidimicrobium	3.10657060428			2.07060945477e-06
Bacteria.Actinobacteria.Actinobacteria.Micrococcales.Dermabacteraceae	2.61900717222			0.0181972393429
Bacteria.Proteobacteria.Gammaproteobacteria.Salinisphaerales.Solimonadaceae.Alkanibacter	0.588681058228			-
Bacteria.Actinobacteria.Actinobacteria.Propionibacteriales.Propionibacteriaceae.Cutibacterium.Aureobasidium_melanogenum	0.0			-
Bacteria.Bacteroidetes.Bacteroidia.Chitinophagales.Chitinophagaceae.Parasegetibacter.Parasegetibacter_luojiensis	0.8044875692110001			-
Bacteria.Proteobacteria.Gammaproteobacteria.CCD24	1.8450337441599998			-
Bacteria.Bacteroidetes.Bacteroidia.Cytophagales.Amoebophilaceae	0.745279132692			-
Bacteria.Firmicutes.Bacilli.Bacillales.Paenibacillaceae.Paenibacillus.Mycobacterium_sp_	0.31608921817499996			-
Bacteria.Actinobacteria.Actinobacteria.Propionibacteriales.Nocardioidaceae.Aeromicrobium.Aeromicrobium_massiliense	0.00424432626081			-
Bacteria.Verrucomicrobia.Verrucomicrobiae.Pedosphaerales.Pedosphaeraceae.ADurb_Bin063_1.bacterium_Ellin5102	1.06788277065			0.00159842314981
Bacteria.Actinobacteria.Actinobacteria.Pseudonocardiales.Pseudonocardiaceae.Thermotunica	0.184700892468			-
Bacteria.Firmicutes.Bacilli.Bacillales.Paenibacillaceae.Brevibacillus.Brevibacillus_fluminis	0.185459518667			-
Bacteria.Actinobacteria.Actinobacteria.Streptomycetales.Streptomycetaceae.Streptomyces.Streptomyces_nanshensis	2.07033504102			-
Bacteria.Actinobacteria.Actinobacteria.Micromonosporales.Micromonosporaceae.Hamadaea	2.7322947488300002			-
Bacteria.Bacteroidetes.Bacteroidia.Sphingobacteriales.AKYH767.AKYH767	1.5836314354499998			-
Bacteria.Actinobacteria.Actinobacteria.Micrococcales.Intrasporangiaceae.Oryzihumus	3.4238627524500003			-
Bacteria.Firmicutes.Bacilli.Bacillales.Paenibacillaceae.Paenibacillus.Bacillales_bacterium	1.06866567141			-
Bacteria.Bacteroidetes.Bacteroidia.Flavobacteriales.Weeksellaceae.Chishuiella	0.425108112755			-
Bacteria.Proteobacteria.Alphaproteobacteria.Rhizobiales.Devosiaceae.Pelagibacterium.Hyphomicrobiaceae_bacterium	0.731547804747			0.045716297327
Bacteria.Proteobacteria.Alphaproteobacteria.Acetobacterales.Acetobacteraceae.Rhodopila.bacterium_Ellin5134	0.467749887848			-
Bacteria.Firmicutes.Bacilli.Bacillales.Paenibacillaceae.Paenibacillus.Paenibacillus_cookii	1.26112899027			-
Bacteria.Bacteroidetes.Bacteroidia.Bacteroidales.Dysgonomonadaceae.Petrimonas	0.0			-
Bacteria.Bacteroidetes.Bacteroidia.Flavobacteriales.Flavobacteriaceae.Aequorivita	1.00243570156			-
Bacteria.Chlamydiae.Chlamydiae.Chlamydiales.cvE6.cvE6	1.44593589417			0.0176697305374
Bacteria.Bacteroidetes.Bacteroidia.Sphingobacteriales.Sphingobacteriaceae.Sphingobacterium.Sphingobacterium_chuzhouense	0.724200749279			-
Bacteria.Firmicutes.Clostridia.Clostridiales.Clostridiaceae_1.Clostridium_sensu_stricto_1.Clostridium_saccharobutylicum	0.891147030449			-
Bacteria.Proteobacteria.Gammaproteobacteria.Betaproteobacteriales.Methylophilaceae.Methylotenera	1.6139779798500002			-
Bacteria.Actinobacteria.Actinobacteria.Micrococcales.Cellulomonadaceae	2.9320682952499997			5.24557603218e-09
Bacteria.Proteobacteria.Alphaproteobacteria.Rhodobacterales.Rhodobacteraceae.Falsirhodobacter	2.06935789472			0.031729517794
Bacteria.Bacteroidetes.Bacteroidia.Cytophagales.MWH_CFBk5.MWH_CFBk5	1.73191275369			-
Bacteria.Chloroflexi.Ktedonobacteria.Ktedonobacterales	4.7012339971	D30	4.16805029369	7.36268870432e-07
Bacteria.Proteobacteria.Alphaproteobacteria.Rickettsiales.bac2nit3.bac2nit3	0.361550777723			-
Bacteria.Actinobacteria.Actinobacteria.Micrococcales.Micrococcaceae.Arthrobacter	4.5171047796099995			0.000195424810136
Bacteria.Planctomycetes.Phycisphaerae.Phycisphaerales.Phycisphaeraceae.I_8	0.386900821522			-
Bacteria.Firmicutes.Bacilli.Bacillales.Paenibacillaceae.Thermobacillus.Thermobacillus_xylanilyticus	0.130273445628			-
Bacteria.Patescibacteria.Saccharimonadia.Saccharimonadales.Saccharimonadaceae.Saccharimonadaceae.Candidatus_Saccharibacteria	2.7924946442			5.41312786267e-09
Bacteria.Actinobacteria.Coriobacteriia.Coriobacteriales.Atopobiaceae	2.41122477577			3.52582967283e-12
Bacteria.Firmicutes.Negativicutes.Selenomonadales.Veillonellaceae.Anaerosinus	1.08879603961			-
Bacteria.Acidobacteria.Subgroup_17.Subgroup_17.Subgroup_17.Subgroup_17	1.54694161162			-
Bacteria.Proteobacteria.Alphaproteobacteria.Azospirillales	2.86976325101			-
Bacteria.WS4.WS4.WS4.WS4.WS4	0.476911898454			-
Bacteria.Proteobacteria.Gammaproteobacteria.Legionellales.Legionellaceae.Legionella.Legionella_steelei	1.60194416402			-
Bacteria.Acidobacteria.Acidobacteriia.Acidobacteriales.Acidobacteriaceae__Subgroup_1_.Granulicella.Acidobacteriaceae_bacterium	0.41083696233000006			-
Bacteria.Firmicutes.Bacilli.Bacillales.Paenibacillaceae.Paenibacillus.Paenibacillus_rigui	0.8874977403859999			-
Bacteria.Firmicutes.Bacilli.Bacillales.Thermoactinomycetaceae.Risungbinella	1.7998554230900001			0.00159842314981
Bacteria.Fusobacteria.Fusobacteriia.Fusobacteriales	2.47382564849			2.98086916529e-13
Bacteria.Bacteroidetes.Bacteroidia.Bacteroidales	2.64670412778			0.000734955444573
Bacteria.Firmicutes.Bacilli.Bacillales.Bacillaceae.Bacillus.Bacillus_funiculus	0.778785942058			0.015418152143
Bacteria.Proteobacteria.Alphaproteobacteria.Rhizobiales.Devosiaceae.Devosia.Devosia_neptuniae	1.5153005299700002			-
Bacteria.Actinobacteria.Actinobacteria.Pseudonocardiales.Pseudonocardiaceae.Amycolatopsis.Amycolatopsis_sp_	3.9230394772			2.79798758659e-08
Bacteria.Proteobacteria.Alphaproteobacteria.Caulobacterales.Caulobacteraceae.Phenylobacterium.Phenylobacterium_koreense	0.323511636489			-
Bacteria.Proteobacteria.Gammaproteobacteria.Betaproteobacteriales.Burkholderiaceae.Massilia.Rugamonas_rubra	0.195021647382			-
Bacteria.Firmicutes.Bacilli.Bacillales.Thermoactinomycetaceae.Thermoactinomyces	3.50305702387			0.000288571171778
Bacteria.Planctomycetes.OM190.OM190.OM190.OM190	0.798721411038			-
Bacteria.Proteobacteria.Alphaproteobacteria.Rhizobiales.Kaistiaceae.Kaistia	2.28054492825			-
Bacteria.Firmicutes.Clostridia.Clostridiales.Ruminococcaceae.Caproiciproducens	0.893513945686			-
Bacteria.Actinobacteria.Actinobacteria.Frankiales.Nakamurellaceae.Nakamurella	3.02721128097			7.69292652343e-06
Bacteria.Chloroflexi.Anaerolineae.RBG_13_54_9.RBG_13_54_9	2.7735278506800003			-
Bacteria.Proteobacteria.Gammaproteobacteria.Betaproteobacteriales.Burkholderiaceae.Herbaspirillum.Herbaspirillum_frisingense	1.08937147834			-
Bacteria.Firmicutes.Clostridia.Clostridiales.Family_XVII	1.8361108465			-
Bacteria.Cyanobacteria.Oxyphotobacteria.Chloroplast.Chloroplast.Chloroplast.Chlorella_sp_	2.5603256127500003			0.00337696717018
Bacteria.Proteobacteria.Gammaproteobacteria.Xanthomonadales.Rhodanobacteraceae.Luteibacter	2.61957749213			0.047030565681
Bacteria.Proteobacteria.Deltaproteobacteria.Myxococcales.MSB_4B10.MSB_4B10	0.425027193406			-
Bacteria.Actinobacteria.Actinobacteria.Kineosporiales.Kineosporiaceae.Angustibacter.Micrococcineae_bacterium	0.47664145629199994			-
Bacteria.Cyanobacteria.Melainabacteria.Obscuribacterales	0.8208571693960001			-
Bacteria.Proteobacteria.Alphaproteobacteria.Rhizobiales.Pleomorphomonadaceae	0.560376955655			-
Bacteria.Actinobacteria.Actinobacteria.Pseudonocardiales.Pseudonocardiaceae.Thermocrispum	1.57694082713			0.00504309600223
Bacteria.Proteobacteria.Alphaproteobacteria.Rhizobiales.Rhizobiaceae.Chelativorans	1.7368115398900001			-
Bacteria.Planctomycetes.Planctomycetacia.Planctomycetales	0.12135463013900001			-
Bacteria.Patescibacteria.Berkelbacteria.Berkelbacteria	2.0574880903599997			2.13578175636e-05
Bacteria.Firmicutes.Bacilli.Bacillales.Paenibacillaceae.Paenibacillus.Paenibacillus_chartarius	0.986920950719			-
Bacteria.Bacteroidetes.Bacteroidia.Flavobacteriales.Flavobacteriaceae.Myroides.Myroides_indicus	0.77729085751			-
Bacteria.Bacteroidetes.Bacteroidia.Bacteroidales.Prevotellaceae.Prevotella_7.Prevotella_melaninogenica	0.661031388524			-
Bacteria.Patescibacteria.Parcubacteria.Candidatus_Kaiserbacteria.Candidatus_Kaiserbacteria.Candidatus_Kaiserbacteria.Parcubacteria_group	0.72518686359			-
Bacteria.Acidobacteria.AT_s3_28.AT_s3_28.AT_s3_28.AT_s3_28	0.59465492642			-
Bacteria.Actinobacteria.Actinobacteria.Propionibacteriales.Nocardioidaceae.Thermasporomyces.Thermasporomyces_composti	2.35348697923			1.1564408774e-05
Bacteria.Verrucomicrobia.Verrucomicrobiae.Pedosphaerales.Pedosphaeraceae	3.2663360652			1.74985539797e-09
Bacteria.Bacteroidetes.Bacteroidia.Chitinophagales.Chitinophagaceae.Terrimonas	2.30023591365			0.000729176374977
Bacteria.Firmicutes.Erysipelotrichia.Erysipelotrichales.Erysipelotrichaceae.Turicibacter	2.80208979162			-
Bacteria.Firmicutes.Clostridia.Clostridiales.Family_XII	0.295067465639			-
Bacteria.Actinobacteria.Acidimicrobiia.Microtrichales.Ilumatobacteraceae	3.1897599690900003			0.00144014921623
Bacteria.Proteobacteria.Gammaproteobacteria.Xanthomonadales.Rhodanobacteraceae.Dyella.gamma_proteobacterium	0.36005984146799996			-
Bacteria.Proteobacteria.Alphaproteobacteria.Rhizobiales.Amb_16S_1323.Amb_16S_1323	2.45702128906			0.000552330557483
Bacteria.Actinobacteria.Actinobacteria.Micrococcales.Dermacoccaceae.Flexivirga	4.21119117636			2.25271943908e-08
Bacteria.Firmicutes.Bacilli.Bacillales.Bacillaceae.Gracilibacillus	2.34211325095			7.13575957483e-11
Bacteria.Firmicutes.Bacilli.Bacillales.Alicyclobacillaceae.Effusibacillus	0.578167226514			-
Bacteria.Firmicutes.Clostridia.Thermoanaerobacterales.Family_III.Tepidanaerobacter	0.6877618749959999			-
Bacteria.Bacteroidetes.Bacteroidia.Cytophagales.Hymenobacteraceae.Hymenobacter.Hymenobacter_sp_	1.04483852903			0.045716297327
Bacteria.Chloroflexi.Chloroflexia	4.12508598389			1.79943605611e-11
Bacteria.Actinobacteria.Actinobacteria.Micromonosporales.Micromonosporaceae.Verrucosispora	2.78088399785			-
Bacteria.Deinococcus_Thermus.Deinococci.Deinococcales.Deinococcaceae.Deinococcus.Deinococcus_sp_	0.5358334876640001			-
Bacteria.Firmicutes.Bacilli.Bacillales.Sporolactobacillaceae	2.77853161923			1.04216822757e-05
Bacteria.Proteobacteria.Alphaproteobacteria.Sphingomonadales.Sphingomonadaceae.Novosphingobium	3.2543790713700003			5.93860592345e-08
Bacteria.Acidobacteria.Acidobacteriia.Subgroup_13.Subgroup_13	2.91794903009			1.19272640734e-12
Bacteria.Bacteroidetes.Bacteroidia.Cytophagales.Hymenobacteraceae.Adhaeribacter.Adhaeribacter_aerophilus	0.12135463013900001			-
Bacteria.Acidobacteria.Acidobacteriia.Acidobacteriales.Acidobacteriaceae__Subgroup_1_	4.3188549515			2.5800083003e-08
Bacteria.Chloroflexi.P2_11E.P2_11E	0.35988447204			-
Bacteria.Bacteroidetes.Bacteroidia.Bacteroidales.F082	0.545360214278			-
Bacteria.Patescibacteria.Parcubacteria.Candidatus_Moranbacteria.Candidatus_Moranbacteria.Candidatus_Moranbacteria	0.727096093987			-
Bacteria.Actinobacteria.Actinobacteria.Micrococcales.Microbacteriaceae.Huakuichenia	0.715301920871			-
Bacteria.Chlamydiae.Chlamydiae.Chlamydiales.Simkaniaceae.Ga0074140	0.388412802077			-
Bacteria.Firmicutes.Negativicutes.Selenomonadales.Veillonellaceae.Veillonella.Veillonella_montpellierensis	1.2423590882100002			0.045716297327
Bacteria.Actinobacteria.Thermoleophilia	4.82231521767	D30	4.13939978725	1.08930508091e-08
Bacteria.Patescibacteria.WWE3.WWE3.WWE3.WWE3	1.03301825824			-
Bacteria.Bacteroidetes.Bacteroidia.Bacteroidales.Bacteroidaceae.Bacteroides.Bacteroides_caecigallinarum	0.8903017624160001			-
Bacteria.Proteobacteria.Gammaproteobacteria.Oceanospirillales	3.5863091279000003			4.75600724404e-11
Bacteria.Actinobacteria.Actinobacteria.Micromonosporales.Micromonosporaceae.Actinorhabdospora	0.950257322345			-
Bacteria.Firmicutes.Negativicutes.Selenomonadales.Veillonellaceae	2.41627317074			4.48546288102e-08
Bacteria.Planctomycetes.Phycisphaerae.Tepidisphaerales.CPla_3_termite_group.CPla_3_termite_group	0.147638972279			-
Bacteria.Proteobacteria.Gammaproteobacteria.Cellvibrionales.Cellvibrionaceae.Cellvibrio.Cellvibrio_diazotrophicus	1.49878675273			-
Bacteria.Proteobacteria.Alphaproteobacteria.Rhizobiales.Xanthobacteraceae.Xanthobacter	0.544771135381			-
Bacteria.Proteobacteria.Alphaproteobacteria.Rhizobiales.Devosiaceae.Devosia.Devosia_riboflavina	1.18950060713			0.000378973771398
Bacteria.Patescibacteria.Microgenomatia.Candidatus_Levybacteria	1.7249398800799998			0.00634684766877
Bacteria.Acidobacteria.Acidobacteriia.Solibacterales.Solibacteraceae__Subgroup_3_.Candidatus_Solibacter.bacterium_Ellin6505	1.18567752617			-
Bacteria.Firmicutes.Bacilli.Bacillales.Bacillaceae.Bacillus.Bacillus_sporothermodurans	1.1938280169600002			-
Bacteria.GAL15.GAL15.GAL15.GAL15	2.39278926033			0.0151782677878
Bacteria.Actinobacteria.Actinobacteria.Micrococcales.Micrococcaceae.Glutamicibacter	2.47227045982			0.0287164594593
Bacteria.Bacteroidetes.Bacteroidia.Cytophagales.Hymenobacteraceae.Adhaeribacter	2.5450891928			-
Bacteria.Proteobacteria.Gammaproteobacteria.Salinisphaerales.Solimonadaceae.Solimonas	0.046330923404199996			-
Bacteria.Actinobacteria.Actinobacteria.Micrococcales.Brevibacteriaceae.Brevibacterium.Brevibacterium_paucivorans	0.681410850532			-
Bacteria.Cyanobacteria.Oxyphotobacteria.Leptolyngbyales.Leptolyngbyaceae.Leptolyngbya_Es_Yyy1000	1.26966147788			-
Bacteria.Dependentiae.Babeliae.Babeliales.Babeliaceae.Babeliaceae	2.07797804789			0.00817639288452
Bacteria.Actinobacteria.Actinobacteria.Pseudonocardiales.Pseudonocardiaceae.Pseudonocardia.Pseudonocardia_khuvsgulensis	0.480222598584			-
Bacteria.Actinobacteria.Actinobacteria.Corynebacteriales.Corynebacteriaceae.Corynebacterium_1.Corynebacterium_tuberculostearicum	0.582224393399			-
Bacteria.Bacteroidetes.Bacteroidia.Flavobacteriales.Flavobacteriaceae.Myroides.bacterium_enrichment	0.22242272461100002			-
Bacteria.Firmicutes.Negativicutes.Selenomonadales	2.4499650171200003			2.02132633301e-06
Bacteria.Firmicutes.Negativicutes.Selenomonadales.Veillonellaceae.Megasphaera.Veillonellaceae_bacterium	1.4420984835100001			0.015418152143
Bacteria.Firmicutes.Clostridia.Clostridiales.Peptostreptococcaceae.Peptostreptococcus	1.65385893018			1.1564408774e-05
Bacteria.Cyanobacteria.Oxyphotobacteria.Leptolyngbyales.Leptolyngbyaceae.Pantanalinema_CENA516	0.398120203494			-
Bacteria.Acidobacteria.Blastocatellia__Subgroup_4_.11_24.11_24.11_24	1.9504055675799998			0.0257611022643
Bacteria.Proteobacteria.Gammaproteobacteria.Betaproteobacteriales.Burkholderiaceae.Bordetella	2.93306421628			1.8629198142e-05
Bacteria.Proteobacteria.Gammaproteobacteria.Pseudomonadales.Moraxellaceae.Alkanindiges	1.17297441317			-
Bacteria.Actinobacteria.Thermoleophilia.Gaiellales.Gaiellaceae.Gaiella.actinobacterium_WWH12	0.321539747386			-
Bacteria.Proteobacteria.Gammaproteobacteria.Enterobacteriales.Enterobacteriaceae.Klebsiella	1.55613005565			-
Bacteria.Firmicutes.Clostridia.Clostridiales.Ruminococcaceae.Flavonifractor	1.0298641446799999			-
Bacteria.Firmicutes.Clostridia.Clostridiales.Family_XI.Tissierella.Tissierella_creatinini	1.5925551654700003			0.045716297327
Bacteria.Acidobacteria.Acidobacteriia.Acidobacteriales.Acidobacteriaceae__Subgroup_1_.Terriglobus	0.599426349948			-
Bacteria.Acidobacteria.Acidobacteriia.Solibacterales.Solibacteraceae__Subgroup_3_.Candidatus_Solibacter	3.95627281195			2.98170033099e-12
Bacteria.Bacteroidetes.Bacteroidia.Flavobacteriales.Flavobacteriaceae.Galbibacter	0.232938962622			-
Bacteria.Deinococcus_Thermus.Deinococci.Deinococcales.Trueperaceae.Truepera	3.1891939125700004			-
Bacteria.Bacteroidetes.Bacteroidia.Bacteroidales.Tannerellaceae	1.2719698051200001			0.00756215099456
Bacteria.Bacteroidetes.Bacteroidia.Cytophagales.Spirosomaceae.Dyadobacter.Dyadobacter_endophyticus	0.36609516693000005			-
Bacteria.Fusobacteria.Fusobacteriia.Fusobacteriales.Leptotrichiaceae.Sneathia	2.43701308934			1.06143664557e-13
Bacteria.Actinobacteria.Coriobacteriia.Coriobacteriales.Coriobacteriales_Incertae_Sedis	1.19457561979			-
Bacteria.Bacteroidetes.Bacteroidia.Cytophagales.Cytophagaceae.Cytophaga.Hypsibius_dujardini	1.29002468187			0.020089404475
Bacteria.Actinobacteria.Actinobacteria.Kineosporiales.Kineosporiaceae.Angustibacter.bacterium_enrichment	0.99314035388			-
Bacteria.Firmicutes.Bacilli.Bacillales.Thermoactinomycetaceae.Seinonella	0.757710057438			-
Bacteria.Acidobacteria.Holophagae.Holophagales	2.3565842377			5.7233982776e-05
Bacteria.Chloroflexi.NLS2_31.NLS2_31.NLS2_31	0.12135463013900001			-
Bacteria.Chlamydiae.Chlamydiae.Chlamydiales.Parachlamydiaceae	1.5203007368700001			0.00267276835102
Bacteria.Proteobacteria.Gammaproteobacteria.Betaproteobacteriales.Rhodocyclaceae.Uliginosibacterium	2.5396914570599995			9.31538797218e-05
Bacteria.Cyanobacteria.Melainabacteria	1.4677040910699999			-
Bacteria.Chloroflexi.Chloroflexia.Thermomicrobiales.JG30_KF_CM45	3.98471834083			1.19146375598e-11
Bacteria.Chloroflexi.Chloroflexia.Elev_1554.Elev_1554	2.64137744939			-
Bacteria.Proteobacteria.Gammaproteobacteria.Betaproteobacteriales.Burkholderiaceae.Acidovorax	2.37681672603			0.00041406756097
Bacteria.Bacteroidetes.Bacteroidia.Bacteroidales.Prevotellaceae.Prevotella.Prevotella_amnii	1.5521313015600002			0.000490491693113
Bacteria.Proteobacteria.Alphaproteobacteria.Sphingomonadales.Sphingomonadaceae.Sphingomonas	4.65553176136	D90	4.0878553883499995	4.01572495097e-09
Bacteria.Dependentiae.Babeliae.Babeliales.UBA12411.UBA12411	0.43837421501100005			-
Bacteria.Bacteroidetes.Bacteroidia.Sphingobacteriales.Sphingobacteriaceae.Nubsella	2.0449138907499997			-
Bacteria.Firmicutes.Bacilli.Bacillales.Bacillaceae.Oceanobacillus.Bacilli_bacterium	0.7287381857009999			0.045716297327
Bacteria.Proteobacteria.Gammaproteobacteria.Xanthomonadales.Rhodanobacteraceae.Frateuria.Frateuria_terrea	3.6205064445999997			1.99058195054e-10
Bacteria.Firmicutes.Bacilli.Lactobacillales.Leuconostocaceae.Weissella	1.7342232203099999			0.0133444623166
Bacteria.Proteobacteria.Gammaproteobacteria.Enterobacteriales.Enterobacteriaceae.Enterobacter	3.06045743274			0.00433740907607
Bacteria.Latescibacteria.Latescibacteria.Latescibacteria.Latescibacteria	2.02606254085			0.000378567483659
Bacteria.Firmicutes.Clostridia.Clostridiales.Lachnospiraceae.Moryella.Moryella_sp_	0.36609516693000005			-
Bacteria.Proteobacteria.Alphaproteobacteria.Acetobacterales.Acetobacteraceae.Rhodovastum.Rhodovastum_atsumiense	1.59748081894			-
Bacteria.Actinobacteria.Actinobacteria.Micrococcales.Micrococcaceae.Nesterenkonia	2.0510553100299997			0.00862734812531
Bacteria.Acidobacteria.Holophagae.Holophagales.Holophagaceae.Holophaga.Acidobacterium_sp_	1.4744178193200002			-
Bacteria.Proteobacteria.Gammaproteobacteria.Steroidobacterales.Steroidobacteraceae.Steroidobacter.Steroidobacter_agariperforans	0.936600232526			-
Bacteria.Proteobacteria.Gammaproteobacteria.Betaproteobacteriales.Rhodocyclaceae.Uliginosibacterium.bacterium	0.928951381788			-
Bacteria.Proteobacteria.Deltaproteobacteria.Myxococcales.BIrii41	3.0633951048299997			0.000565046077787
Bacteria.Proteobacteria.Alphaproteobacteria.Paracaedibacterales	2.13096590371			0.000437100290358
Bacteria.Firmicutes.Negativicutes.Selenomonadales.Acidaminococcaceae.Phascolarctobacterium.wallaby_gut	0.183968187515			-
Bacteria.Proteobacteria.Alphaproteobacteria.Rhizobiales.D05_2.D05_2.Rhizobiales_bacterium	0.906937660627			-
Bacteria.Proteobacteria.Gammaproteobacteria.Betaproteobacteriales.Burkholderiaceae.Comamonas.Comamonas_terrigena	0.731209229601			-
Bacteria.Proteobacteria.Alphaproteobacteria.Rhizobiales.Xanthobacteraceae.GAS113	1.10225600081			-
Bacteria.Bacteroidetes.Bacteroidia.Flavobacteriales.Flavobacteriaceae.Flavobacterium.Flavobacterium_xinjiangense	0.6073947003469999			-
Bacteria.Planctomycetes.OM190.OM190.OM190	0.798721411038			-
Bacteria.Proteobacteria.Alphaproteobacteria.Rickettsiales	2.61683531633			0.00248452182411
Bacteria.Proteobacteria.Alphaproteobacteria.Rhizobiales.Hyphomicrobiaceae.Pedomicrobium	2.3408800248299997			-
Bacteria.Elusimicrobia.Lineage_IIb.Lineage_IIb	1.7321769941299998			0.00019758470315
Bacteria.Deinococcus_Thermus.Deinococci.Deinococcales.Deinococcaceae.Deinococcus.Deinococcus_grandis	0.8664148512819999			-
Bacteria.Proteobacteria.Gammaproteobacteria.Pseudomonadales.Pseudomonadaceae.Pseudomonas.Pseudomonas_oryzihabitans	0.478549662148			-
Bacteria.Bacteroidetes.Bacteroidia.Cytophagales.Cyclobacteriaceae.Belliella	1.78548050668			-
Bacteria.Halanaerobiaeota.Halanaerobiia.Halanaerobiales.Halanaerobiaceae	1.39049455738			-
Bacteria.Proteobacteria.Alphaproteobacteria.Caulobacterales.Caulobacteraceae.Brevundimonas.Brevundimonas_olei	2.59807377646			0.001567627458
Bacteria.Firmicutes.Bacilli.Bacillales.Paenibacillaceae.Paenibacillus.bacterium_enrichment	1.2502824336			-
Bacteria.Chloroflexi.TK10	3.65976482991			-
Bacteria.Actinobacteria.Actinobacteria.Corynebacteriales.Mycobacteriaceae	4.072866653769999			-
Bacteria.Cyanobacteria.Sericytochromatia.Sericytochromatia.Sericytochromatia.Sericytochromatia.Cyanobacteria_Melainabacteria_group	1.04162786431			-
Bacteria.Firmicutes.Clostridia.Clostridiales.Peptococcaceae.Desulfosporosinus	1.33870478062			-
Bacteria.Proteobacteria.Gammaproteobacteria.Betaproteobacteriales.Burkholderiaceae.Cupriavidus	2.63872281462			-
Bacteria.Bacteroidetes.Bacteroidia.Bacteroidales.Muribaculaceae	1.7282377517200003			-
Bacteria.Actinobacteria.Actinobacteria.Micrococcales.Microbacteriaceae	4.42895160545			1.96333666137e-05
Bacteria.Firmicutes.Bacilli.Bacillales.Thermoactinomycetaceae	3.8579641695399998			1.68852136338e-10
Bacteria.Proteobacteria.Alphaproteobacteria.Rickettsiales.AB1.AB1	1.11424794759			0.0236363513436
Bacteria.Actinobacteria.Actinobacteria.Pseudonocardiales.Pseudonocardiaceae.Saccharomonospora	3.6710707827099998			1.14002273026e-10
Bacteria.Chloroflexi.Gitt_GS_136	2.6463985385099997			-
Bacteria.Firmicutes.Bacilli.Bacillales.Planococcaceae.Planomicrobium	2.3142024745			0.00115305225878
Bacteria.Proteobacteria.Alphaproteobacteria.Rhodospirillales.Rhodopirillaceae	0.838895245186			-
Bacteria.Cyanobacteria.Oxyphotobacteria.Nostocales.Coleofasciculaceae	2.2645777145299997			3.47913618259e-05
Bacteria.Actinobacteria.Actinobacteria.Pseudonocardiales.Pseudonocardiaceae.Actinophytocola	2.7529039015099994			7.83974579888e-06
Bacteria.Gemmatimonadetes.Gemmatimonadetes.Gemmatimonadales.Gemmatimonadaceae.Gemmatimonas.bacterium_Ellin5290	1.61913887174			0.00444546161259
Bacteria.Actinobacteria.Actinobacteria.Micrococcales.Microbacteriaceae.Pseudoclavibacter.Pseudoclavibacter_sp_	1.98139200945			0.00313128387382
Bacteria.Firmicutes.Bacilli.Bacillales.Bacillaceae.Bacillus.Bacillus_panacisoli	0.7823949793230001			-
Bacteria.Cyanobacteria.Oxyphotobacteria.Chloroplast.Chloroplast.Chloroplast.Bacillaria_paxillifer	1.3913117883200001			-
Bacteria.Firmicutes.Clostridia.Clostridiales.Clostridiaceae_1.Clostridium_sensu_stricto_1.Clostridium_chromiireducens	0.147638972279			-
Bacteria.Actinobacteria.Thermoleophilia.Solirubrobacterales.Solirubrobacteraceae.Patulibacter	2.7292858175599997			0.0125476662144
Bacteria.Deinococcus_Thermus.Deinococci.Deinococcales	3.2013268610299996			-
Bacteria.Firmicutes.Bacilli.Bacillales.Paenibacillaceae.Paenibacillus.Firmicutes_bacterium	0.285465414875			-
Bacteria.Actinobacteria.Actinobacteria.Propionibacteriales.Propionibacteriaceae.Luteococcus	1.3970400873500002			-
Bacteria.Bacteroidetes.Bacteroidia.Cytophagales.Spirosomaceae.Dyadobacter	2.6510603073			-
Bacteria.Bacteroidetes.Bacteroidia.Sphingobacteriales.Sphingobacteriaceae.Sphingobacterium	2.99715038384			-
Bacteria.Actinobacteria.Actinobacteria.Streptosporangiales.Streptosporangiaceae	3.34213868936			7.05320682875e-05
Bacteria.Bacteroidetes.Bacteroidia.Bacteroidales.Muribaculaceae.Muribaculaceae.Porphyromonadaceae_bacterium	0.6720709062010001			-
Bacteria.Firmicutes.Bacilli.Bacillales.Paenibacillaceae.Paenibacillus.Paenibacillus_glycanilyticus	1.47962766851			0.0317892869027
Bacteria.Proteobacteria.Alphaproteobacteria.Caulobacterales.Caulobacteraceae.Caulobacter.Caulobacter_fusiformis	1.21700442026			-
Bacteria.Cyanobacteria.Oxyphotobacteria.RD011	1.00556567788			0.045716297327
Bacteria.Proteobacteria.Alphaproteobacteria.Rhizobiales.Beijerinckiaceae.Methylorosula	2.20753512753			-
Bacteria.Proteobacteria.Alphaproteobacteria.Reyranellales.Reyranellaceae.Reyranella.Reyranella_sp_	0.9350725018880001			-
Bacteria.Chloroflexi.KD4_96.KD4_96.KD4_96.KD4_96	3.9699544797199993			0.0334361898097
Bacteria.Proteobacteria.Alphaproteobacteria.Rhizobiales.Rhizobiaceae.Pseudaminobacter	2.99976904413			2.14509836504e-06
Bacteria.Firmicutes.Bacilli.Bacillales.Sporolactobacillaceae.Sporolactobacillus	2.2375715718099998			-
Bacteria.Bacteroidetes.Bacteroidia.Sphingobacteriales.env_OPS_17	2.5870841759400003			0.0171270134956
Bacteria.Patescibacteria.Parcubacteria.Candidatus_Kaiserbacteria.Candidatus_Kaiserbacteria.Candidatus_Kaiserbacteria	1.70535431451			0.00658984975779
Bacteria.Bacteroidetes.Bacteroidia.Flavobacteriales.Flavobacteriaceae.Flavobacterium.Flavobacterium_johnsoniae	3.07128514787			-
Bacteria.Proteobacteria.Deltaproteobacteria.Myxococcales.Myxococcaceae.Myxococcus	0.379115075498			-
Bacteria.Acidobacteria.Subgroup_22.Subgroup_22.Subgroup_22.Subgroup_22	0.785854587006			-
Bacteria.Patescibacteria.Parcubacteria.Candidatus_Kaiserbacteria	1.70535431451			0.00658984975779
Bacteria.Firmicutes.Bacilli.Bacillales.Paenibacillaceae.Paenibacillus.Paenibacillus_pectinilyticus	2.16343333285			-
Bacteria.Firmicutes.Bacilli.Lactobacillales.Lactobacillaceae	3.31448569158			1.85740477756e-09
Bacteria.Proteobacteria.Gammaproteobacteria.Pseudomonadales.Moraxellaceae.Acinetobacter.Acinetobacter_lwoffii	1.6146172149200002			0.00159842314981
Bacteria.Cyanobacteria.Oxyphotobacteria.Chloroplast.Chloroplast.Chloroplast	3.71159654055			4.23241271005e-07
Bacteria.Proteobacteria.Alphaproteobacteria.Rhizobiales.A0839.A0839	1.4914008019299998			-
Bacteria.Chloroflexi.Dehalococcoidia.S085.S085	2.60363094388			-
Bacteria.Firmicutes.Clostridia.Clostridiales.Peptococcaceae.Desulfitobacterium	1.2284708317200002			-
Bacteria.Actinobacteria.Actinobacteria.Micrococcales.Micrococcaceae.Pseudarthrobacter	4.18624797056			-
Bacteria.Proteobacteria.Gammaproteobacteria.Cellvibrionales	2.6938581002599995			0.00126630610996
Bacteria.Proteobacteria.Gammaproteobacteria.Betaproteobacteriales.Burkholderiaceae.Ramlibacter.Variovorax_sp_	1.49484249384			-
Bacteria.Proteobacteria.Alphaproteobacteria.Caulobacterales.Hyphomonadaceae	2.61019891056			3.55687594461e-12
Bacteria.Proteobacteria.Deltaproteobacteria.Myxococcales.Polyangiaceae.Pajaroellobacter.Sorangiineae_bacterium	1.5125104079299998			-
Bacteria.Fusobacteria	2.47382564849			2.98086916529e-13
Bacteria.Actinobacteria.Actinobacteria.Corynebacteriales.Nocardiaceae	4.041226709030001			-
Bacteria.Chloroflexi.SHA_26	1.14100349082			-
Bacteria.Proteobacteria.Deltaproteobacteria.Myxococcales.Blfdi19.Blfdi19	1.71629594143			-
Bacteria.Spirochaetes.Leptospirae.Leptospirales.Leptospiraceae.Turneriella.Turneriella_parva	0.270660400554			-
Bacteria.Actinobacteria.Actinobacteria.Propionibacteriales.Propionibacteriaceae.Aestuariimicrobium	0.9106279617499999			-
Bacteria.Bacteroidetes.Bacteroidia.Flavobacteriales.Flavobacteriaceae.Flavobacterium.Flavobacterium_qiangtangense	1.8007668956			-
Bacteria.Patescibacteria.Parcubacteria.Parcubacteria	1.97822443128			0.00100067310007
Bacteria.Armatimonadetes.Chthonomonadetes.Chthonomonadales.Chthonomonadales.Chthonomonadales	2.3860443906			8.14121011647e-07
Bacteria.Bacteroidetes.Bacteroidia.Sphingobacteriales.AKYH767	1.5836314354499998			-
Bacteria.Gemmatimonadetes.Longimicrobia.Longimicrobiales.Longimicrobiaceae	2.8344219144700005			-
Bacteria.Patescibacteria.Parcubacteria	2.38662420474			0.000129542069049
Bacteria.Planctomycetes.Planctomycetacia.Gemmatales.Gemmataceae	3.0992836510400004			2.25672536835e-05
Bacteria.Actinobacteria.Actinobacteria.Pseudonocardiales.Pseudonocardiaceae.Pseudonocardiaceae.Saccharopolyspora_rectivirgula	2.33107814306			2.24332799656e-05
Bacteria.Firmicutes.Bacilli.Bacillales.Paenibacillaceae.Paenibacillus.Paenibacillus_harenae	0.517773582847			-
Bacteria.Firmicutes.Clostridia.Clostridiales.Eubacteriaceae.Garciella	2.89128394536			1.40548193757e-06
Bacteria.Synergistetes	0.710252443832			-
Bacteria.Proteobacteria.Gammaproteobacteria.Xanthomonadales.Xanthomonadaceae.Luteimonas.Luteimonas_soli	1.1910887184299999			-
Bacteria.Proteobacteria.Gammaproteobacteria.EV818SWSAP88	0.162436200039			-
Bacteria.Proteobacteria.Gammaproteobacteria.Legionellales.Legionellaceae.Legionella	2.8572873153900002			1.33750288672e-09
Bacteria.Proteobacteria.Gammaproteobacteria.PLTA13.PLTA13.PLTA13	0.623585652162			-
Bacteria.Proteobacteria.Alphaproteobacteria.Rhizobiales.Methylopilaceae.Methylopila	1.11503620336			-
Bacteria.Proteobacteria.Gammaproteobacteria.Cellvibrionales.Porticoccaceae.C1_B045	0.37762644946999996			-
Bacteria.Actinobacteria.Thermoleophilia.Solirubrobacterales.Solirubrobacteraceae.Conexibacter.bacterium_Ellin5025	0.0			-
Bacteria.Actinobacteria.Actinobacteria.Corynebacteriales.Mycobacteriaceae.Mycobacterium.Mycobacterium_goodii	0.5349684881610001			-
Bacteria.Chloroflexi.Ktedonobacteria.Ktedonobacterales.JG30_KF_AS9.JG30_KF_AS9.Chloroflexi_bacterium	2.40358137829			-
Bacteria.Proteobacteria.Alphaproteobacteria.Rhizobiales.Xanthobacteraceae.GAS113.Rhizobiales_bacterium	0.696391340605			-
Bacteria.Proteobacteria.Deltaproteobacteria.Desulfuromonadales.Geobacteraceae	2.3980890402			7.81611938768e-05
Bacteria.Actinobacteria.Acidimicrobiia.Microtrichales.Microtrichaceae.IMCC26207	0.701686687503			-
Bacteria.WPS_2	3.83960914869			0.00627933706118
Bacteria.Rokubacteria.NC10.Rokubacteriales.Rokubacteriales.Rokubacteriales.bacterium_WX65	0.845093386834			-
Bacteria.Proteobacteria.Gammaproteobacteria.WD260.WD260	0.928730747833			-
Bacteria.Firmicutes.Clostridia.Clostridiales.Clostridiaceae_2	1.9940389376299998			0.00103353891135
Bacteria.Bacteroidetes.Bacteroidia.Sphingobacteriales.Sphingobacteriaceae.Solitalea.Solitalea_canadensis	0.5720894973349999			-
Bacteria.Proteobacteria.Gammaproteobacteria.KI89A_clade	0.7407836194830001			-
Bacteria.Proteobacteria.Alphaproteobacteria.Rhizobiales.Rhizobiales_Incertae_Sedis.Bauldia	2.4862094732499997			-
Bacteria.Proteobacteria.Gammaproteobacteria.Enterobacteriales.Enterobacteriaceae.Serratia.Serratia_fonticola	0.934266934153			-
Bacteria.Firmicutes.Bacilli.Bacillales.Paenibacillaceae.Oxalophagus	0.534805316534			-
Bacteria.Proteobacteria.Alphaproteobacteria.Rhizobiales.Rhizobiaceae.Neorhizobium	0.867663867913			-
Bacteria.Firmicutes.Bacilli.Bacillales.Planococcaceae.Psychrobacillus	2.34755088816			0.0159529233294
Bacteria.Actinobacteria.Actinobacteria.Streptosporangiales.Nocardiopsaceae.Nocardiopsis	3.1073436487199997			1.34592535968e-08
Bacteria.Patescibacteria.Gracilibacteria	0.252687207206			-
Bacteria.Proteobacteria.Gammaproteobacteria.Xanthomonadales.Rhodanobacteraceae.Rhodanobacter.Rhodanobacter_lindaniclasticus	3.18436473555			2.6137356333e-06
Bacteria.Proteobacteria.Gammaproteobacteria.Steroidobacterales.Woeseiaceae.Woeseia	0.9624462894329999			-
Bacteria.Proteobacteria.Alphaproteobacteria.Dongiales.Dongiaceae	2.81311341452			3.84010053077e-06
Bacteria.Firmicutes.Clostridia.Clostridiales.Clostridiaceae_2.Alkaliphilus.Firmicutes_bacterium	0.138031508473			-
Bacteria.Proteobacteria.Alphaproteobacteria.Caulobacterales.Caulobacteraceae.Asticcacaulis.Asticcacaulis_biprosthecum	0.492925603622			-
Bacteria.Firmicutes.Bacilli.Bacillales.Bacillaceae.Oceanobacillus	2.93889170358			3.07508943794e-08
Bacteria.Actinobacteria.Actinobacteria.Catenulisporales.Actinospicaceae	4.0663862449199994			8.67320132697e-07
Bacteria.Proteobacteria.Gammaproteobacteria.Oceanospirillales.Pseudohongiellaceae	1.85685055935			0.000528670158599
Bacteria.Tenericutes.Mollicutes.Mollicutes_RF39.Mollicutes_RF39	0.9184082567730001			0.045716297327
Bacteria.Actinobacteria.Actinobacteria.Streptosporangiales.Streptosporangiaceae.Nonomuraea.Nonomuraea_flavida	0.263476285097			-
Bacteria.Proteobacteria.Alphaproteobacteria.Puniceispirillales	1.27582272215			-
Bacteria.Proteobacteria.Gammaproteobacteria.Betaproteobacteriales.Burkholderiaceae.Janthinobacterium	1.91689617727			1.60283841409e-05
Bacteria.Proteobacteria.Gammaproteobacteria.EV818SWSAP88.EV818SWSAP88	0.162436200039			-
Bacteria.Verrucomicrobia.Verrucomicrobiae.Opitutales.Opitutaceae.Opitutus	1.6658462079799998			-
Bacteria.Proteobacteria.Gammaproteobacteria.Betaproteobacteriales.Burkholderiaceae.Noviherbaspirillum.Herbaspirillum_sp_	1.1450759247600002			-
Bacteria.Actinobacteria.Actinobacteria.Corynebacteriales.Nocardiaceae.Gordonia	2.9785508431700003			5.98409001233e-06
Bacteria.Proteobacteria.Gammaproteobacteria.Xanthomonadales.Rhodanobacteraceae.Rhodanobacter	4.07733926998			0.000158536714679
Bacteria.Proteobacteria.Gammaproteobacteria.Nitrosococcales.Nitrosococcaceae.Nitrosococcus.Nitrosococcus_oceani	1.5105082589399998			-
Bacteria.Firmicutes.Bacilli.Bacillales.Alicyclobacillaceae.Alicyclobacillus.Alicyclobacillus_acidiphilus	0.545579753783			-
Bacteria.Bacteroidetes.Bacteroidia.Flavobacteriales.Weeksellaceae.Chryseobacterium.Chryseobacterium_piscicola	1.30004937438			0.00504309600223
Bacteria.Actinobacteria.Actinobacteria.Catenulisporales.Catenulisporaceae.Catenulispora.Catenulispora_acidiphila	3.0113600290400004			0.000226792020779
Bacteria.Patescibacteria.Gracilibacteria.Gracilibacteria.Gracilibacteria	0.252687207206			-
Bacteria.Proteobacteria.Alphaproteobacteria.Paracaedibacterales.Paracaedibacteraceae.Candidatus_Paracaedibacter.Candidatus_Paracaedibacter	0.553717708526			-
Bacteria.Firmicutes.Bacilli.Bacillales.Family_XI.Gemella.Gemella_asaccharolytica	1.1644485288500002			0.000490491693113
Bacteria.Planctomycetes.Phycisphaerae.Phycisphaerales.Phycisphaeraceae	1.7750936651400002			0.023112323513
Bacteria.Proteobacteria.Alphaproteobacteria.Rhizobiales.Xanthobacteraceae.Ancylobacter	0.798659276013			-
Bacteria.Proteobacteria.Alphaproteobacteria.Rhizobiales.C2U	0.8469869847370001			-
Bacteria.Proteobacteria.Alphaproteobacteria.Rhizobiales.Rhizobiaceae.Falsochrobactrum	1.06911655538			0.015418152143
Bacteria.Firmicutes.Bacilli.Bacillales.Paenibacillaceae.Paenibacillus.Paenibacillus_xylanisolvens	0.786124128169			-
Bacteria.Proteobacteria.Deltaproteobacteria.Myxococcales.Vulgatibacteraceae.Vulgatibacter.Vulgatibacter_incomptus	1.9947157696400002			-
Bacteria.Epsilonbacteraeota.Campylobacteria.Campylobacterales	1.4555216159600002			0.0182589867877
Bacteria.Proteobacteria.Alphaproteobacteria.Rhizobiales.Beijerinckiaceae.1174_901_12.Rhizobiales_bacterium	0.58986027708			-
Bacteria.Actinobacteria.Actinobacteria.Micrococcales.Dermacoccaceae.Branchiibius	2.10559788637			0.0280511161671
Bacteria.Bacteroidetes.Bacteroidia.Chitinophagales.Chitinophagaceae.Niastella.Niastella_populi	1.1571846822			-
Bacteria.Firmicutes.Bacilli.Bacillales.Paenibacillaceae.Brevibacillus.Brevibacillus_sediminis	0.187139841173			-
Bacteria.Actinobacteria.Actinobacteria.Frankiales	4.97466509322	D30	4.27641047429	1.42875870504e-10
Bacteria.Proteobacteria.Gammaproteobacteria.Xanthomonadales.Xanthomonadaceae.Luteimonas.ultramicrobacterium_str_	0.718647674742			-
Bacteria.Actinobacteria.Actinobacteria.Glycomycetales.Glycomycetaceae.Glycomyces	3.44263009399			1.75780253758e-08
Bacteria.Firmicutes.Bacilli.Lactobacillales.P5D1_392	0.19659986005			-
Bacteria.Proteobacteria.Gammaproteobacteria.Betaproteobacteriales.Burkholderiaceae.Burkholderia_Caballeronia_Paraburkholderia.bacterium_1b_H7	0.372691886258			-
Bacteria.Proteobacteria.Gammaproteobacteria.CHAB_XI_27.CHAB_XI_27.CHAB_XI_27	1.11926125192			0.045716297327
Bacteria.Proteobacteria.Gammaproteobacteria.Betaproteobacteriales.Chromobacteriaceae.Crenobacter	0.9736244286660001			-
Bacteria.Proteobacteria.Gammaproteobacteria.Aeromonadales	1.5002311559200001			0.00159842314981
Bacteria.Chloroflexi.OLB14.OLB14.OLB14	3.4553005855800003			-
Bacteria.Spirochaetes.Leptospirae.Leptospirales.Leptospiraceae.Turneriella	0.270660400554			-
Bacteria.Actinobacteria.Actinobacteria.Pseudonocardiales.Pseudonocardiaceae.Crossiella	3.4812188542599998			4.92598875854e-06
Bacteria.Entotheonellaeota.Entotheonellia.Entotheonellales.Entotheonellaceae	0.35988447204			-
Bacteria.Proteobacteria.Gammaproteobacteria.Betaproteobacteriales.Rhodocyclaceae.Georgfuchsia	1.7939222414700002			0.000105704613095
Bacteria.Proteobacteria.Alphaproteobacteria.Rhizobiales.Stappiaceae	0.652733721769			-
Bacteria.Cyanobacteria.Oxyphotobacteria.Nostocales.Coleofasciculaceae.Microcoleus_SAG_1449_1a	0.64785140982			-
Bacteria.Proteobacteria.Gammaproteobacteria.CHAB_XI_27.CHAB_XI_27	1.11926125192			0.045716297327
Bacteria.Proteobacteria.Gammaproteobacteria.WD260.WD260.WD260	0.928730747833			-
Bacteria.Bacteroidetes.Bacteroidia.Chitinophagales.Chitinophagaceae.Parasegetibacter	1.80611782245			0.0293182596523
Bacteria.Actinobacteria.Actinobacteria.Bifidobacteriales.Bifidobacteriaceae.Bifidobacterium.Bifidobacterium_pseudolongum	0.629940249057			-
Bacteria.Firmicutes.Bacilli.Bacillales.Paenibacillaceae.Fontibacillus	0.3337083437			-
Bacteria.Cyanobacteria.Oxyphotobacteria.Nostocales.Nostocaceae.Anabaena_HBU1.Anabaena_sp_	0.430185954265			-
Bacteria.Chloroflexi.Anaerolineae.SBR1031.A4b.A4b	2.7854598339499996			0.000212540727136
Bacteria.Acidobacteria.Acidobacteriia.Solibacterales.Solibacteraceae__Subgroup_3_.Paludibaculum	1.0598583376100001			-
Bacteria.Proteobacteria.Alphaproteobacteria.Rhizobiales.Rhizobiaceae.Mesorhizobium.Mesorhizobium_plurifarium	1.5675551811000001			-
Bacteria.Actinobacteria.Thermoleophilia.Solirubrobacterales.Solirubrobacteraceae.Solirubrobacter.Solirubrobacter_soli	1.01693206171			-
Bacteria.Planctomycetes.Planctomycetacia.Isosphaerales.Isosphaeraceae	3.2704618743799996			0.000185268870244
Bacteria.Firmicutes.Bacilli.Lactobacillales.Lactobacillaceae.Lactobacillus.Lactobacillus_reuteri	1.7526621435599998			1.61921423169e-05
Bacteria.Acidobacteria.Acidobacteriia.Solibacterales.Solibacteraceae__Subgroup_3_.Bryobacter.Acidobacteriaceae_bacterium	2.08582541471			-
Bacteria.Actinobacteria.0319_7L14.0319_7L14	0.840218262252			-
Bacteria.Actinobacteria.Actinobacteria.Micromonosporales.Micromonosporaceae.Catellatospora	1.30110092464			-
Bacteria.Bacteroidetes.Bacteroidia.Flavobacteriales.Flavobacteriaceae.Flavobacterium.Flavobacterium_banpakuense	1.6775404196700001			-
Bacteria.Actinobacteria.Coriobacteriia.Coriobacteriales.Atopobiaceae.Coriobacteriaceae_UCG_002	0.719679936302			-
Bacteria.Actinobacteria.Actinobacteria.Micrococcales.Microbacteriaceae.Pseudoclavibacter.Pseudoclavibacter_helvolus	2.25835958506			0.00325077179707
Bacteria.Proteobacteria.Gammaproteobacteria.211ds20.211ds20	0.805605907563			-
Bacteria.Bacteroidetes.Bacteroidia.Bacteroidales.Bacteroidaceae.Bacteroides	2.12271373404			-
Bacteria.Actinobacteria.Actinobacteria.Propionibacteriales.Nocardioidaceae.Nocardioides.Nocardioides_islandensis	0.569379762601			-
Bacteria.Tenericutes.Mollicutes.Mollicutes_RF39	0.9184082567730001			0.045716297327
Bacteria.Bacteroidetes.Bacteroidia.Chitinophagales.Chitinophagaceae.Sediminibacterium	2.09678635177			0.00082125273613
Bacteria.Firmicutes.Bacilli.Bacillales.Alicyclobacillaceae.Tumebacillus.Tumebacillus_sp_	1.98240372542			-
Bacteria.Cyanobacteria.Sericytochromatia.Sericytochromatia.Sericytochromatia	2.5617956598099996			-
Bacteria.Proteobacteria.Alphaproteobacteria.Caulobacterales.Caulobacteraceae.Phenylobacterium.bacterium_Ellin5060	0.09361719041330001			-
Bacteria.Nitrospirae.Nitrospira.Nitrospirales.Nitrospiraceae.Nitrospira	3.56388157887			1.23108732366e-07
Bacteria.Proteobacteria.Alphaproteobacteria.Puniceispirillales.Puniceispirillales.Puniceispirillales	0.175610856774			-
Bacteria.Bacteroidetes.Bacteroidia.Sphingobacteriales.Sphingobacteriaceae.Sphingobacterium.Sphingobacterium_pakistanense	0.564505787511			-
Bacteria.Actinobacteria.Actinobacteria.Pseudonocardiales.Pseudonocardiaceae.Pseudonocardia.Pseudonocardia_rhizophila	0.448086376911			-
Bacteria.Firmicutes.Bacilli.Lactobacillales.Lactobacillaceae.Lactobacillus.Lactobacillus_iners	3.1616576100200002			1.63756558619e-14
Bacteria.Proteobacteria.Gammaproteobacteria.Betaproteobacteriales.Burkholderiaceae.AAP99.Derxia_sp_	0.36609516693000005			-
Bacteria.Elusimicrobia.Lineage_IIa.Lineage_IIa	2.27023499061			6.03942677977e-08
Bacteria.Actinobacteria.Actinobacteria.Frankiales.Frankiaceae.Frankiaceae	0.0			-
Bacteria.Bacteroidetes.Bacteroidia.Sphingobacteriales.Sphingobacteriaceae.Sphingobacteriaceae	0.486489514331			-
Bacteria.Bacteroidetes.Ignavibacteria.OPB56.OPB56	2.5648486534			0.0134277295638
Bacteria.Bacteroidetes.Bacteroidia.Sphingobacteriales.Sphingobacteriaceae.Sphingobacterium.Sphingobacterium_populi	1.42521416907			0.045716297327
Bacteria.Acidobacteria.Holophagae.Holophagales.Holophagaceae	2.3565842377			5.7233982776e-05
Bacteria.Proteobacteria.Alphaproteobacteria.Reyranellales.Reyranellaceae	3.5143409702999997			4.2396662005e-07
Bacteria.Acidobacteria.Thermoanaerobaculia.Thermoanaerobaculales.Thermoanaerobaculaceae.Subgroup_10	2.31892386737			0.00144133095372
Bacteria.Proteobacteria.Gammaproteobacteria.Xanthomonadales.Xanthomonadaceae.Pseudoxanthomonas.Pseudoxanthomonas_indica	1.5955168888999998			-
Bacteria.Chloroflexi.Chloroflexia.Thermomicrobiales.JG30_KF_CM45.JG30_KF_CM45	3.98471834083			1.19146375598e-11
Bacteria.Proteobacteria.Deltaproteobacteria.Desulfuromonadales.Geobacteraceae.Geobacter	2.3980890402			7.81611938768e-05
Bacteria.Firmicutes.Bacilli.Bacillales.Bacillaceae.Bacillus.Bacillus_gibsonii	1.7913224711099998			-
Bacteria.Bacteroidetes.Bacteroidia.Cytophagales.Spirosomaceae.Spirosoma.Spirosoma_panaciterrae	0.187693417256			-
Bacteria.Bacteroidetes.Bacteroidia.Flavobacteriales.Flavobacteriaceae.Flavobacterium.Flavobacterium_anhuiense	2.79627119835			1.07286190429e-08
Bacteria.Spirochaetes.Spirochaetia	1.24787183735			0.00335206459045
Bacteria.Actinobacteria.Actinobacteria.Frankiales.Geodermatophilaceae.Antricoccus.Geodermatophilaceae_bacterium	0.631409944138			-
Bacteria.Proteobacteria.Gammaproteobacteria.Betaproteobacteriales.Burkholderiaceae.Massilia.Massilia_dura	1.65273774743			-
Bacteria.Cyanobacteria.Oxyphotobacteria.Chloroplast.Chloroplast.Chloroplast.Nicotiana_tabacum	1.5077670143200002			0.000490491693113
Bacteria.Chloroflexi.Ktedonobacteria.Ktedonobacterales.Ktedonobacteraceae	4.19550446489			3.0103014954e-06
Bacteria.Proteobacteria.Gammaproteobacteria.Enterobacteriales	3.4033104927499997			-
Bacteria.Actinobacteria.Acidimicrobiia.Microtrichales.Iamiaceae	2.58181780438			-
Bacteria.Bacteroidetes.Bacteroidia.Flavobacteriales.Flavobacteriaceae	3.4808306383800005			8.14789340895e-06
Bacteria.Proteobacteria.Deltaproteobacteria.Myxococcales.P3OB_42	2.85022368749			0.000804747028032
Bacteria.Proteobacteria.Gammaproteobacteria.Methylococcales.Methylomonaceae.Methylobacter	0.896074051379			-
Bacteria.Proteobacteria.Deltaproteobacteria.Myxococcales.Haliangiaceae.Haliangium.myxobacterium_AT3_03	0.928911953027			-
Bacteria.Actinobacteria.Thermoleophilia.Solirubrobacterales.Solirubrobacteraceae	4.26971744905			7.81379187064e-11
Bacteria.Verrucomicrobia.Verrucomicrobiae.Chthoniobacterales.Xiphinematobacteraceae	0.850356966532			-
Bacteria.Actinobacteria.Actinobacteria.Micrococcales.Microbacteriaceae.Schumannella	1.5442482908500001			0.00504309600223
Bacteria.Gemmatimonadetes.BD2_11_terrestrial_group.BD2_11_terrestrial_group.BD2_11_terrestrial_group.BD2_11_terrestrial_group	0.5666333814100001			-
Bacteria.Actinobacteria.Actinobacteria.Glycomycetales.Glycomycetaceae.Glycomyces.Glycomyces_mongolensis	3.3081004292799996			5.10088245196e-11
Bacteria.Bacteroidetes.Bacteroidia.Flavobacteriales.Crocinitomicaceae	1.8515484695900002			0.00395709680244
Bacteria.Planctomycetes.Phycisphaerae	2.01099554988			-
Bacteria.Actinobacteria.Actinobacteria.Micrococcales.Demequinaceae.Demequina	1.43443915514			0.045716297327
Bacteria.Actinobacteria.Actinobacteria.Streptosporangiales.Thermomonosporaceae.Actinocorallia	0.8413547770450001			-
Bacteria.Proteobacteria.Deltaproteobacteria.Desulfovibrionales	0.9985290535600001			-
Bacteria.Proteobacteria.Deltaproteobacteria.MBNT15.MBNT15.MBNT15	1.21052395612			-
Bacteria.Proteobacteria.Alphaproteobacteria.Micropepsales.Micropepsaceae.Rhizomicrobium	1.27459096517			-
Bacteria.Proteobacteria.Gammaproteobacteria.Xanthomonadales.Xanthomonadaceae.Thermomonas	2.9161062114700003			1.71462510634e-05
Bacteria.Firmicutes.Bacilli.Bacillales.Bacillaceae.Anoxybacillus	1.40113908116			-
Bacteria.Bacteroidetes.Bacteroidia.Chitinophagales.Chitinophagaceae	4.21939494551			1.67329455493e-11
Bacteria.Proteobacteria.Gammaproteobacteria.Xanthomonadales.Xanthomonadaceae.Thermomonas.Thermomonas_fusca	0.139178300128			-
Bacteria.Proteobacteria.Alphaproteobacteria.Rhizobiales.KF_JG30_B3.KF_JG30_B3	2.69083327926			1.8163967913e-08
Bacteria.Bacteroidetes.Bacteroidia.Sphingobacteriales.Sphingobacteriaceae.Pelobium	1.07280405694			-
Bacteria.Firmicutes.Bacilli.Bacillales.Paenibacillaceae.Paenibacillaceae	0.550756118027			-
Bacteria.Nitrospirae.Nitrospira.Nitrospirales.Nitrospiraceae.Nitrospira.Nitrospira_japonica	0.854043512948			-
Bacteria.Bacteroidetes.Bacteroidia.Cytophagales.Cytophagaceae.Sporocytophaga	1.9188413460900002			0.00634481246235
Bacteria.Proteobacteria.Gammaproteobacteria.Enterobacteriales.Enterobacteriaceae.Serratia	2.29979693151			-
Bacteria.Proteobacteria.Gammaproteobacteria.Enterobacteriales.Enterobacteriaceae.Buttiauxella	1.0933691463600002			-
Bacteria.Firmicutes.Clostridia.Clostridiales.Ruminococcaceae.Ruminococcaceae_NK4A214_group	1.21822753009			-
Bacteria.Firmicutes.Clostridia.Clostridiales.Clostridiaceae_1.Clostridium_sensu_stricto_6.Clostridium_cellulovorans	1.63034043946			-
Bacteria.Acidobacteria.Blastocatellia__Subgroup_4_.Blastocatellales.Blastocatellaceae.Tellurimicrobium.Acidobacteriaceae_bacterium	0.23393796453200003			-
Bacteria.Chloroflexi.Anaerolineae.SBR1031.SBR1031.SBR1031.anaerobic_digester	1.18268089244			-
Bacteria.Proteobacteria.Gammaproteobacteria.Betaproteobacteriales.Chromobacteriaceae.Crenobacter.Crenobacter_luteus	0.9736244286660001			-
Bacteria.Proteobacteria.Gammaproteobacteria.Cellvibrionales.Porticoccaceae	0.37762644946999996			-
Bacteria.Actinobacteria.Actinobacteria.Propionibacteriales.Nocardioidaceae.Actinopolymorpha	2.5979843862200003			0.00114137138138
Bacteria.Proteobacteria.Alphaproteobacteria.Rickettsiales.Rickettsiaceae.Candidatus_Trichorickettsia	0.9808306228560001			-
Bacteria.Proteobacteria.Alphaproteobacteria.Rhodobacterales.Rhodobacteraceae.Gemmobacter	0.997659553003			-
Bacteria.Bacteroidetes.Bacteroidia.Sphingobacteriales.Lentimicrobiaceae.Lentimicrobiaceae	1.65685906842			0.00159842314981
Bacteria.Actinobacteria.Actinobacteria.Micromonosporales.Micromonosporaceae.Stackebrandtia.Stackebrandtia_endophytica	2.11105468664			4.1759781126e-05
Bacteria.Proteobacteria.Gammaproteobacteria.Xanthomonadales.Rhodanobacteraceae.Chujaibacter.Xanthomonadales_bacterium	2.0822964091900005			0.00446823073305
Bacteria.Acidobacteria.Subgroup_6.Subgroup_6.Subgroup_6.Subgroup_6.Acidobacteria_bacterium	0.0457922327296			-
Bacteria.Actinobacteria.Actinobacteria.Frankiales.Acidothermaceae.Acidothermus.bacterium_Ellin334	2.71534604568			0.0139129886435
Bacteria.Proteobacteria.Gammaproteobacteria.Nitrococcales	1.31787346362			-
Bacteria.Epsilonbacteraeota.Campylobacteria.Campylobacterales.Arcobacteraceae.Arcobacter.Arcobacter_cryaerophilus	0.13734355987			-
Bacteria.Firmicutes.Erysipelotrichia.Erysipelotrichales.Erysipelotrichaceae	2.83272247081			-
Bacteria.Actinobacteria.Actinobacteria.Pseudonocardiales.Pseudonocardiaceae.Pseudonocardia.Pseudonocardia_spinosispora	0.748479074793			-
Bacteria.Bacteroidetes.Bacteroidia.Chitinophagales.Chitinophagaceae.Filimonas	1.8058247307900002			-
Bacteria.Proteobacteria.Alphaproteobacteria.Rhodobacterales.Rhodobacteraceae.Paracoccus	2.28768889758			0.00625574613963
Bacteria.Firmicutes.Bacilli.Bacillales.Bacillaceae.Vulcanibacillus.Vulcanibacillus_modesticaldus	0.0			-
Bacteria.Firmicutes.Bacilli.Bacillales.Thermoactinomycetaceae.Planifilum	3.2963423608099998			0.000222534884577
Bacteria.Actinobacteria.Actinobacteria.Pseudonocardiales.Pseudonocardiaceae.Saccharopolyspora.Saccharopolyspora_rectivirgula	2.71517928196			5.96280098227e-05
Bacteria.Deinococcus_Thermus.Deinococci.Deinococcales.Deinococcaceae.Deinococcus.Deinococcus_radioresistens	1.71153043624			-
Bacteria.Latescibacteria.Latescibacteria	2.02606254085			0.000450796248723
Bacteria.Elusimicrobia.Lineage_IIa	2.27023499061			6.03942677977e-08
Bacteria.Actinobacteria.Actinobacteria.Pseudonocardiales.Pseudonocardiaceae.Allokutzneria	0.125889072423			-
Bacteria.Proteobacteria.Alphaproteobacteria.Rickettsiales.Mitochondria.Mitochondria.Nicotiana_tabacum	0.190586129533			-
Bacteria.Actinobacteria.MB_A2_108.MB_A2_108.MB_A2_108	2.36676037722			-
Bacteria.Proteobacteria.Gammaproteobacteria.Enterobacteriales.Enterobacteriaceae.Kosakonia	1.66225400972			-
Bacteria.Verrucomicrobia.Verrucomicrobiae.Opitutales.Opitutaceae.Lacunisphaera.Verrucomicrobia_bacterium	0.398120203494			-
Bacteria.Proteobacteria.Deltaproteobacteria.Myxococcales.Polyangiaceae.Byssovorax	0.14741994786499998			-
Bacteria.Actinobacteria.Actinobacteria.Pseudonocardiales.Pseudonocardiaceae.Amycolatopsis.Streptomyces_sp_	1.61622696192			0.000161170550501
Bacteria.Proteobacteria.Gammaproteobacteria.Betaproteobacteriales.Neisseriaceae.Neisseria	0.182355201574			-
Bacteria.Proteobacteria.Gammaproteobacteria.Betaproteobacteriales.Methylophilaceae.Methylobacillus.Methylobacillus_flagellatus	0.295925199422			-
Bacteria.Verrucomicrobia.Verrucomicrobiae.Opitutales.Opitutaceae.Lacunisphaera	1.25843722737			0.0294227050511
Bacteria.Bacteroidetes.Bacteroidia.Sphingobacteriales.Sphingobacteriaceae.Mucilaginibacter.Mucilaginibacter_pocheonensis	2.32311444862			-
Bacteria.Firmicutes.Bacilli.Bacillales.Paenibacillaceae.Paenibacillus.Paenibacillus_doosanensis	0.430185954265			-
Bacteria.Actinobacteria.Actinobacteria.Bifidobacteriales.Bifidobacteriaceae.Bifidobacterium.Bifidobacterium_longum	0.441027736298			-
Bacteria.Proteobacteria.Gammaproteobacteria.Xanthomonadales.Xanthomonadaceae.Luteimonas	3.60804704232			0.00148176354636
Bacteria.Chloroflexi.Ktedonobacteria.C0119.C0119	3.41132934983			-
Bacteria.Actinobacteria.Actinobacteria.Streptosporangiales.Thermomonosporaceae.Actinoallomurus.Actinoallomurus_sp_	2.3721492479400004			0.0235062003566
Bacteria.Firmicutes.Erysipelotrichia.Erysipelotrichales.Erysipelotrichaceae.Dubosiella	0.5496861661219999			-
Bacteria.Proteobacteria.Deltaproteobacteria.Desulfobacterales.Desulfobulbaceae	0.73546781985			-
Bacteria.Bacteroidetes.Bacteroidia.Flavobacteriales.Weeksellaceae.Chishuiella.Chishuiella_changwenlii	0.425108112755			-
Bacteria.Actinobacteria.Actinobacteria.Streptosporangiales.Nocardiopsaceae.Thermobifida.Thermobifida_alba	1.73303701754			0.00159842314981
Bacteria.Planctomycetes.Phycisphaerae.Phycisphaerales	1.7750936651400002			0.023112323513
Bacteria.Cyanobacteria.Oxyphotobacteria.Chloroplast.Chloroplast.Chloroplast.Nicotiana_tomentosiformis	0.491034098261			-
Bacteria.Firmicutes.Bacilli.Bacillales.Bacillaceae.Bacillus.Bacillus_asahii	2.2835760912			3.0260829396e-07
Bacteria.Actinobacteria.Actinobacteria.Pseudonocardiales.Pseudonocardiaceae.Kutzneria.Kutzneria_albida	3.1744023013200002			6.46268635278e-12
Bacteria.Bacteroidetes.Bacteroidia.Bacteroidales.Bacteroidaceae.Bacteroides.bacterium_New	0.652733721769			-
Bacteria.Actinobacteria.Actinobacteria.Micrococcales.Microbacteriaceae.Rathayibacter	1.46268312843			0.0240835838538
Bacteria.Proteobacteria.Alphaproteobacteria.Rhizobiales.Xanthobacteraceae.Bradyrhizobium	4.04677132305			6.30459346211e-11
Bacteria.Firmicutes.Bacilli.Bacillales.Family_XII.Exiguobacterium	2.2599219442900003			0.00874769925652
Bacteria.Firmicutes.Bacilli.Lactobacillales.Streptococcaceae.Streptococcus	2.13847285562			1.5033568334e-06
Bacteria.Bacteroidetes.Ignavibacteria.Ignavibacteriales	0.521776410969			-
Bacteria.Acidobacteria.Acidobacteriia.Acidobacteriales.Koribacteraceae	3.13553213385			0.000616379544321
Bacteria.Margulisbacteria.Margulisbacteria	0.217622106843			-
Bacteria.Bacteroidetes.Bacteroidia.Chitinophagales.Chitinophagaceae.Parasegetibacter.Parasegetibacter_terrae	0.503167384188			-
Bacteria.Actinobacteria.Actinobacteria.Micromonosporales.Micromonosporaceae.Planosporangium	2.21321783089			0.0046446508293
Bacteria.Proteobacteria.Gammaproteobacteria.KF_JG30_C25	3.41410478121			1.09178762942e-05
Bacteria.Actinobacteria.Actinobacteria.Kineosporiales.Kineosporiaceae.Angustibacter	3.34846027728			-
Bacteria.Firmicutes.Bacilli.Bacillales.Bacillaceae.Ornithinibacillus	1.6625744373			0.00159842314981
Bacteria.Proteobacteria.Alphaproteobacteria.Rhizobiales.Rhizobiaceae.Ochrobactrum.Ochrobactrum_oryzae	1.72252365559			0.00838438657786
Bacteria.Actinobacteria.Actinobacteria.Micrococcales.Dermatophilaceae	3.15153316524			1.76434373149e-09
Bacteria.Chloroflexi.Dehalococcoidia.SAR202_clade.SAR202_clade.SAR202_clade	0.5371183088			-
Bacteria.Acidobacteria.Acidobacteriia.Solibacterales	4.53194867001	D30	4.02589186124	1.64770516627e-11
Bacteria.Planctomycetes.Planctomycetacia.Gemmatales	3.0992836510400004			2.25672536835e-05
Bacteria.Firmicutes.Clostridia.Clostridiales.Family_XI.Parvimonas	1.5371857069100001			1.1564408774e-05
Bacteria.Proteobacteria.Alphaproteobacteria.Rhizobiales.Hyphomicrobiaceae.Hyphomicrobium.Hyphomicrobium_facile	1.22353595928			-
Bacteria.Bacteroidetes.Bacteroidia.Cytophagales.Cytophagaceae.Cytophaga.Cytophaga_hutchinsonii	2.04646667868			0.000279391298289
Bacteria.Actinobacteria.Thermoleophilia.Solirubrobacterales.Solirubrobacteraceae.Patulibacter.Patulibacter_americanus	0.64785140982			-
Bacteria.Proteobacteria.Alphaproteobacteria.Sphingomonadales.Sphingomonadaceae.Novosphingobium.Agrobacterium_sp_	0.223607334156			-
Bacteria.Proteobacteria.Alphaproteobacteria.Azospirillales.Azospirillaceae.Skermanella	2.68296949428			-
Bacteria.Elusimicrobia.Elusimicrobia.MVP_88.MVP_88.MVP_88	0.226837177374			-
Bacteria.Actinobacteria.Actinobacteria.Micrococcales.Microbacteriaceae.Naasia	1.04375512697			-
Bacteria.Proteobacteria.Gammaproteobacteria.Pseudomonadales	3.34107127515			6.70672375212e-05
Bacteria.Actinobacteria.Actinobacteria.Bifidobacteriales.Bifidobacteriaceae.Bifidobacterium.Bifidobacterium_animalis	1.3545269984700001			-
Bacteria.Firmicutes.Clostridia.Clostridiales.Family_XI.Anaerosalibacter	2.3718136536400003			0.000664617448677
Bacteria.Firmicutes.Bacilli.Lactobacillales.Lactobacillaceae.Lactobacillus.Lactobacillus_intestinalis	1.4601942369999998			-
Bacteria.Spirochaetes.Spirochaetia.Spirochaetales.Spirochaetaceae	1.24787183735			0.00335206459045
Bacteria.Firmicutes.Bacilli.Bacillales.Alicyclobacillaceae.Alicyclobacillus.Alicyclobacillus_pomorum	1.4436384311700001			0.0350377048246
Bacteria.Firmicutes.Clostridia.Clostridiales.Ruminococcaceae.Fournierella	1.52961314352			0.00755128325485
Bacteria.Proteobacteria.Gammaproteobacteria.R7C24	1.7597880458000001			-
Bacteria.Proteobacteria.Alphaproteobacteria.Sphingomonadales.Sphingomonadaceae.Novosphingobium.Novosphingobium_flavum	0.500034539516			-
Bacteria.Firmicutes.Bacilli.Bacillales.Thermoactinomycetaceae.Kroppenstedtia.Kroppenstedtia_guangzhouensis	0.6969650956450001			0.015418152143
Bacteria.Firmicutes.Clostridia.Clostridiales.Christensenellaceae	1.4185560054700002			-
Bacteria.Firmicutes.Bacilli.Lactobacillales.Carnobacteriaceae.Granulicatella	1.3516459134799998			0.045716297327
Bacteria.Proteobacteria.Alphaproteobacteria.Rickettsiales.Mitochondria.Mitochondria.Funaria_hygrometrica	0.718235882428			0.045716297327
Bacteria.Actinobacteria.Actinobacteria.Catenulisporales.Catenulisporaceae.Catenulispora.Catenulispora_cavernae	1.00892754328			0.00504309600223
Bacteria.Cyanobacteria.Oxyphotobacteria.Nostocales.Nostocaceae.Nostoc_PCC_7524	0.81438079447			-
Bacteria.Proteobacteria.Gammaproteobacteria.211ds20	0.805605907563			-
Bacteria.Firmicutes.Clostridia.Clostridiales.Peptococcaceae.Sporotomaculum	0.877776747706			-
Bacteria.Actinobacteria.Actinobacteria.Pseudonocardiales.Pseudonocardiaceae.Pseudonocardia.Pseudonocardia_sp_	1.3997164711399999			-
Bacteria.Actinobacteria.Actinobacteria.Streptosporangiales	4.01378458389			8.73779662804e-07
Bacteria.Firmicutes.Bacilli.Bacillales.Paenibacillaceae.Paenibacillus.Paenibacillus_taihuensis	1.31390411275			0.045716297327
Bacteria.Bacteroidetes.Bacteroidia.Sphingobacteriales.Sphingobacteriaceae.Mucilaginibacter.Mucilaginibacter_daejeonensis	1.01449428709			-
Bacteria.Bacteroidetes.Bacteroidia.Cytophagales.Spirosomaceae.Dyadobacter.Dyadobacter_sediminis	0.175610856774			-
Bacteria.Proteobacteria.Gammaproteobacteria.Betaproteobacteriales.Burkholderiaceae.Oxalicibacterium	1.59482538589			-
Bacteria.Acidobacteria.Acidobacteriia.Subgroup_13.Subgroup_13.Subgroup_13	2.91794903009			1.19272640734e-12
Bacteria.Patescibacteria.Saccharimonadia.Saccharimonadales.Saccharimonadales.Saccharimonadales.Candidatus_Saccharibacteria	2.06871144513			0.00208909287867
Bacteria.Firmicutes.Bacilli.Bacillales.Family_XII	2.2599219442900003			0.00874769925652
Bacteria.Proteobacteria.Deltaproteobacteria.Myxococcales.KD3_10.KD3_10	1.3346300637100001			-
Bacteria.Bacteroidetes.Bacteroidia.Chitinophagales.Chitinophagaceae.Flaviaesturariibacter.Flaviaesturariibacter_sp_	1.70195073802			0.0390713631753
Bacteria.Cyanobacteria.Oxyphotobacteria.Chloroplast	3.71159654055			4.23241271005e-07
Bacteria.Cyanobacteria.Oxyphotobacteria.Chloroplast.Chloroplast	3.71159654055			4.23241271005e-07
Bacteria.Actinobacteria.Actinobacteria.Micrococcales.Intrasporangiaceae.Terrabacter.Terrabacter_sp_	4.299207160280001			0.0153439231604
Bacteria.Bacteroidetes.Bacteroidia.Bacteroidetes_VC2_1_Bac22	1.2426175101299999			0.00159842314981
Bacteria.Chloroflexi.Anaerolineae.Caldilineales.Caldilineaceae	1.8008026517500002			-
Bacteria.Actinobacteria.0319_7L14.0319_7L14.0319_7L14	0.840218262252			-
Bacteria.Proteobacteria.Gammaproteobacteria.Betaproteobacteriales.Burkholderiaceae.Duganella.Massilia_sp_	0.38741133287600005			-
Bacteria.Bacteroidetes.Bacteroidia.Flavobacteriales.Weeksellaceae.Chryseobacterium.bacterium_SV05	0.29744497691599997			-
Bacteria.Verrucomicrobia	3.41763609472			9.83176511382e-07
Bacteria.Proteobacteria.Alphaproteobacteria.Rhizobiales.Beijerinckiaceae.Chelatococcus	0.831625321573			0.015418152143
Bacteria.Patescibacteria.Parcubacteria.Candidatus_Staskawiczbacteria.Candidatus_Staskawiczbacteria.Candidatus_Staskawiczbacteria	0.130273445628			-
Bacteria.Proteobacteria.Deltaproteobacteria.Bdellovibrionales.Bdellovibrionaceae.Bdellovibrio.Bdellovibrio_exovorus	1.1409664761			-
Bacteria.Cyanobacteria.Oxyphotobacteria.Nostocales.Nostocaceae.Trichormus_HINDAK_2001_4	0.183792817928			-
Bacteria.Proteobacteria.Deltaproteobacteria.Myxococcales.Phaselicystidaceae	2.53172665501			0.0260137827502
Bacteria.Bacteroidetes.Bacteroidia.Bacteroidales.Paludibacteraceae	0.48816983683700005			-
Bacteria.Gemmatimonadetes.S0134_terrestrial_group	2.5818318101099997			7.16735816025e-05
Bacteria.Bacteroidetes.Bacteroidia.Flavobacteriales.Flavobacteriaceae.Flavobacterium.Flavobacterium_ummariense	0.817324578963			0.045716297327
Bacteria.Proteobacteria.Alphaproteobacteria.Sphingomonadales.Sphingomonadaceae.Sphingomonadaceae	0.589334659943			-
Bacteria.Firmicutes.Bacilli.Bacillales.Bacillaceae.Bacillaceae	0.781893836287			0.045716297327
Bacteria.Proteobacteria.Deltaproteobacteria.Syntrophobacterales.Syntrophobacteraceae	0.09361719041330001			-
Bacteria.Bacteroidetes.Ignavibacteria.Kryptoniales	1.23013809802			0.0316889158107
Bacteria.Proteobacteria.Alphaproteobacteria.Sphingomonadales.Sphingomonadaceae.Sphingorhabdus	0.600963371581			-
Bacteria.Proteobacteria	5.510129986440001	D90	4.789894036000001	9.57160898884e-11
Bacteria.Firmicutes.Bacilli.Bacillales.Bacillaceae.Geomicrobium.Geomicrobium_sp_	0.6212065843600001			-
Bacteria.Bacteroidetes.Bacteroidia.Bacteroidales.Tannerellaceae.Parabacteroides.Parabacteroides_distasonis	0.622300389573			-
Bacteria.Proteobacteria.Deltaproteobacteria.Myxococcales.Polyangiaceae.Chondromyces.Chondromyces_apiculatus	0.0765964538064			-
Bacteria.Cyanobacteria.Melainabacteria.Vampirovibrionales.Vampirovibrionales	1.36866854601			-
Bacteria.Proteobacteria.Alphaproteobacteria.Rhizobiales.Beijerinckiaceae.Methylocella	1.0072853652200002			-
Bacteria.Firmicutes.Bacilli.Bacillales.Bacillaceae.Bacillus.Bacillus_horikoshii	2.04235658742			-
Bacteria.Proteobacteria.Alphaproteobacteria.Rhizobiales.Rhizobiaceae	4.183489387880001			2.58823141036e-06
Bacteria.Firmicutes.Clostridia.Clostridiales.Ruminococcaceae._Eubacterium__coprostanoligenes_group	1.5666325960699998			7.88787326094e-05
Bacteria.Latescibacteria.Latescibacteria.Latescibacterales.Latescibacteraceae.Latescibacteraceae	0.36868039250600004			-
Bacteria.Proteobacteria.Gammaproteobacteria.Betaproteobacteriales.Burkholderiaceae.Hydrogenophaga	1.7714346670900003			-
Bacteria.Bacteroidetes.Bacteroidia.Sphingobacteriales.Sphingobacteriaceae.Solitalea.Solitalea_koreensis	0.533968958286			-
Bacteria.Epsilonbacteraeota.Campylobacteria.Campylobacterales.Campylobacteraceae.Campylobacter	0.7390149455600001			-
Bacteria.Proteobacteria.Gammaproteobacteria.Coxiellales	1.6825978323100002			0.00118540376833
Bacteria.Actinobacteria.Actinobacteria.Kineosporiales.Kineosporiaceae.Angustibacter.Angustibacter_sp_	1.0321782335299998			0.0213588576278
Bacteria.Firmicutes.Clostridia.Clostridiales.Peptostreptococcaceae.Romboutsia.Romboutsia_sedimentorum	0.189535930472			-
Bacteria.Actinobacteria.Actinobacteria.Propionibacteriales.Nocardioidaceae.Aeromicrobium	2.85149651839			0.0451518710274
Bacteria.Proteobacteria.Gammaproteobacteria.Betaproteobacteriales.Burkholderiaceae.Parapusillimonas	1.7973200928200002			-
Bacteria.Proteobacteria.Alphaproteobacteria.Sphingomonadales.Sphingomonadaceae.Sphingomonas.Sphingomonas_parvus	2.78074804392			-
Bacteria.Actinobacteria.Actinobacteria.Frankiales.Sporichthyaceae.Sporichthya.Sporichthya_polymorpha	2.1130232608900004			0.00505091419053
Bacteria.Actinobacteria.Coriobacteriia.Coriobacteriales.Atopobiaceae.Atopobium.Atopobium_vaginae	2.35416444383			1.9186211071e-11
Bacteria.Actinobacteria.Actinobacteria.Micrococcales.Sanguibacteraceae	2.49596870619			0.00779437869496
Bacteria.Chloroflexi.Ktedonobacteria.Ktedonobacterales.Ktedonobacteraceae.FCPS473	3.01989717952			0.000145417473242
Bacteria.Margulisbacteria	0.217622106843			-
Bacteria.Actinobacteria.Actinobacteria.Frankiales.Geodermatophilaceae.Antricoccus.Antricoccus_suffuscus	2.3052702631099997			0.000383448871028
Bacteria.Firmicutes.Clostridia.Clostridiales.Clostridiaceae_1.Clostridium_sensu_stricto_1.bacterium_NLAE_zl_P899	0.20600912041799999			-
Bacteria.Actinobacteria.Actinobacteria.Pseudonocardiales.Pseudonocardiaceae.Prauserella	0.8075434838760001			-
Bacteria.Firmicutes.Clostridia.MBA03	1.9173304261099997			-
Bacteria.Actinobacteria.Coriobacteriia.Coriobacteriales.Eggerthellaceae.DNF00809	0.971115162536			-
Bacteria.Proteobacteria.Alphaproteobacteria.Puniceispirillales.Puniceispirillales_Incertae_Sedis.Constrictibacter	1.27582272215			-
Bacteria.Actinobacteria.Actinobacteria.Micrococcales.Cellulomonadaceae.Cellulomonas	2.8016277604			8.62090229177e-08
Bacteria.Firmicutes.Bacilli.Bacillales.Planococcaceae.Sporosarcina.Bacillus_sp_	0.937361146615			-
Bacteria.Bacteroidetes.Bacteroidia.Chitinophagales.Chitinophagaceae.Chitinophaga.bacterium_14C13	0.881791795288			-
Bacteria.Cyanobacteria.Oxyphotobacteria.Chloroplast.Chloroplast.Chloroplast.Coelastrella_sp_	1.17204048464			-
Bacteria.Firmicutes.Clostridia.Clostridiales.Peptostreptococcaceae.Romboutsia	3.26773610087			-
Bacteria.Chlamydiae.Chlamydiae.Chlamydiales.Parachlamydiaceae.Neochlamydia	1.46891979574			0.0123227032274
Bacteria.Actinobacteria.Actinobacteria.Pseudonocardiales.Pseudonocardiaceae.Labedaea.Labedaea_rhizosphaerae	2.579992522			0.000817257403898
Bacteria.Proteobacteria.Alphaproteobacteria.Rhizobiales.Rhizobiaceae.Pseudochrobactrum	1.4259217037799998			0.00154063522565
Bacteria.Proteobacteria.Gammaproteobacteria.Xanthomonadales.Xanthomonadaceae.Stenotrophomonas.Stenotrophomonas_humi	0.0			-
Bacteria.Chloroflexi.Anaerolineae.Ardenticatenales	0.576746752042			-
Bacteria.Bacteroidetes.Bacteroidia.Flavobacteriales.Flavobacteriaceae.Flavobacterium.Flavobacteriia_bacterium	1.1248586561799998			-
Bacteria.Bacteroidetes.Bacteroidia.Flavobacteriales.Cryomorphaceae	0.6073947003469999			-
Bacteria.Acidobacteria.Acidobacteriia.Subgroup_2	3.7353503613199996			2.14641771371e-13
Bacteria.Deinococcus_Thermus	3.2013268610299996			-
Bacteria.Acidobacteria.Thermoanaerobaculia.Thermoanaerobaculales.Thermoanaerobaculaceae.Subgroup_10.Acidobacteria_bacterium	2.09432976194			0.0168122476492
Bacteria.Elusimicrobia.Lineage_IIb.Lineage_IIb.Lineage_IIb.Lineage_IIb	1.7321769941299998			0.00019758470315
Bacteria.Firmicutes.Clostridia.Clostridiales.Family_XVIII.Symbiobacterium	1.8456899314400002			0.00420856911804
Bacteria.Actinobacteria.Actinobacteria.Frankiales.Geodermatophilaceae	4.57758144855			4.87842207008e-06
Bacteria.GAL15.GAL15	2.39278926033			0.0151782677878
Bacteria.Fusobacteria.Fusobacteriia.Fusobacteriales.Leptotrichiaceae	2.4450776329			7.02425088192e-13
Bacteria.Firmicutes.Bacilli.Bacillales.Paenibacillaceae.Paenibacillus.Paenibacillus_mendelii	1.4157681308399999			0.045716297327
Bacteria.Bacteroidetes.Bacteroidia.Flavobacteriales.NS9_marine_group	0.7204273802600001			-
Bacteria.Chloroflexi.TK10.TK10.TK10.TK10.bacterium_Ellin6543	2.1641080871700002			-
Bacteria.Proteobacteria.Alphaproteobacteria	5.21197253899	D90	4.50987843387	2.88335905421e-10
Bacteria.Proteobacteria.Alphaproteobacteria.Rhizobiales.Xanthobacteraceae	4.51801867374			1.15090223124e-07
Bacteria.Actinobacteria.Actinobacteria.Micromonosporales.Micromonosporaceae.Hamadaea.Hamadaea_tsunoensis	1.03490423093			-
Bacteria.Actinobacteria.Actinobacteria.Propionibacteriales.Propionibacteriaceae.Cutibacterium	2.17665695713			-
Bacteria.Actinobacteria.Actinobacteria.Micrococcales.Promicromonosporaceae.Promicromonospora.Promicromonospora_citrea	1.41451305822			-
Bacteria.Firmicutes.Bacilli.Bacillales.Bacillaceae	4.959442198830001	D60	4.58764134651	3.48388074696e-11
Bacteria.Bacteroidetes.Bacteroidia.Bacteroidales.Prevotellaceae.Prevotella_2	0.30016960279			-
Bacteria.Bacteroidetes.Bacteroidia.Bacteroidales.Prevotellaceae.Prevotella_1	0.592905523377			-
Bacteria.Proteobacteria.Gammaproteobacteria.Betaproteobacteriales.SC_I_84	4.258328955400001			5.89844009645e-11
Bacteria.Bacteroidetes.Bacteroidia.Bacteroidales.Prevotellaceae.Prevotella_6	0.541588603641			-
Bacteria.Actinobacteria.Actinobacteria.Micrococcales.AKAU3644	0.664531507825			-
Bacteria.Armatimonadetes.Armatimonadia	2.4126099907			0.000708882603448
Bacteria.Actinobacteria.Actinobacteria.Corynebacteriales.Mycobacteriaceae.Mycobacterium.Mycobacterium_thermoresistibile	2.08815244091			1.1564408774e-05
Bacteria.Actinobacteria.Actinobacteria.Streptosporangiales.Thermomonosporaceae.Actinomadura.Thermomonosporaceae_bacterium	0.05784670547640001			-
Bacteria.Firmicutes.Bacilli.Bacillales.Bacillaceae.Bacillus.Bacillus_lentus	2.9397487565400002			4.52304558066e-08
Bacteria.Patescibacteria.Saccharimonadia.Saccharimonadales.Saccharimonadales.Saccharimonadales.bacterium_LWQ8	2.9790669811900004			4.92890839317e-07
Bacteria.Proteobacteria.Gammaproteobacteria.Betaproteobacteriales.Methylophilaceae.UBA6140.methylotrophic_bacterium	0.6340193906430001			0.045716297327
Bacteria.Proteobacteria.Gammaproteobacteria.Betaproteobacteriales.Burkholderiaceae.Ideonella.Ideonella_sp_	1.2285329539899998			-
Bacteria.Firmicutes.Clostridia.Clostridiales.Family_XI.Anaerococcus	1.6449806677599998			0.000490491693113
Bacteria.Deinococcus_Thermus.Deinococci.Deinococcales.Deinococcaceae	1.9350741619599998			-
Bacteria.Firmicutes.Clostridia.Clostridiales.Peptococcaceae.Thermincola.Peptococcaceae_bacterium	0.130273445628			-
Bacteria.Actinobacteria.Thermoleophilia.Gaiellales.Gaiellaceae	3.21230443522			-
Bacteria.Actinobacteria.Actinobacteria.Streptosporangiales.Nocardiopsaceae	3.1482503674099998			8.94430090205e-09
Bacteria.Actinobacteria.Coriobacteriia.Coriobacteriales.Coriobacteriales_Incertae_Sedis.Raoultibacter	1.19457561979			-
Bacteria.Proteobacteria.Alphaproteobacteria.Sneathiellales	0.26970844946899997			-
Bacteria.Proteobacteria.Gammaproteobacteria.KF_JG30_C25.KF_JG30_C25.KF_JG30_C25	3.41410478121			1.09178762942e-05
Bacteria.Planctomycetes.Phycisphaerae.Phycisphaerales.Phycisphaeraceae.SM1A02	1.71816802034			0.0252059278017
Bacteria.Proteobacteria.Gammaproteobacteria.Betaproteobacteriales.Burkholderiaceae.Burkholderia_Caballeronia_Paraburkholderia.Paraburkholderia_sprentiae	2.32603238896			-
Bacteria.Proteobacteria.Alphaproteobacteria.Rhizobiales.Beijerinckiaceae	3.7916807527499996			1.83144602105e-05
Bacteria.Actinobacteria.Actinobacteria.Streptosporangiales.Nocardiopsaceae.Thermobifida	2.06324157311			4.1759781126e-05
Bacteria.Proteobacteria.Gammaproteobacteria.JG36_TzT_191.JG36_TzT_191	2.56430498826			0.00139269077399
Bacteria.Proteobacteria.Gammaproteobacteria.Betaproteobacteriales.Burkholderiaceae.Ralstonia.Ralstonia_pseudosolanacearum	0.6720709062010001			-
Bacteria.Actinobacteria.Actinobacteria.Pseudonocardiales.Pseudonocardiaceae.Saccharomonospora.Saccharomonospora_viridis	3.4887093272199996			2.83067475295e-07
Bacteria.Firmicutes.Bacilli.Bacillales.Planococcaceae.Planococcus	0.8617160756159999			-
Bacteria.Bacteroidetes.Ignavibacteria.Kryptoniales.BSV26	1.23013809802			0.0316889158107
Bacteria.Firmicutes.Negativicutes.Selenomonadales.Veillonellaceae.Dialister	1.39910192789			0.000145586881725
Bacteria.Proteobacteria.Deltaproteobacteria.MBNT15	1.21052395612			-
Bacteria.Actinobacteria.Acidimicrobiia.Actinomarinales.Actinomarinaceae	0.190586129533			-
Bacteria.Proteobacteria.Alphaproteobacteria.Azospirillales.Azospirillaceae.Azospirillum	1.75419717289			0.00106570447927
Bacteria.Acidobacteria.Subgroup_17	1.54694161162			-
Bacteria.Firmicutes.Bacilli.Bacillales.Paenibacillaceae.Thermobacillus.Firmicutes_bacterium	0.439567544153			-
Bacteria.Proteobacteria.Deltaproteobacteria.Desulfobacterales.Desulfobulbaceae.Desulfobulbus	0.73546781985			-
Bacteria.Firmicutes.Bacilli.Bacillales.Bacillaceae.Vulcanibacillus	0.0			-
Bacteria.Bacteroidetes.Bacteroidia.Chitinophagales.Chitinophagaceae.Arachidicoccus	3.0406638789300002			4.61404829519e-11
Bacteria.Proteobacteria.Alphaproteobacteria.Rhizobiales.Beijerinckiaceae.Methylobacterium.Tectona_grandis	0.7021974571140001			0.015418152143
Bacteria.Proteobacteria.Gammaproteobacteria.Pseudomonadales.Pseudomonadaceae.Pseudomonas.Pseudomonas_stutzeri	1.7446037576299998			0.00504309600223
Bacteria.Bacteroidetes.Bacteroidia.Flavobacteriales.Flavobacteriaceae.Flavobacterium.Flavobacterium_chungbukense	1.4908346753900001			-
Bacteria.Epsilonbacteraeota.Campylobacteria.Campylobacterales.Helicobacteraceae.Helicobacter	1.4341292644499999			0.0350377048246
Bacteria.Firmicutes.Clostridia.Clostridiales.Ruminococcaceae.Ruminococcaceae_UCG_012	0.668973044273			-
Bacteria.Firmicutes.Clostridia.Clostridiales.Ruminococcaceae.Ruminococcaceae_UCG_013	0.49503007179700004			-
Bacteria.Firmicutes.Clostridia.Clostridiales.Ruminococcaceae.Ruminococcaceae_UCG_010	0.8541713795129999			-
Bacteria.Acidobacteria.Acidobacteriia.Acidobacteriales.Acidobacteriaceae__Subgroup_1_.Acidipila	3.4157479906700003			0.00628471550802
Bacteria.Firmicutes.Bacilli.Bacillales.Bacillaceae.Bacillus.Bacillus_infernus	2.14956817898			0.00706986073962
Bacteria.Firmicutes.Bacilli.Bacillales.Paenibacillaceae.Paenibacillus.Paenibacillus_turicensis	1.9446280295400002			-
Bacteria.Firmicutes.Clostridia.Clostridiales.Ruminococcaceae.Ruminococcaceae_UCG_014	2.27865453051			5.18731665528e-08
Bacteria.Epsilonbacteraeota.Campylobacteria.Campylobacterales.Arcobacteraceae	0.13734355987			-
Bacteria.Actinobacteria.Actinobacteria.Actinomycetales.Actinomycetaceae	1.75473801277			0.00061681928113
Bacteria.Proteobacteria.Gammaproteobacteria.Xanthomonadales.Xanthomonadaceae.Stenotrophomonas.Stenotrophomonas_chelatiphaga	0.420005972926			-
Bacteria.Patescibacteria.Parcubacteria.Candidatus_Liptonbacteria.Candidatus_Liptonbacteria.Candidatus_Liptonbacteria	1.2354265945899998			-
Bacteria.Proteobacteria.Alphaproteobacteria.Rhizobiales.Beijerinckiaceae.Methylobacterium.Methylobacterium_soli	1.5667909123800001			-
Bacteria.Chloroflexi.NLS2_31	0.12135463013900001			-
Bacteria.Proteobacteria.Gammaproteobacteria.Xanthomonadales.Xanthomonadaceae.Lysobacter.Lysobacter_ximonensis	1.1771539792399999			-
Bacteria.Patescibacteria.Microgenomatia	2.59218963702			0.000102939430351
Bacteria.Bacteroidetes.Bacteroidia.Cytophagales.Microscillaceae.Chryseolinea	1.71197799688			-
Bacteria.Actinobacteria.Actinobacteria.Frankiales.Acidothermaceae.Acidothermus.Acidothermus_cellulolyticus	1.09792088654			0.0394015474696
Bacteria.Chloroflexi.Anaerolineae.Ardenticatenales.Ardenticatenaceae	0.576746752042			-
Bacteria.Bacteroidetes.Bacteroidia.Bacteroidales.Bacteroidaceae.Bacteroides.Mediterranea_massiliensis	0.49130857123300004			-
Bacteria.Proteobacteria.Alphaproteobacteria.Rhizobiales.Rhizobiaceae.Pseudaminobacter.Mesorhizobium_sp_	1.50731080717			0.00975738865984
Bacteria.Bacteroidetes.Bacteroidia.Chitinophagales.Chitinophagaceae.Flavisolibacter.Flavisolibacter_ginsengisoli	0.7258857806640001			-
Bacteria.Actinobacteria.Actinobacteria.Bifidobacteriales.Bifidobacteriaceae.Gardnerella	3.17449212467			2.46976772011e-15
Bacteria.Proteobacteria.Gammaproteobacteria.Betaproteobacteriales.Burkholderiaceae.Burkholderia_Caballeronia_Paraburkholderia.Paraburkholderia_symbiotica	1.29766660437			-
Bacteria.Cyanobacteria.Melainabacteria.Gastranaerophilales.Gastranaerophilales	0.08587008339839998			-
Bacteria.Actinobacteria.Actinobacteria.Streptosporangiales.Streptosporangiaceae.Nonomuraea	3.09598455078			0.00066080001297
Bacteria.Actinobacteria.Actinobacteria.Frankiales.Geodermatophilaceae.Modestobacter.Modestobacter_multiseptatus	0.6801957127680001			-
Bacteria.Bacteroidetes.Bacteroidia.Sphingobacteriales.Sphingobacteriaceae.Pseudopedobacter.Sphingobacterium_sp_	1.0357645028799998			-
Bacteria.Actinobacteria.Thermoleophilia.Solirubrobacterales.67_14.67_14.bacterium_enrichment	0.49597772195699996			-
Bacteria.WS4.WS4.WS4	0.476911898454			-
Bacteria.Cyanobacteria.Melainabacteria.Gastranaerophilales.Gastranaerophilales.Gastranaerophilales	0.08587008339839998			-
Bacteria.WS2.WS2.WS2	0.361550777723			-
Bacteria.Actinobacteria.Actinobacteria.Micrococcales.Cellulomonadaceae.Oerskovia	1.29791181321			-
Bacteria.Planctomycetes.Phycisphaerae.Tepidisphaerales.WD2101_soil_group.WD2101_soil_group	1.63331773093			-
Bacteria.Proteobacteria.Alphaproteobacteria.Sphingomonadales.Sphingomonadaceae.Sphingomonas.Sphingomonas_changbaiensis	2.23312427396			-
Bacteria.Gemmatimonadetes.S0134_terrestrial_group.S0134_terrestrial_group	2.5818318101099997			7.16735816025e-05
Bacteria.Bacteroidetes.Bacteroidia.Sphingobacteriales.KD3_93	2.0310893594299997			0.020089404475
Bacteria.Bacteroidetes.Bacteroidia.Chitinophagales.Chitinophagaceae.Parafilimonas.Parafilimonas_terrae	0.16943194895599997			-
Bacteria.Latescibacteria.Latescibacteria.Latescibacteria.Latescibacteria.Latescibacteria	2.02606254085			0.000378567483659
Bacteria.Proteobacteria.Gammaproteobacteria.Pseudomonadales.Moraxellaceae.Acinetobacter.Ambystoma_mexicanum	0.13734355987			-
Bacteria.Actinobacteria.Actinobacteria.Micrococcales.Micrococcaceae.Sinomonas	3.9155431502900004			0.000338584348466
Bacteria.Proteobacteria.Gammaproteobacteria.Betaproteobacteriales.Burkholderiaceae.Burkholderia_Caballeronia_Paraburkholderia.Burkholderiaceae_bacterium	0.474536159085			-
Bacteria.Acidobacteria.Acidobacteriia.Acidobacteriales.Acidobacteriaceae__Subgroup_1_.Granulicella.bacterium_Ellin5056	1.8438585854499998			-
Bacteria.Proteobacteria.Gammaproteobacteria.CCD24.CCD24	1.8450337441599998			-
Bacteria.Firmicutes.Limnochordia.Limnochordales	1.5515563728600001			0.0120057504158
Bacteria.Firmicutes.Bacilli.Bacillales.Bacillaceae.Oceanobacillus.Oceanobacillus_indicireducens	2.02764722518			5.74100295333e-06
Bacteria.Armatimonadetes.Fimbriimonadia.Fimbriimonadales	2.01637510034			-
Bacteria.Bacteroidetes.Bacteroidia.Cytophagales.Cytophagaceae.Cytophaga	2.24054924828			6.86154658241e-05
Bacteria.Bacteroidetes.Bacteroidia.Chitinophagales.Chitinophagaceae.Niabella.Niabella_aurantiaca	1.22530217268			-
Bacteria.Bacteroidetes.Bacteroidia.Chitinophagales.Chitinophagaceae.Taibaiella	2.444914148			3.98879779141e-09
Bacteria.Firmicutes.Bacilli.Bacillales.Staphylococcaceae	1.4165643049899999			-
Bacteria.Firmicutes.Bacilli.Bacillales.Paenibacillaceae.Paenibacillus.Paenibacillus_zeae	0.366370029225			-
Bacteria.Firmicutes.Clostridia.Clostridiales.Clostridiaceae_1.Clostridium_sensu_stricto_6.Clostridium_bornimense	0.931118074418			-
Bacteria.Firmicutes.Clostridia.Clostridiales.Clostridiaceae_1.Clostridium_sensu_stricto_11	1.9864806146400003			-
Bacteria.Firmicutes.Clostridia.Clostridiales.Clostridiaceae_1.Clostridium_sensu_stricto_10	2.65142909408			-
Bacteria.Firmicutes.Clostridia.Clostridiales.Clostridiaceae_1.Clostridium_sensu_stricto_13	1.95380278491			0.00603564384851
Bacteria.Firmicutes.Clostridia.Clostridiales.Clostridiaceae_1.Clostridium_sensu_stricto_12	2.83259406014			-
Bacteria.Firmicutes.Clostridia.Clostridiales.Clostridiaceae_1.Clostridium_sensu_stricto_15	1.13779361734			-
Bacteria.Firmicutes.Clostridia.Clostridiales.Clostridiaceae_1.Clostridium_sensu_stricto_16	1.26856627198			-
Bacteria.Actinobacteria.Actinobacteria.Propionibacteriales.Propionibacteriaceae.Microlunatus.Microlunatus_sp_	0.7065044222329999			-
Bacteria.Bacteroidetes.Bacteroidia.Chitinophagales.Saprospiraceae	0.853775250649			-
Bacteria.Bacteroidetes.Bacteroidia.Sphingobacteriales.Sphingobacteriaceae.Sphingobacterium.Sphingobacterium_gobiense	0.942067609325			-
Bacteria.Firmicutes.Bacilli.Bacillales.Paenibacillaceae.Brevibacillus.Brevibacillus_aydinogluensis	0.263476285097			-
Bacteria.Acidobacteria.Blastocatellia__Subgroup_4_.Elev_16S_573	1.4727169052700002			-
Bacteria.Bacteroidetes.Bacteroidia.Chitinophagales.Chitinophagaceae.Cnuella	0.439567544153			-
Bacteria.Proteobacteria.Gammaproteobacteria	5.158136112809999	D90	4.44183359172	1.24780336986e-08
Bacteria.Chloroflexi.JG30_KF_CM66.JG30_KF_CM66.JG30_KF_CM66	3.55335105416			0.000262379355918
Bacteria.Gemmatimonadetes.Longimicrobia.Longimicrobiales	2.8344219144700005			-
Bacteria.Proteobacteria.Gammaproteobacteria.Betaproteobacteriales.Burkholderiaceae.Pandoraea.Pandoraea_thiooxydans	0.580295210246			-
Bacteria.Firmicutes.Bacilli.Bacillales.Paenibacillaceae.Paenibacillus.Paenibacillus_sp_	0.7926784976469999			-
Bacteria.Proteobacteria.Gammaproteobacteria.Pseudomonadales.Pseudomonadaceae.Pseudomonas.Pseudomonas_bauzanensis	0.8752421817370001			-
Bacteria.Bacteroidetes.Bacteroidia.Sphingobacteriales.Sphingobacteriaceae.Mucilaginibacter.Sphingobacteriaceae_bacterium	1.04450333901			-
Bacteria.Proteobacteria.Gammaproteobacteria.Betaproteobacteriales.Burkholderiaceae.Burkholderia_Caballeronia_Paraburkholderia.Paraburkholderia_denitrificans	0.187139841173			-
Bacteria.Chloroflexi.Ktedonobacteria.Ktedonobacterales.Ktedonobacterales	2.0338019062			0.00155335938388
Bacteria.Proteobacteria.Gammaproteobacteria.Betaproteobacteriales.Burkholderiaceae.Undibacterium	0.35631831757200005			-
Bacteria.Actinobacteria.Actinobacteria.Streptosporangiales.Thermomonosporaceae.Thermomonospora.Thermomonospora_chromogena	2.56581811727			4.1759781126e-05
Bacteria.Tenericutes.Mollicutes.Mycoplasmatales.Mycoplasmataceae.Mycoplasma.Mycoplasma_hominis	1.01004718082			0.015418152143
Bacteria.Actinobacteria.Actinobacteria.Micrococcales.AKAU3644.AKAU3644	0.664531507825			-
Bacteria.Acidobacteria	4.99941660058	D30	4.51321482279	1.10781230457e-12
Bacteria.Gemmatimonadetes.Longimicrobia.Longimicrobiales.Longimicrobiaceae.Longimicrobiaceae	2.83261310427			0.0194570222759
Bacteria.Bacteroidetes.Bacteroidia.Bacteroidales.Tannerellaceae.Macellibacteroides	1.2399586598299999			0.000490491693113
Bacteria.Bacteroidetes.Bacteroidia.Flavobacteriales.Weeksellaceae.Cloacibacterium	0.168693863577			-
Bacteria.Firmicutes.Clostridia.Clostridiales.Ruminococcaceae.Subdoligranulum.bacterium_ic1395	0.989470211823			-
Bacteria.Actinobacteria.Actinobacteria.Pseudonocardiales.Pseudonocardiaceae.Saccharomonospora.Saccharomonospora_sp_	2.10242174184			0.00313450831825
Bacteria.Actinobacteria.Actinobacteria.Pseudonocardiales.Pseudonocardiaceae.Labedaea	2.579992522			0.000817257403898
Bacteria.Firmicutes.Clostridia.Clostridiales.Family_XI.Peptoniphilus.Peptoniphilus_lacrimalis	0.666614297762			-
Bacteria.Firmicutes.Bacilli.Lactobacillales.Enterococcaceae.Vagococcus	0.767556877426			-
Bacteria.Actinobacteria.Actinobacteria.Micromonosporales.Micromonosporaceae.Rugosimonospora	2.77684850805			-
Bacteria.Firmicutes.Clostridia.Clostridiales.Lachnospiraceae.Lachnoclostridium_5._Clostridium__algidixylanolyticum	1.0700825258			-
Bacteria.Actinobacteria.Actinobacteria.Streptosporangiales.Thermomonosporaceae.Actinomadura.Actinomadura_sputi	0.836677179341			0.045716297327
Bacteria.Proteobacteria.Alphaproteobacteria.Rhizobiales.Hyphomicrobiaceae.Filomicrobium	1.82787791393			0.00504309600223
Bacteria.Actinobacteria.Actinobacteria.Streptosporangiales.Thermomonosporaceae.Thermomonospora.Thermomonosporaceae_bacterium	0.263476285097			-
Bacteria.Proteobacteria.Alphaproteobacteria.Acetobacterales.Acetobacteraceae.Acidicaldus	3.19062748972			1.90380369294e-08
Bacteria.Acidobacteria.Subgroup_6.Subgroup_6.Subgroup_6	3.80025421991			0.000821908668026
Bacteria.Bacteroidetes.Bacteroidia.Bacteroidales.Prevotellaceae.Prevotella.Prevotella_bivia	1.6196627946200002			0.000490491693113
Bacteria.Actinobacteria.Actinobacteria.Micrococcales.Microbacteriaceae.Microbacterium.Microbacterium_humi	1.08431019852			-
Bacteria.Actinobacteria.Thermoleophilia.Solirubrobacterales.Solirubrobacteraceae.Patulibacter.Patulibacter_minatonensis	1.03447972306			0.00504309600223
Bacteria.Firmicutes.Bacilli.Bacillales.Paenibacillaceae.Paenibacillus.Paenibacillus_lautus	0.658909282433			-
Bacteria.Actinobacteria.Actinobacteria.Micromonosporales.Micromonosporaceae.Actinoplanes	3.49316091251			7.60577023096e-05
Bacteria.Proteobacteria.Deltaproteobacteria.Myxococcales.KD3_10	1.3346300637100001			-
Bacteria.Verrucomicrobia.Verrucomicrobiae.Pedosphaerales.Pedosphaeraceae.Pedosphaeraceae.bacterium_Ellin516	1.9966455808599999			0.00113906417208
Bacteria.Proteobacteria.Gammaproteobacteria.Betaproteobacteriales.Burkholderiaceae.Comamonas.Comamonas_aquatica	1.18713984117			-
Bacteria.Bacteroidetes.Ignavibacteria.Kryptoniales.BSV26.BSV26	1.23013809802			0.0316889158107
Bacteria.Firmicutes.Limnochordia.Limnochordales.Limnochordaceae.Limnochordaceae	1.5515563728600001			0.00664919296985
Bacteria.Proteobacteria.Deltaproteobacteria.Myxococcales.27F_1492R	1.96412718398			5.26751776703e-07
Bacteria.Actinobacteria.Actinobacteria.Propionibacteriales.Nocardioidaceae.Marmoricola	3.74470604391			5.38472431074e-06
Bacteria.Actinobacteria.Actinobacteria.Micrococcales.Microbacteriaceae.Leucobacter	2.74437114583			3.71565314963e-06
Bacteria.Proteobacteria.Gammaproteobacteria.Enterobacteriales.Enterobacteriaceae	3.4033104927499997			-
Bacteria.Firmicutes.Bacilli.Bacillales.Alicyclobacillaceae.Tumebacillus.Tumebacillus_ginsengisoli	1.6321023214800001			-
Bacteria.Cyanobacteria.Oxyphotobacteria.RD011.RD011	1.00556567788			0.045716297327
Bacteria.Bacteroidetes.Bacteroidia.Chitinophagales.37_13.37_13	1.30895353919			0.0406754301627
Bacteria.Firmicutes.Clostridia.Clostridiales.Clostridiaceae_1.Clostridium_sensu_stricto_13.Clostridium_tunisiense	1.2098600343400001			-
Bacteria.Firmicutes.Bacilli.Bacillales.Bacillaceae.Bacillus.Sporolactobacillus_dextrus	0.870602862562			-
Bacteria.Firmicutes.Clostridia.Clostridiales.Ruminococcaceae.Fastidiosipila	2.01156595051			1.0850079563e-06
Bacteria.Actinobacteria.Actinobacteria.Frankiales.Frankiaceae.Frankia	2.64928736936			0.000512873007396
Bacteria.Chloroflexi.Dehalococcoidia.SAR202_clade.SAR202_clade	0.5371183088			-
Bacteria.Actinobacteria.Actinobacteria.Micromonosporales.Micromonosporaceae.Planosporangium.Planosporangium_flavigriseum	1.73975589857			-
Bacteria.Latescibacteria.Latescibacteria.Latescibacterales	0.36868039250600004			-
Bacteria.Acidobacteria.Holophagae.Subgroup_7	2.7959401716500003			0.0018809637069
Bacteria.Actinobacteria.Actinobacteria.Pseudonocardiales.Pseudonocardiaceae	4.45421348359			9.72201805399e-07
Bacteria.Actinobacteria.Nitriliruptoria.Nitriliruptorales.Nitriliruptoraceae	1.1516152272799998			0.045716297327
Bacteria.Planctomycetes.vadinHA49.vadinHA49	1.40729832727			0.0437427501022
Bacteria.Firmicutes.Bacilli.Bacillales.Bacillaceae.Bacillus.Bacillus_foraminis	2.95170461934			7.64215727109e-06
Bacteria.Tenericutes.Mollicutes.Anaeroplasmatales.Anaeroplasmataceae	0.6537751235279999			-
Bacteria.Tenericutes.Mollicutes	1.29741596545			-
Bacteria.Fibrobacteres	1.55229686943			-
Bacteria.Fibrobacteres.Fibrobacteria.Fibrobacterales.possible_family_01	0.139178300128			-
Bacteria.Chloroflexi.AD3	4.11523039317			1.50685734539e-08
Bacteria.Proteobacteria.Gammaproteobacteria.Pseudomonadales.Moraxellaceae	2.25465505658			-
Bacteria.Proteobacteria.Gammaproteobacteria.Pseudomonadales.Pseudomonadaceae.Pseudomonas.Pseudomonas_japonica	1.5865699588			-
Bacteria.Deinococcus_Thermus.Deinococci.Deinococcales.Deinococcaceae.Deinococcus.Deinococcus_humi	0.7505691378329999			-
Bacteria.Actinobacteria.Actinobacteria.Frankiales.Frankiaceae.Jatrophihabitans.Actinomycetales_bacterium	1.0421551564			0.0298324048522
Bacteria.Actinobacteria.Actinobacteria.Micrococcales.Demequinaceae	1.48699187659			0.00159842314981
Bacteria.Acidobacteria.Acidobacteriia.Acidobacteriales.Acidobacteriaceae__Subgroup_1_.Edaphobacter	2.99002615827			0.000657242178337
Bacteria.Chloroflexi.KD4_96.KD4_96.KD4_96.KD4_96.bacterium_Ellin6529	1.5577908242700003			-
Bacteria.Proteobacteria.Alphaproteobacteria.Tistrellales.Geminicoccaceae.Geminicoccus	1.69837008283			-
Bacteria.Proteobacteria.Alphaproteobacteria.Parvibaculales	0.934092162251			-
Bacteria.Actinobacteria.Actinobacteria.Pseudonocardiales.Pseudonocardiaceae.Thermocrispum.Thermocrispum_municipale	1.57694082713			0.00504309600223
Bacteria.Firmicutes.Bacilli.Bacillales.Bacillaceae.Bacillus.Bacillus_berkeleyi	0.484998183179			-
Bacteria.Actinobacteria.Actinobacteria.Micrococcales.Dermacoccaceae.Dermacoccaceae	1.03408106651			0.0182141168368
Bacteria.Actinobacteria.Actinobacteria.Streptomycetales.Streptomycetaceae.Streptacidiphilus	2.44484514645			8.17802778087e-06
Bacteria.Bacteroidetes.Bacteroidia.Flavobacteriales.Weeksellaceae.Moheibacter	0.558562581463			-
Bacteria.Armatimonadetes.Armatimonadia.Armatimonadales	2.4126099907			0.000708882603448
Bacteria.Proteobacteria.Alphaproteobacteria.Sphingomonadales.Sphingomonadaceae.Sphingomonas.Sphingomonas_yunnanensis	1.6428654062799999			0.015418152143
Bacteria.Firmicutes.Clostridia.Clostridiales.Ruminococcaceae.Ruminococcaceae_UCG_005	1.96627563912			0.00136689045474
Bacteria.Firmicutes.Clostridia.Clostridiales.Ruminococcaceae.Ruminococcaceae_UCG_004	0.45697048631000003			-
Bacteria.Firmicutes.Clostridia.Clostridiales.Heliobacteriaceae	2.84808597264			0.0213477407376
Bacteria.Actinobacteria.Actinobacteria.Micrococcales.Microbacteriaceae.Gryllotalpicola	1.78021265713			6.12672394177e-05
Bacteria.Proteobacteria.Alphaproteobacteria.Parvibaculales.Parvibaculaceae.Parvibaculum	0.934092162251			-
Bacteria.Actinobacteria.Actinobacteria.Corynebacteriales.Nocardiaceae.Rhodococcus.Rhodococcus_wratislaviensis	1.46173613071			0.00109201440163
Bacteria.Planctomycetes.vadinHA49.vadinHA49.vadinHA49	1.40729832727			0.0437427501022
Bacteria.Actinobacteria.Actinobacteria.Frankiales.Nakamurellaceae.Nakamurella.Nakamurella_multipartita	2.41326985989			0.000409754234402
Bacteria.Actinobacteria.Actinobacteria.Corynebacteriales.Corynebacteriaceae	2.27968661687			0.00332166822572
Bacteria.Proteobacteria.Alphaproteobacteria.Rhizobiales.Methyloligellaceae	2.7727023117400003			-
Bacteria.Firmicutes.Bacilli.Bacillales.Alicyclobacillaceae.Alicyclobacillus.Alicyclobacillus_cycloheptanicus	0.930695236724			-
Bacteria.BRC1	2.24627675043			0.00812601641138
Bacteria.Firmicutes.Clostridia.Clostridiales.Family_XI.Anaerosalibacter.Anaerosalibacter_massiliensis	0.346822228394			-
Bacteria.Elusimicrobia.Elusimicrobia.Lineage_IV.Lineage_IV	1.0228553755399998			-
Bacteria.Verrucomicrobia.Verrucomicrobiae.Chthoniobacterales.Terrimicrobiaceae	0.8173750072679999			-
Bacteria.FCPU426.FCPU426.FCPU426	2.0051276171900003			4.34311930017e-05
Bacteria.Acidobacteria.Blastocatellia__Subgroup_4_.11_24	1.9504055675799998			0.0257611022643
Bacteria.Firmicutes.Bacilli.Bacillales.Bacillaceae.Paucisalibacillus.Paucisalibacillus_sp_	0.7645157982080001			0.015418152143
Bacteria.Firmicutes.Bacilli.Bacillales.Thermoactinomycetaceae.Thermoflavimicrobium.low_GC	0.70044770787			-
Bacteria.Bacteroidetes.Bacteroidia.Bacteroidales.Porphyromonadaceae.Porphyromonas.Porphyromonas_asaccharolytica	1.09619994042			0.045716297327
Bacteria.Actinobacteria.Actinobacteria.Micromonosporales.Micromonosporaceae.Actinocatenispora.Actinocatenispora_thailandica	0.484823406176			-
Bacteria.FBP.FBP.FBP	2.15376946423			7.92284960431e-05
Bacteria.Actinobacteria.Actinobacteria.Streptosporangiales.Thermomonosporaceae.Actinomadura	3.74296163828			5.6443506197e-06
Bacteria.Actinobacteria.Actinobacteria.Micromonosporales.Micromonosporaceae.Rhizocola	0.187693417256			-
Bacteria.Acidobacteria.AT_s3_28	0.59465492642			-
Bacteria.Actinobacteria.Actinobacteria.Propionibacteriales.Nocardioidaceae.Nocardioides	4.16186682809			0.000204633038816
Bacteria.Chloroflexi.Ktedonobacteria.Ktedonobacterales.JG30_KF_AS9.JG30_KF_AS9	4.537384712880001	D30	4.0269259031199995	1.1039569681e-06
Bacteria.Actinobacteria.Actinobacteria.Micrococcales.Microbacteriaceae.Agromyces.Agromyces_sp_	0.0			-
Bacteria.Proteobacteria.Gammaproteobacteria.Betaproteobacteriales.Nitrosomonadaceae	3.9349699463300003			1.37542999883e-05
Bacteria.Proteobacteria.Alphaproteobacteria.Acetobacterales.Acetobacterales_Incertae_Sedis	0.379115075498			-
Bacteria.Actinobacteria.Actinobacteria.Propionibacteriales.Propionibacteriaceae.Microlunatus.actinobacterium_CPCC100076	0.19671491774799998			-
Bacteria.Proteobacteria.Gammaproteobacteria.Cellvibrionales.Cellvibrionaceae.Cellvibrio.Cellvibrio_mixtus	0.84035183225			-
Bacteria.Proteobacteria.Gammaproteobacteria.Cellvibrionales.Halieaceae.OM60_NOR5__clade	0.560376955655			-
Bacteria.Proteobacteria.Gammaproteobacteria.Diplorickettsiales	3.28060788189			2.17922377622e-11
Bacteria.Proteobacteria.Deltaproteobacteria.MBNT15.MBNT15	1.21052395612			-
Bacteria.Proteobacteria.Deltaproteobacteria.Myxococcales.Haliangiaceae.Haliangium	3.8434922647300005			3.8675465374e-10
Bacteria.Chloroflexi.Chloroflexi.Chloroflexi.Chloroflexi.Chloroflexi	0.860422860421			-
Bacteria.Acidobacteria.Acidobacteriia.Solibacterales.Solibacteraceae__Subgroup_3_.Bryobacter	4.39604175762			4.84322033793e-11
Bacteria.FCPU426.FCPU426.FCPU426.FCPU426.FCPU426	2.0051276171900003			4.34311930017e-05
Bacteria.Proteobacteria.Deltaproteobacteria.Myxococcales.Sandaracinaceae	2.6066164726400003			-
Bacteria.BRC1.BRC1.BRC1	2.24627675043			0.00812601641138
Bacteria.Firmicutes.Bacilli	5.07937662295	D60	4.68656970443	2.72800126601e-11
Bacteria.Cyanobacteria.Oxyphotobacteria.Oxyphotobacteria_Incertae_Sedis	1.39788499455			-
Bacteria.Proteobacteria.Gammaproteobacteria.Betaproteobacteriales.Burkholderiaceae.Pelomonas	2.1196266770700003			0.00922975927462
Bacteria.Proteobacteria.Deltaproteobacteria.Desulfuromonadales	2.3980890402			7.81611938768e-05
Bacteria.Proteobacteria.Alphaproteobacteria.Tistrellales	1.8591122418500001			-
Bacteria.Firmicutes.Bacilli.Bacillales.Bacillaceae.Bacillus.Bacillus_wuyishanensis	0.122140757951			-
Bacteria.Bacteroidetes.Bacteroidia.Chitinophagales.Chitinophagaceae.Taibaiella.Taibaiella_sp_	0.195021647382			-
Bacteria.Firmicutes.Bacilli.Bacillales.Thermoactinomycetaceae.Lihuaxuella	0.589505590223			-
Bacteria.Firmicutes.Bacilli.Bacillales.Paenibacillaceae.Fontibacillus.Fontibacillus_aquaticus	0.3337083437			-
Bacteria.Proteobacteria.Gammaproteobacteria.Pseudomonadales.Pseudomonadaceae.Pseudomonas.Pseudomonas_xanthomarina	1.7740486606599999			0.045716297327
Bacteria.Actinobacteria.Actinobacteria.Micrococcales.Beutenbergiaceae	2.26670189834			0.00161278159249
Bacteria.Planctomycetes.Planctomycetacia	3.4949982228300005			4.20290326928e-05
Bacteria.Proteobacteria.Alphaproteobacteria.Paracaedibacterales.Paracaedibacteraceae.Candidatus_Captivus	1.10912570991			0.015418152143
Bacteria.Bacteroidetes.Bacteroidia.Bacteroidales.Prevotellaceae	2.3175532005400004			7.64679987399e-11
Bacteria.Firmicutes.Clostridia.Clostridiales.Peptococcaceae.Desulfosporosinus.Desulfosporosinus_sp_	0.576746752042			-
Bacteria.Firmicutes.Clostridia.Clostridiales.Ruminococcaceae.Ruminiclostridium_9	1.50628416479			4.1759781126e-05
Bacteria.Proteobacteria.Deltaproteobacteria.Myxococcales	4.16998005429			3.40276496612e-05
Bacteria.Firmicutes.Clostridia.Clostridiales.Ruminococcaceae.Ruminiclostridium_6	0.145448919853			-
Bacteria.Proteobacteria.Gammaproteobacteria.Diplorickettsiales.Diplorickettsiaceae.Diplorickettsia	0.891147030449			-
Bacteria.Elusimicrobia.Lineage_IIa.Lineage_IIa.Lineage_IIa.Lineage_IIa	2.27023499061			6.03942677977e-08
Bacteria.Firmicutes.Clostridia.Clostridiales.Ruminococcaceae.Ruminiclostridium_1	2.8194657472699998			0.00593249383694
Bacteria.Actinobacteria.Actinobacteria.Streptomycetales.Streptomycetaceae.Streptomyces.Actinomycetales_bacterium	0.654134009109			-
Bacteria.Proteobacteria.Alphaproteobacteria.Rhodospirillales.Rhodopirillaceae.Defluviicoccus	0.838895245186			-
Bacteria.Actinobacteria.Actinobacteria.Frankiales.Nakamurellaceae.Nakamurella.Nakamurella_lactea	1.41789056179			-
Bacteria.Bacteroidetes.Bacteroidia.Flavobacteriales.Cryomorphaceae.Cryomorpha	0.6073947003469999			-
Bacteria.Chloroflexi.Anaerolineae.Anaerolineales.Anaerolineaceae.Leptolinea	0.363231100229			-
Bacteria.Halanaerobiaeota	1.39049455738			-
Bacteria.Actinobacteria.Actinobacteria.Corynebacteriales.Mycobacteriaceae.Mycobacterium.Mycobacterium_barrassiae	0.695259437733			-
Bacteria.Patescibacteria.Saccharimonadia.Saccharimonadales.Saccharimonadales.Saccharimonadales	4.64236149128	D90	4.2224967629500005	1.14510026012e-12
Bacteria.Proteobacteria.Gammaproteobacteria.Xanthomonadales.Rhodanobacteraceae.Rudaea	2.0083021129799996			0.000304659507748
Bacteria.Firmicutes.Clostridia.Clostridiales.Lachnospiraceae.Marvinbryantia	0.398120203494			-
Bacteria.Proteobacteria.Gammaproteobacteria.Pseudomonadales.Pseudomonadaceae.Pseudomonas.Pseudomonas_anguilliseptica	1.14741994787			-
Bacteria.Proteobacteria.Gammaproteobacteria.Nitrosococcales	1.69824100861			-
Bacteria.Firmicutes.Clostridia.Clostridiales.Christensenellaceae.Christensenellaceae_R_7_group	1.33878847911			-
Bacteria.Gemmatimonadetes.Gemmatimonadetes.Gemmatimonadales.Gemmatimonadaceae	4.61559496701	D90	4.00276691163	0.000106106691231
Bacteria.Proteobacteria.Alphaproteobacteria.Elsterales.URHD0088	2.3356565558400004			-
Bacteria.Proteobacteria.Alphaproteobacteria.Rhizobiales.Beijerinckiaceae.alphaI_cluster.Methylosinus_trichosporium	0.796553808958			0.015418152143
Bacteria.Bacteroidetes.Bacteroidia.Bacteroidales.Prevotellaceae.Prevotella_2.human_gut	0.30016960279			-
Bacteria.Firmicutes.Bacilli.Lactobacillales.Streptococcaceae.Lactococcus	1.90523955083			0.000490491693113
Bacteria.Proteobacteria.Alphaproteobacteria.Parvibaculales.Parvibaculaceae	0.934092162251			-
Bacteria.Proteobacteria.Alphaproteobacteria.Acetobacterales.Acetobacteraceae.Roseomonas	2.36007724815			-
Bacteria.Proteobacteria.Gammaproteobacteria.Xanthomonadales.Rhodanobacteraceae	4.793907787699999	D90	4.2845991436699995	6.70957764154e-09
Bacteria.Gemmatimonadetes.Gemmatimonadetes.Gemmatimonadales	4.61559496701	D90	4.00276691163	0.000106106691231
Bacteria.Proteobacteria.Alphaproteobacteria.Rhizobiales.Stappiaceae.Agaricicola	0.652733721769			-
Bacteria.Latescibacteria.Latescibacteria.Latescibacterales.Latescibacteraceae	0.36868039250600004			-
Bacteria.Proteobacteria.Alphaproteobacteria.Micropepsales	3.53741029352			0.000302622285027
Bacteria.Bacteroidetes.Bacteroidia.Chitinophagales.Chitinophagaceae.Sediminibacterium.Sediminibacterium_sp_	1.2744716176100002			0.00504309600223
Bacteria.Proteobacteria.Gammaproteobacteria.Xanthomonadales.Rhodanobacteraceae.Rhodanobacter.Rhodanobacter_thiooxydans	2.57317641097			0.00511579961956
Bacteria.Spirochaetes.Leptospirae.Leptospirales.Leptospiraceae	0.270660400554			-
Bacteria.Proteobacteria.Alphaproteobacteria.Sphingomonadales.Sphingomonadaceae.Sphingomonas.Sphingomonas_daechungensis	0.781177725958			-
Bacteria.Proteobacteria.Alphaproteobacteria.Rhizobiales.Kaistiaceae	2.28054492825			-
Bacteria.Chloroflexi.Anaerolineae.RBG_13_54_9	2.7735278506800003			-
Bacteria.Proteobacteria.Alphaproteobacteria.Rhizobiales.Rhizobiaceae.Allorhizobium_Neorhizobium_Pararhizobium_Rhizobium.Rhizobium_flavum	1.8735448615599999			0.0226897322676
Bacteria.Chloroflexi.SHA_26.SHA_26.SHA_26.SHA_26	1.14100349082			-
Bacteria.Acidobacteria.Blastocatellia__Subgroup_4_.Elev_16S_573.Elev_16S_573	1.4727169052700002			-
Bacteria.Proteobacteria.Gammaproteobacteria.Xanthomonadales.Xanthomonadaceae.Stenotrophomonas.Xanthomonas_group	1.09246813909			-
Bacteria.Actinobacteria.Actinobacteria.Propionibacteriales.Nocardioidaceae.Nocardioides.Nocardioides_halotolerans	0.528213186179			-
Bacteria.Actinobacteria.Coriobacteriia.OPB41.OPB41.OPB41	0.950573958368			-
Bacteria.Bacteroidetes.Bacteroidia.Chitinophagales.Chitinophagaceae.Flaviaesturariibacter	1.75659896472			0.0200022662357
Bacteria.Firmicutes.Clostridia.Clostridiales.Syntrophomonadaceae.Dethiobacter	0.432521678207			-
Bacteria.Bacteroidetes.Bacteroidia.Cytophagales.Hymenobacteraceae.Hymenobacter	2.63797263439			1.66222601249e-07
Bacteria.Actinobacteria.Actinobacteria.Frankiales.Geodermatophilaceae.Blastococcus.Blastococcus_endophyticus	2.1387614261200003			-
Bacteria.Actinobacteria.Actinobacteria.Streptosporangiales.Thermomonosporaceae.Actinomadura.Streptomyces_sp_	0.9484398638160001			-
Bacteria.Proteobacteria.Alphaproteobacteria.Caulobacterales.Caulobacteraceae.Brevundimonas	3.10349887833			-
Bacteria.Chloroflexi.Chloroflexia.Chloroflexales.Roseiflexaceae	3.0897824412299997			-
Bacteria.Bacteroidetes.Bacteroidia.Chitinophagales.Chitinophagaceae.Flavihumibacter.Flavihumibacter_petaseus	0.600915747916			-
Bacteria.Proteobacteria.Deltaproteobacteria.Myxococcales.Polyangiaceae.Sorangium	1.68378708818			-
Bacteria.Firmicutes.Bacilli.Lactobacillales.Carnobacteriaceae.Atopococcus	1.10152941405			-
Bacteria.Proteobacteria.Gammaproteobacteria.Betaproteobacteriales.Nitrosomonadaceae.Ellin6067	3.6858636522800006			3.92329807817e-08
Bacteria.Chloroflexi.Anaerolineae.SJA_15.SJA_15.SJA_15	1.4972433839500001			-
Bacteria.Firmicutes.Erysipelotrichia	2.83272247081			-
Bacteria.Proteobacteria.Alphaproteobacteria.Rickettsiales.Midichloriaceae	1.35597603164			-
Bacteria.Actinobacteria.Actinobacteria.Propionibacteriales.Nocardioidaceae.Nocardioides.Nocardioides_koreensis	0.604907029951			-
Bacteria.Firmicutes.Bacilli.Bacillales.Paenibacillaceae.Paenibacillus.Paenibacillus_koleovorans	1.57607871656			-
Bacteria.Bacteroidetes.Bacteroidia.Bacteroidales.Bacteroidetes_vadinHA17.Bacteroidetes_vadinHA17	1.04678365516			0.0240835838538
Bacteria.Patescibacteria.Microgenomatia.Candidatus_Woesebacteria	0.14741994786499998			-
Bacteria.Actinobacteria.Acidimicrobiia.Microtrichales.Microtrichales.Microtrichales	1.0242867073200002			0.016990321027
Bacteria.Patescibacteria.WS6__Dojkabacteria_	1.75764088312			0.000263562772885
Bacteria.Patescibacteria.WS6__Dojkabacteria_.WS6__Dojkabacteria_.WS6__Dojkabacteria_.WS6__Dojkabacteria_	1.75764088312			0.000263562772885
Bacteria.BRC1.BRC1.BRC1.BRC1.BRC1	2.24627675043			0.00812601641138
Bacteria.Chloroflexi.Ktedonobacteria.B10_SB3A.B10_SB3A.B10_SB3A	2.8669463067			3.58853884761e-10
Bacteria.Bacteroidetes.Bacteroidia.Chitinophagales.Chitinophagaceae.Segetibacter.Segetibacter_koreensis	1.74907042162			-
Bacteria.Proteobacteria.Gammaproteobacteria.Betaproteobacteriales.Burkholderiaceae.Ralstonia	3.30859286674			2.6456960807e-05
Bacteria.Proteobacteria.Gammaproteobacteria.Methylococcales.Methylococcaceae.Methylocaldum	0.7923908139040001			-
Bacteria.Acidobacteria.Subgroup_25.Subgroup_25	1.9612240742900002			-
Bacteria.Proteobacteria.Alphaproteobacteria.Sphingomonadales.Sphingomonadaceae.Sphingobium.Sphingobium_chungbukense	1.4140843621899999			-
Bacteria.Proteobacteria.Gammaproteobacteria.Betaproteobacteriales.Burkholderiaceae.Burkholderia_Caballeronia_Paraburkholderia.Paraburkholderia_sartisoli	0.509799882488			-
Bacteria.Firmicutes.Bacilli.Bacillales.Bacillaceae.Bacillus.Bacillus_hisashii	0.360155395896			-
Bacteria.Actinobacteria.Actinobacteria.Micromonosporales.Micromonosporaceae.Planosporangium.Planosporangium_thailandense	1.9053793694299999			0.015418152143
Bacteria.Actinobacteria.Actinobacteria.Propionibacteriales.Nocardioidaceae.Nocardioides.Nocardioides_glacieisoli	0.679184787213			-
Bacteria.Bacteroidetes.Bacteroidia.Bacteroidales.Rikenellaceae.Rikenellaceae_RC9_gut_group	1.10017274098			-
Bacteria.Planctomycetes.Planctomycetacia.Isosphaerales.Isosphaeraceae.Singulisphaera.Nostocoida_limicola	0.0326791872333			-
Bacteria.Proteobacteria.Gammaproteobacteria.Betaproteobacteriales.Burkholderiaceae.Rubrivivax	0.046330923404199996			-
Bacteria.Actinobacteria.Actinobacteria.Micrococcales.Promicromonosporaceae.Cellulosimicrobium	2.98385085506			4.12566903632e-06
Bacteria.Proteobacteria.Gammaproteobacteria.Pseudomonadales.Moraxellaceae.Alkanindiges.Alkanindiges_sp_	0.09456865634089999			-
Bacteria.Proteobacteria.Gammaproteobacteria.Betaproteobacteriales.Burkholderiaceae.Castellaniella	2.29427824841			0.00245134118939
Bacteria.Proteobacteria.Deltaproteobacteria.Myxococcales.Nannocystaceae	1.85450084852			-
Bacteria.Proteobacteria.Gammaproteobacteria.Betaproteobacteriales.Nitrosomonadaceae.mle1_7	2.87918554268			0.014893829626
Bacteria.Actinobacteria.Actinobacteria.Corynebacteriales.Dietziaceae	2.0564199678			-
Bacteria.Gemmatimonadetes.Gemmatimonadetes.Gemmatimonadales.Gemmatimonadaceae.Gemmatirosa.Gemmatirosa_kalamazoonesis	2.1087800037799997			-
Bacteria.Proteobacteria.Alphaproteobacteria.Sphingomonadales.Sphingomonadaceae.Erythrobacter	0.0652154716389			-
Bacteria.Actinobacteria.Actinobacteria.Corynebacteriales.Corynebacteriaceae.Corynebacterium_1	2.08472289459			0.0152308807473
Bacteria.Chloroflexi.JG30_KF_CM66	3.55335105416			0.000262379355918
Bacteria.Proteobacteria.Deltaproteobacteria.Desulfarculales	2.04136559026			-
Bacteria.Fibrobacteres.Fibrobacteria.Fibrobacterales.Fibrobacteraceae.Fibrobacter	0.44924820582900005			-
Bacteria.Verrucomicrobia.Verrucomicrobiae	3.41763609472			9.83176511382e-07
Bacteria.Actinobacteria.Actinobacteria.Micrococcales.Cellulomonadaceae.Cellulomonas.Cellulomonas_hominis	1.10999958927			0.045716297327
Bacteria.Bacteroidetes.Bacteroidia.Sphingobacteriales.Sphingobacteriaceae.Parapedobacter.Parapedobacter_pyrenivorans	1.79940000237			-
Bacteria.Proteobacteria.Gammaproteobacteria.Betaproteobacteriales.Burkholderiaceae.Verticia	2.13776493252			-
Bacteria.Verrucomicrobia.Verrucomicrobiae.Verrucomicrobiales.Akkermansiaceae.Akkermansia.Akkermansia_muciniphila	1.5241937504299998			0.000702378907554
Bacteria.Actinobacteria.Actinobacteria.Corynebacteriales.Nocardiaceae.Nocardia.Nocardia_sp_	3.2444918228400006			0.00140014019957
Bacteria.Bacteroidetes.Bacteroidia.Bacteroidales.Marinilabiliaceae.Thermophagus	0.00424432626081			-
Bacteria.Bacteroidetes.Rhodothermia.Balneolales.Balneolaceae	1.48388088727			0.00504309600223
Bacteria.Firmicutes.Bacilli.Bacillales.Family_XI	1.1644485288500002			0.000490491693113
Bacteria.Bacteroidetes.Rhodothermia	1.54385198081			0.00706986073962
Bacteria.Proteobacteria.Gammaproteobacteria.Xanthomonadales.Xanthomonadaceae.Lysobacter.Lysobacter_soli	1.8656026134400001			-
Bacteria.Actinobacteria.Actinobacteria.Propionibacteriales.Nocardioidaceae.Kribbella.Kribbella_sp_	2.5409962576			0.00221324209419
Bacteria.Bacteroidetes.Bacteroidia.Flavobacteriales.Flavobacteriaceae.Galbibacter.Galbibacter_marinus	0.232938962622			-
Bacteria.Proteobacteria.Gammaproteobacteria.Betaproteobacteriales.Burkholderiaceae.Schlegelella	0.185142994702			-
Bacteria.Patescibacteria.Parcubacteria.Candidatus_Yanofskybacteria.Candidatus_Yanofskybacteria.Candidatus_Yanofskybacteria.Candidatus_Yanofskybacteria	0.332031749701			-
Bacteria.Chloroflexi.KD4_96.KD4_96.KD4_96	3.9699544797199993			0.0334361898097
Bacteria.Proteobacteria.Alphaproteobacteria.Dongiales.Dongiaceae.Dongia.Dongia_sp_	1.1564724212100002			-
Bacteria.Armatimonadetes.Fimbriimonadia.Fimbriimonadales.Fimbriimonadaceae.Fimbriimonas	0.175610856774			-
Bacteria.Actinobacteria.Actinobacteria.Propionibacteriales.Propionibacteriaceae.Haloactinopolyspora	2.88213204417			3.64748928046e-06
Bacteria.Proteobacteria.Gammaproteobacteria.Enterobacteriales.Enterobacteriaceae.Kluyvera	0.302715042271			-
Bacteria.Planctomycetes.Planctomycetacia.Isosphaerales	3.2704618743799996			0.000185268870244
Bacteria.Firmicutes.Clostridia.Clostridiales.Ruminococcaceae.Subdoligranulum	1.9023102490900001			0.0294313404827
Bacteria.Proteobacteria.Gammaproteobacteria.Betaproteobacteriales.Burkholderiaceae.Burkholderia_Caballeronia_Paraburkholderia.Burkholderia_temeraria	1.57709701183			-
Bacteria.Proteobacteria.Alphaproteobacteria.Azospirillales.Azospirillales_Incertae_Sedis.Stella	0.481256855024			-
Bacteria.Firmicutes.Clostridia.Clostridiales.Clostridiaceae_1.Clostridium_sensu_stricto_13.Clostridium_sp_	1.2412198276000002			0.000490491693113
Bacteria.Firmicutes.Clostridia.Clostridiales.Ruminococcaceae.Ruminiclostridium	0.6970770659090001			-
Bacteria.Acidobacteria.Blastocatellia__Subgroup_4_.Blastocatellales.Blastocatellaceae.Aridibacter	1.7049544187399999			-
Bacteria.Proteobacteria.Gammaproteobacteria.Beggiatoales	1.34149915281			0.00504309600223
Bacteria.Proteobacteria.Alphaproteobacteria.Rhizobiales.Hyphomicrobiaceae	3.49736982754			1.14781611816e-08
Bacteria.Proteobacteria.Alphaproteobacteria.Rickettsiales.AB1.AB1.Alphaproteobacteria_bacterium	0.147135050892			-
Bacteria.Acidobacteria.Subgroup_25	1.9612240742900002			-
Bacteria.Firmicutes.Clostridia.Clostridiales.Family_XI.Gottschalkia	0.367081682184			-
Bacteria.Acidobacteria.Subgroup_22	0.785854587006			-
Bacteria.Actinobacteria.Actinobacteria.Streptosporangiales.Thermomonosporaceae.Actinomadura.Actinomadura_sp_	1.52473631601			0.000212485155426
Bacteria.Proteobacteria.Gammaproteobacteria.Diplorickettsiales.Diplorickettsiaceae.Rickettsiella	0.703957358756			-
Bacteria.Firmicutes.Bacilli.Bacillales.Bacillaceae.Bacillus.Bacillus_ruris	0.18022745682900002			-
Bacteria.Proteobacteria.Gammaproteobacteria.Betaproteobacteriales.Chitinibacteraceae	0.786029363532			-
Bacteria.Fibrobacteres.Fibrobacteria.Fibrobacterales.Fibrobacteraceae.possible_genus_04	1.53450199241			-
Bacteria.Tenericutes.Mollicutes.Mollicutes_RF39.Mollicutes_RF39.Mollicutes_RF39	0.9184082567730001			0.045716297327
Bacteria.Firmicutes.Clostridia.Clostridiales.Clostridiaceae_1.Clostridium_sensu_stricto_1	3.16064795066			-
Bacteria.Bacteroidetes.Bacteroidia.Bacteroidales.Prolixibacteraceae	1.00853984889			-
Bacteria.Firmicutes.Clostridia.Clostridiales.Clostridiaceae_1.Clostridium_sensu_stricto_3	2.32047577813			-
Bacteria.Firmicutes.Clostridia.Clostridiales.Clostridiaceae_1.Clostridium_sensu_stricto_5	1.2705895617899998			-
Bacteria.Firmicutes.Clostridia.Clostridiales.Clostridiaceae_1.Clostridium_sensu_stricto_7	1.2912152512000001			0.015418152143
Bacteria.Firmicutes.Clostridia.Clostridiales.Clostridiaceae_1.Clostridium_sensu_stricto_6	1.89992158902			-
Bacteria.Firmicutes.Clostridia.Clostridiales.Clostridiaceae_1.Clostridium_sensu_stricto_9	1.9761748348099997			-
Bacteria.Firmicutes.Clostridia.Clostridiales.Clostridiaceae_1.Clostridium_sensu_stricto_8	2.79207127039			-
Bacteria.Proteobacteria.Gammaproteobacteria.Betaproteobacteriales.Burkholderiaceae.Massilia.Duganella_sp_	0.938305360296			-
Bacteria.Bacteroidetes.Bacteroidia.Sphingobacteriales.CWT_CU03_E12.CWT_CU03_E12.bacterium_enrichment	0.7820576604189999			-
Bacteria.Proteobacteria.Gammaproteobacteria.Diplorickettsiales.Diplorickettsiaceae	3.28060788189			2.17922377622e-11
Bacteria.Proteobacteria.Gammaproteobacteria.Betaproteobacteriales.Burkholderiaceae.Burkholderiaceae	0.168693863577			-
Bacteria.Proteobacteria.Gammaproteobacteria.Betaproteobacteriales.Burkholderiaceae.Noviherbaspirillum	3.20560822476			0.00872525586746
Bacteria.Acidobacteria.AT_s3_28.AT_s3_28.AT_s3_28	0.59465492642			-
Bacteria.Halanaerobiaeota.Halanaerobiia	1.39049455738			-
Bacteria.Bacteroidetes.Bacteroidia.Chitinophagales.Chitinophagaceae.Terrimonas.Terrimonas_ferruginea	0.930641318137			-
Bacteria.Chloroflexi	4.97193313458	D30	4.23816691996	1.65671954263e-05
Bacteria.Bacteroidetes.Bacteroidia.Chitinophagales.Chitinophagaceae.Niastella	2.48008462727			0.00310755701821
Bacteria.Actinobacteria.Actinobacteria.Micrococcales.Intrasporangiaceae.Lapillicoccus	2.6033709192099996			0.000268949003584
Bacteria.Epsilonbacteraeota.Campylobacteria	1.4555216159600002			0.0182589867877
Bacteria.Chloroflexi.Gitt_GS_136.Gitt_GS_136.Gitt_GS_136.Gitt_GS_136	2.6463985385099997			-
Bacteria.Firmicutes.Bacilli.Bacillales.Bacillaceae.Bacillaceae.Bacillaceae_bacterium	0.781893836287			0.045716297327
Bacteria.Dependentiae.Babeliae.Babeliales.Babeliaceae	2.07797804789			0.00817639288452
Bacteria.Proteobacteria.Deltaproteobacteria.Oligoflexales.Oligoflexaceae.Oligoflexus	1.66221998067			-
Bacteria.Bacteroidetes.Bacteroidia.Bacteroidales.Dysgonomonadaceae	2.04365475513			-
Bacteria.Firmicutes.Clostridia	4.1014298578699995			-
Bacteria.Firmicutes.Clostridia.Clostridiales.Eubacteriaceae.Garciella.Garciella_sp_	2.8578512915			6.86403718968e-06
Bacteria.Bacteroidetes.Bacteroidia.Sphingobacteriales.CWT_CU03_E12.CWT_CU03_E12	2.13350850403			0.000813044482372
Bacteria.Proteobacteria.Alphaproteobacteria.Rhizobiales.D05_2.D05_2.alpha_proteobacterium	0.854748715501			-
Bacteria.Proteobacteria.Alphaproteobacteria.Rhizobiales.Hyphomicrobiaceae.Hyphomicrobium.Hyphomicrobium_nitrativorans	1.6992337581299999			-
Bacteria.Firmicutes.Clostridia.Clostridiales.Ruminococcaceae.Ruminococcaceae_NK4A214_group.rumen_bacterium	0.323511636489			-
Bacteria.Actinobacteria.Actinobacteria.Streptomycetales.Streptomycetaceae.Streptomyces.Streptomycetaceae_bacterium	0.847611984454			0.015418152143
Bacteria.Verrucomicrobia.Verrucomicrobiae.Chthoniobacterales.Chthoniobacteraceae.Chthoniobacter	2.2559314088			-
Bacteria.Bacteroidetes.Bacteroidia.Bacteroidales.Tannerellaceae.Parabacteroides.Parabacteroides_goldsteinii	0.123579441346			-
Bacteria.Actinobacteria.Actinobacteria.Micrococcales.Microbacteriaceae.Schumannella.Schumannella_sp_	1.5442482908500001			0.00504309600223
Bacteria.Tenericutes.Mollicutes.Izimaplasmatales.Izimaplasmatales	0.263476285097			-
Bacteria.Acidobacteria.Blastocatellia__Subgroup_4_.Blastocatellales.Blastocatellaceae.Blastocatella	1.59288856665			0.015418152143
Bacteria.Acidobacteria.Acidobacteriia.Subgroup_2.Subgroup_2.Subgroup_2.bacterium_Ellin7509	0.433837812087			-
Bacteria.Bacteroidetes.Bacteroidia.Bacteroidales.Prevotellaceae.Prevotellaceae_Ga6A1_group	0.19659986005			-
Bacteria.Actinobacteria.Actinobacteria.Frankiales.Acidothermaceae.Acidothermus	4.28805858811			4.70949671788e-08
Bacteria.Firmicutes.Bacilli.Bacillales.Bacillaceae.Pseudogracilibacillus.Pseudogracilibacillus_sp_	1.17404768726			-
Bacteria.Actinobacteria.Acidimicrobiia.IMCC26256.IMCC26256.IMCC26256.actinobacterium_BGR	3.90024794991			0.000588195434459
Bacteria.Acidobacteria.Acidobacteriia.Subgroup_2.Subgroup_2.Subgroup_2.bacterium_Ellin7505	0.483810686038			-
Bacteria.Firmicutes.Bacilli.Bacillales.Planococcaceae.Sporosarcina	3.8229867666300006			2.19026542371e-06
Bacteria.Firmicutes.Clostridia.Clostridiales.Clostridiaceae_1.Proteiniclasticum	0.636985344923			0.045716297327
Bacteria.Cyanobacteria.Oxyphotobacteria.Nostocales.Coleofasciculaceae.Wilmottia_Ant_Ph58.Wilmottia_murrayi	0.995307888159			-
Bacteria.Actinobacteria.Actinobacteria.Pseudonocardiales.Pseudonocardiaceae.Actinomycetospora	2.75208440694			-
Bacteria.Actinobacteria.Actinobacteria.Streptosporangiales.Streptosporangiaceae.Sphaerisporangium.Sphaerisporangium_sp_	0.9767338870190001			-
Bacteria.Chloroflexi.Dehalococcoidia	2.60800781587			-
Bacteria.Firmicutes.Bacilli.Bacillales.Bacillaceae.Geobacillus.Bacillus_thermoterrestris	0.46502637052699997			-
Bacteria.Actinobacteria.Thermoleophilia.Solirubrobacterales.67_14.67_14.Solirubrobacterales_bacterium	0.725927618718			-
Bacteria.Firmicutes.Clostridia.Clostridiales.Ruminococcaceae.Sporobacter	0.963034830554			-
Bacteria.Firmicutes.Clostridia.Clostridiales.Ruminococcaceae.Pseudobacteroides.Clostridium_sp_	0.34552320801200004			-
Bacteria.Proteobacteria.Gammaproteobacteria.Salinisphaerales.Solimonadaceae	1.50511440769			0.0139055422214
Bacteria.Proteobacteria.Gammaproteobacteria.Betaproteobacteriales.Chitinibacteraceae.Silvimonas.Silvimonas_terrae	0.786029363532			-
Bacteria.Firmicutes.Bacilli.Lactobacillales.Enterococcaceae.Enterococcus	1.98504474551			-
Bacteria.Planctomycetes.Planctomycetacia.Isosphaerales.Isosphaeraceae.Paludisphaera.Paludisphaera_borealis	1.33536335863			-
Bacteria.Proteobacteria.Gammaproteobacteria.Enterobacteriales.Enterobacteriaceae.Escherichia_Shigella.Malaclemys_terrapin	1.06062734045			-
Bacteria.Proteobacteria.Gammaproteobacteria.Betaproteobacteriales.Burkholderiaceae.Achromobacter	3.0078287385			1.39699659833e-08
Bacteria.Proteobacteria.Deltaproteobacteria.Myxococcales.Polyangiaceae.Jahnella	0.0652154716389			-
Bacteria.Tenericutes.Mollicutes.Mycoplasmatales.Mycoplasmataceae.Mycoplasma	1.11535071701			0.015418152143
Bacteria.Bacteroidetes.Bacteroidia.Sphingobacteriales.Sphingobacteriaceae.Olivibacter.Sphingobacterium_sp_	0.560376955655			-
Bacteria.Spirochaetes.Spirochaetia.Spirochaetales	1.24787183735			0.00335206459045
Bacteria.Actinobacteria.Actinobacteria.Micrococcales.Promicromonosporaceae.Isoptericola.Isoptericola_sp_	1.44989410977			-
Bacteria.Proteobacteria.Alphaproteobacteria.Rhizobiales.Rhodomicrobiaceae	1.5376642845100001			-
Bacteria.Proteobacteria.Deltaproteobacteria.Myxococcales.Archangiaceae.Cystobacter	1.6374275162099998			-
Bacteria.Chloroflexi.Chloroflexia.Chloroflexales.Chloroflexaceae.FFCH7168	1.7646697589400002			-
Bacteria.Chloroflexi.Ktedonobacteria.B12_WMSP1.B12_WMSP1.B12_WMSP1	2.9201117814899997			6.39649563897e-06
Bacteria.Proteobacteria.Gammaproteobacteria.Oceanospirillales.Alcanivoracaceae.Alcanivorax	1.1539425941700001			-
Bacteria.Proteobacteria.Alphaproteobacteria.Paracaedibacterales.Paracaedibacteraceae.Candidatus_Paracaedibacter	1.9922916693500001			0.000371201766647
Bacteria.Actinobacteria.Actinobacteria.Micrococcales.Micrococcaceae.Arthrobacter.Arthrobacter_livingstonensis	1.43617497574			-
Bacteria.Actinobacteria.Thermoleophilia.Gaiellales.Gaiellales	1.55202308766			-
Bacteria.Bacteroidetes.Bacteroidia.Sphingobacteriales.NS11_12_marine_group	1.5504271552899997			0.0033943529544
Bacteria.Bacteroidetes.Bacteroidia.Sphingobacteriales.Sphingobacteriaceae.Mucilaginibacter.Thymallus_thymallus	0.0765964538064			-
Bacteria.Actinobacteria.Actinobacteria.Corynebacteriales.Nocardiaceae.Gordonia.Gordonia_malaquae	2.08571295047			0.045716297327
Bacteria.Proteobacteria.Alphaproteobacteria.Rhizobiales.Beijerinckiaceae.Bosea.Starkeya_sp_	0.529588608586			-
Bacteria.Gemmatimonadetes.S0134_terrestrial_group.S0134_terrestrial_group.S0134_terrestrial_group	2.5818318101099997			7.16735816025e-05
Bacteria.Verrucomicrobia.Verrucomicrobiae.Verrucomicrobiales	2.27872363741			0.00205251294758
Bacteria.Firmicutes.Bacilli.Bacillales.Bacillaceae.Virgibacillus.Virgibacillus_dakarensis	2.8647085551099996			0.00036674056726
Bacteria.Bacteroidetes.Bacteroidia.Bacteroidales.Porphyromonadaceae	1.28996175885			0.00504309600223
Bacteria.Acidobacteria.Blastocatellia__Subgroup_4_.Blastocatellales.Blastocatellaceae.Tellurimicrobium	2.30511383106			0.037211588437
Bacteria.Proteobacteria.Deltaproteobacteria.RCP2_54.RCP2_54.RCP2_54	2.25299391121			-
Bacteria.Deinococcus_Thermus.Deinococci.Deinococcales.Deinococcaceae.Deinococcus.Deinococcus_metalli	0.48573147947800005			-
Bacteria.Firmicutes.Bacilli.Bacillales.Bacillaceae.Bacillus.Bacillus_gottheilii	2.18667876518			3.88336119527e-10
Bacteria.Firmicutes.BRH_c20a.BRH_c20a.BRH_c20a	1.53164786518			0.0144091739282
Bacteria.Proteobacteria.Alphaproteobacteria.Rhizobiales.Devosiaceae.Devosia.Devosia_sp_	1.3687152332799999			-
Bacteria.Firmicutes.Bacilli.Bacillales.Family_XII.Exiguobacterium.Exiguobacterium_sibiricum	2.23936527539			0.00504309600223
Bacteria.Bacteroidetes.Bacteroidia.Sphingobacteriales.Sphingobacteriaceae.Parapedobacter.Parapedobacter_koreensis	0.122140757951			-
Bacteria.Firmicutes.Erysipelotrichia.Erysipelotrichales.Erysipelotrichaceae.ZOR0006.Firmicutes_bacterium	0.19000468676600002			-
Bacteria.Proteobacteria.Alphaproteobacteria.Sphingomonadales.Sphingomonadaceae.Sphingobium	3.62994055453			4.58773152623e-11
Bacteria.Armatimonadetes.Armatimonadia.Armatimonadales.Armatimonadales	2.4126099907			0.000708882603448
Bacteria.Firmicutes.Bacilli.Bacillales.Paenibacillaceae.Paenibacillus.Paenibacillus_rhizoryzae	1.0368058236700002			-
Bacteria.Bacteroidetes.Bacteroidia.Chitinophagales.Chitinophagaceae.Filimonas.Noviherbaspirillum_sp_	1.73185998024			-
Bacteria.Firmicutes.Bacilli.Bacillales.Planococcaceae.Domibacillus	1.7110499621700002			-
Bacteria.Cyanobacteria.Sericytochromatia.Sericytochromatia	2.5617956598099996			-
Bacteria.Proteobacteria.Gammaproteobacteria.Xanthomonadales.Rhodanobacteraceae.Chujaibacter	4.24974208989			7.13529743603e-06
Bacteria.Proteobacteria.Gammaproteobacteria.Betaproteobacteriales.Burkholderiaceae.Aquabacterium	2.44926471565			0.000216751165719
Bacteria.Actinobacteria.Actinobacteria.Catenulisporales.Actinospicaceae.Actinospica.Actinocrinis_puniceicyclus	1.7434706973700003			0.000573939339576
Bacteria.Acidobacteria.Acidobacteriia	4.955121719619999	D30	4.47478504263	1.63129385356e-12
Archaea	0.261962332399			-
Bacteria.Chloroflexi.Dehalococcoidia.S085.S085.S085	2.60363094388			-
Bacteria.Actinobacteria.Actinobacteria.Corynebacteriales.Mycobacteriaceae.Mycobacterium	4.072866653769999			-
Bacteria.Chloroflexi.Anaerolineae	3.46228940321			4.62225862323e-06
Bacteria.Proteobacteria.Gammaproteobacteria.Pseudomonadales.Moraxellaceae.Acinetobacter.Acinetobacter_baumannii	0.667125941486			-
Bacteria.Bacteroidetes.Bacteroidia.Flavobacteriales.Weeksellaceae	3.31420265619			1.27621758624e-05
Bacteria.Proteobacteria.Gammaproteobacteria.Xanthomonadales.Xanthomonadaceae.Stenotrophomonas.Stenotrophomonas_acidaminiphila	1.6629595901299998			0.020089404475
Bacteria.Proteobacteria.Gammaproteobacteria.Oceanospirillales.Halomonadaceae.Halomonas.bacterium_19N1	0.506956342324			-
Bacteria.Proteobacteria.Alphaproteobacteria.Sphingomonadales.Sphingomonadaceae.Altererythrobacter.Porphyrobacter_mercurialis	0.323511636489			-
Bacteria.Firmicutes.Clostridia.Clostridiales.Eubacteriaceae	2.8983271518700002			1.40548193757e-06
Bacteria.Proteobacteria.Alphaproteobacteria.Rhizobiales.Devosiaceae.Pelagibacterium.Devosia_sp_	0.155940490646			-
Bacteria.Firmicutes.Bacilli.Bacillales.Paenibacillaceae.Thermobacillus.Thermobacillus_composti	0.767546369903			-
Bacteria.Bacteroidetes.Bacteroidia.Sphingobacteriales.Sphingobacteriaceae.Pseudosphingobacterium	2.50131314295			0.000114414238699
Bacteria.Chloroflexi.SHA_26.SHA_26	1.14100349082			-
Bacteria.Proteobacteria.Alphaproteobacteria.Rhizobiales.Devosiaceae.Devosia	3.98512236898			6.74798381999e-09
Bacteria.Firmicutes.Clostridia.Clostridiales.Lachnospiraceae._Eubacterium__hallii_group	0.711058163321			-
Bacteria.Chloroflexi.Chloroflexia.Thermomicrobiales.Thermomicrobiaceae.Sphaerobacter.Sphaerobacter_thermophilus	1.8292069840799998			0.000145586881725
Bacteria.Acidobacteria.Subgroup_5.Subgroup_5.Subgroup_5.Subgroup_5	1.89442926086			0.0244554056567
Bacteria.Cyanobacteria.Oxyphotobacteria.Chloroplast.Chloroplast.Chloroplast.Bryum_argenteum	1.9948148173599998			0.0173464501823
Bacteria.Firmicutes.Bacilli.Bacillales.Paenibacillaceae.Paenibacillus.Paenibacillus_lactis	1.2457768244			0.045716297327
Bacteria.Actinobacteria.Thermoleophilia.Solirubrobacterales.Solirubrobacteraceae.Conexibacter.Conexibacter_sp_	1.86597881643			-
Bacteria.Proteobacteria.Gammaproteobacteria.Xanthomonadales.Xanthomonadaceae.Luteimonas.Luteimonas_marina	1.40902669379			-
Bacteria.Proteobacteria.Gammaproteobacteria.Salinisphaerales.Solimonadaceae.Polycyclovorans	1.35018702217			0.00706986073962
Bacteria.Proteobacteria.Deltaproteobacteria.Myxococcales.Archangiaceae.Archangium.Archangium_gephyra	1.2488016021500001			-
Bacteria.Proteobacteria.Gammaproteobacteria.Nitrococcales.Nitrococcaceae	1.31787346362			-
Bacteria.Firmicutes.Bacilli.Bacillales.Bacillaceae.Aeribacillus	1.7311663850599999			0.00159842314981
Bacteria.Proteobacteria.Deltaproteobacteria.Myxococcales.Polyangiaceae.Sorangium.Sorangium_cellulosum	1.5288610179299997			0.00504309600223
Bacteria.Proteobacteria.Alphaproteobacteria.Rhizobiales.Beijerinckiaceae.Roseiarcus.Roseiarcus_fermentans	0.138031508473			-
Bacteria.Actinobacteria.Actinobacteria.Pseudonocardiales.Pseudonocardiaceae.Kutzneria	3.18292250062			5.94625428297e-12
Bacteria.Actinobacteria.Actinobacteria.Micrococcales.Dermacoccaceae.Dermacoccaceae.Dermacoccus_sp_	1.03408106651			0.0182141168368
Bacteria.Bacteroidetes.Bacteroidia.Cytophagales.Spirosomaceae.Persicitalea.Bacteroidetes_bacterium	1.12947089093			0.015418152143
Bacteria.Firmicutes.Bacilli.Bacillales.Planococcaceae.Chungangia	1.0956858952600002			0.045716297327
Bacteria.Firmicutes.Bacilli.Lactobacillales.Lactobacillaceae.Lactobacillus.Lactobacillus_jensenii	0.756388847492			-
Bacteria.Bacteroidetes	4.46068223648			5.80873473944e-07
Bacteria.Actinobacteria.Acidimicrobiia.Microtrichales.Microtrichaceae	1.99802434087			0.00250549884426
Bacteria.Halanaerobiaeota.Halanaerobiia.Halanaerobiales.Halanaerobiaceae.Halocella	1.39049455738			-
Bacteria.Proteobacteria.Alphaproteobacteria.Rhizobiales.Beijerinckiaceae.Roseiarcus	3.21467107129			1.49688854352e-07
Bacteria.Proteobacteria.Gammaproteobacteria.Salinisphaerales.Solimonadaceae.Nevskia.Nevskia_terrae	0.786760292449			-
Bacteria.Proteobacteria.Alphaproteobacteria.Rhizobiales.Methylopilaceae	1.11503620336			-
Bacteria.Chloroflexi.Chloroflexia.Chloroflexales.Herpetosiphonaceae.Herpetosiphon	1.24437238293			-
Bacteria.Firmicutes.Clostridia.Clostridiales.Ruminococcaceae	3.4235316324			2.75495500914e-05
Bacteria.Actinobacteria.Actinobacteria.Corynebacteriales.Mycobacteriaceae.Mycobacterium.Mycobacterium_hodleri	2.0430152934			0.000348234859472
Bacteria.Proteobacteria.Deltaproteobacteria.Myxococcales.Archangiaceae	3.0660225650800004			-
Bacteria.Proteobacteria.Gammaproteobacteria.WD260	0.928730747833			-
Bacteria.Fusobacteria.Fusobacteriia.Fusobacteriales.Fusobacteriaceae.Cetobacterium	0.8269597747399999			-
Bacteria.Firmicutes.Clostridia.Clostridiales.Lachnospiraceae.Blautia.Blautia_glucerasea	0.819681001815			-
Bacteria.Bacteroidetes.Bacteroidia.Sphingobacteriales.Sphingobacteriaceae.Mucilaginibacter.Mucilaginibacter_auburnensis	1.00601475489			-
Bacteria.Bacteroidetes.Bacteroidia.Bacteroidales.Prevotellaceae.Prevotella.Prevotella_nanceiensis	0.8498133966949999			-
Bacteria.Proteobacteria.Gammaproteobacteria.Betaproteobacteriales.Burkholderiaceae.Herbaspirillum	2.4609271954599996			2.18085942434e-07
Bacteria.Proteobacteria.Gammaproteobacteria.Betaproteobacteriales.A21b	2.1783723132			0.0105546047704
Bacteria.Proteobacteria.Gammaproteobacteria.Betaproteobacteriales.Burkholderiaceae.Ralstonia.Ralstonia_solanacearum	2.9882971233899998			-
Bacteria.Firmicutes.Clostridia.Clostridiales.Ruminococcaceae.Ruminococcus_1	0.965626142274			-
Bacteria.Firmicutes.Clostridia.Clostridiales.Ruminococcaceae.Ruminococcus_2	0.764318133186			-
Bacteria.Actinobacteria.0319_7L14	0.840218262252			-
Bacteria.Bacteroidetes.Bacteroidia.Cytophagales.Hymenobacteraceae.Adhaeribacter.Adhaeribacter_terreus	0.529376877069			-
Bacteria.Gemmatimonadetes.S0134_terrestrial_group.S0134_terrestrial_group.S0134_terrestrial_group.S0134_terrestrial_group	2.5818318101099997			7.16735816025e-05
Bacteria.Chloroflexi.Chloroflexi.Chloroflexi.Chloroflexi	0.860422860421			-
Bacteria.Bacteroidetes.Bacteroidia.Bacteroidales.Bacteroidaceae.Bacteroides.Bacteroides_fragilis	1.23922969854			-
Bacteria.Bacteroidetes.Bacteroidia.Chitinophagales.Chitinophagaceae.Taibaiella.Taibaiella_koreensis	1.1882351442399999			-
Bacteria.Actinobacteria.Actinobacteria.Pseudonocardiales.Pseudonocardiaceae.Amycolatopsis.Amycolatopsis_pigmentata	1.39440497998			-
Bacteria.Verrucomicrobia.Verrucomicrobiae.Verrucomicrobiales.Verrucomicrobiaceae.Prosthecobacter	1.7175938845899998			0.00265064715757
Bacteria.Deinococcus_Thermus.Deinococci	3.2013268610299996			-
Bacteria.Actinobacteria.Actinobacteria.Corynebacteriales.Nocardiaceae.Rhodococcus.Rhodococcus_pyridinivorans	1.5662518313999998			0.015418152143
Bacteria.Bacteroidetes.Bacteroidia.Chitinophagales.Chitinophagaceae.Flavihumibacter	1.2223450816299999			-
Bacteria.Patescibacteria.Parcubacteria.Candidatus_Yanofskybacteria.Candidatus_Yanofskybacteria.Candidatus_Yanofskybacteria	0.886303618635			-
Bacteria.Bacteroidetes.Bacteroidia.Cytophagales.Cytophagaceae	2.38096776278			2.60846381036e-05
Bacteria.Actinobacteria.Actinobacteria.Frankiales.Geodermatophilaceae.Antricoccus	2.7355563795999998			8.40916339961e-08
Bacteria.Proteobacteria.Alphaproteobacteria.Elsterales	3.93275152959			7.73041225699e-10
Bacteria.Synergistetes.Synergistia.Synergistales.Synergistaceae	0.710252443832			-
Bacteria.Firmicutes.Bacilli.Bacillales.Paenibacillaceae.Paenibacillus.Paenibacillus_contaminans	0.901946197163			-
Bacteria.Patescibacteria.Parcubacteria.Candidatus_Liptonbacteria.Candidatus_Liptonbacteria.Candidatus_Liptonbacteria.Parcubacteria_group	1.2354265945899998			-
Bacteria.Firmicutes.Clostridia.Clostridiales.Family_XVIII	2.05710933113			0.0133179894239
Bacteria.Proteobacteria.Alphaproteobacteria.Rhizobiales.KF_JG30_B3	2.69083327926			1.8163967913e-08
Bacteria.Firmicutes.Clostridia.Thermoanaerobacterales	0.6877618749959999			-
Bacteria.Patescibacteria.Parcubacteria.Candidatus_Staskawiczbacteria.Candidatus_Staskawiczbacteria	0.130273445628			-
Bacteria.Actinobacteria.Actinobacteria.Corynebacteriales.Nocardiaceae.Nocardia.Nocardia_speluncae	1.05991288369			-
Bacteria.Bacteroidetes.Rhodothermia.Rhodothermales.Rhodothermaceae.Rhodothermaceae	0.372691886258			-
Bacteria.Bacteroidetes.Bacteroidia.Sphingobacteriales.Sphingobacteriaceae.Pedobacter.Pedobacter_arcticus	1.59008773859			0.045716297327
Bacteria.Proteobacteria.Gammaproteobacteria.Coxiellales.Coxiellaceae.Coxiella	1.6825978323100002			0.00118540376833
Bacteria.Bacteroidetes.Bacteroidia.Flavobacteriales.Flavobacteriaceae.Formosa	0.130273445628			-
Bacteria.Proteobacteria.Alphaproteobacteria.Sphingomonadales.Sphingomonadaceae.Ellin6055	2.1193936332799996			-
Bacteria.Bacteroidetes.Bacteroidia.Cytophagales.Microscillaceae.Siphonobacter	0.147135050892			-
Bacteria.Patescibacteria.Saccharimonadia.Saccharimonadales.Saccharimonadales	4.64236149128	D90	4.2224967629500005	1.14510026012e-12
Bacteria.Firmicutes.Bacilli.Lactobacillales.Streptococcaceae.Streptococcus.Streptococcus_salivarius	1.8927340432900002			1.07286190429e-08
Bacteria.Cyanobacteria.Oxyphotobacteria.Nostocales.Nostocaceae.Anabaena_HBU1	0.430185954265			-
Bacteria.Nitrospirae.Nitrospira.Nitrospirales.Nitrospiraceae.Leptospirillum	0.7127619079269999			-
Bacteria.Actinobacteria.Actinobacteria.Bifidobacteriales.Bifidobacteriaceae.Bifidobacterium.Bifidobacterium_dentium	0.8892479961049999			-
Bacteria.Firmicutes.Bacilli.Bacillales.Bacillaceae.Bacillus.Bacillus_azotoformans	1.38909857144			0.045716297327
Bacteria.Actinobacteria.Actinobacteria.Catenulisporales.Catenulisporaceae	3.53017758631			3.17595190097e-10
Bacteria.Actinobacteria.Actinobacteria.Micromonosporales.Micromonosporaceae	4.20857785679			-
Bacteria.Proteobacteria.Gammaproteobacteria.Xanthomonadales.Rhodanobacteraceae.Rhodanobacter.Rhodanobacter_glycinis	0.809152723606			-
Bacteria.Firmicutes.Bacilli.Bacillales.Bacillaceae.Bacillus.Bacillus_pervagus	2.79272769991			6.31665899754e-06
Bacteria.Patescibacteria.Parcubacteria.Candidatus_Yanofskybacteria	0.886303618635			-
Bacteria.Chloroflexi.Chloroflexia.Elev_1554	2.64137744939			-
Bacteria.Proteobacteria.Deltaproteobacteria.Myxococcales.Vulgatibacteraceae.Vulgatibacter	2.7963071530000003			6.70488102299e-09
Bacteria.Proteobacteria.Gammaproteobacteria.Betaproteobacteriales.Nitrosomonadaceae.Ellin6067.Xanthomonadaceae_bacterium	0.83939947759			0.015418152143
Bacteria.Bacteroidetes.Bacteroidia.Bacteroidales.Prolixibacteraceae.BSV13	0.18406413684099998			-
Bacteria.Patescibacteria.Berkelbacteria.Berkelbacteria.Berkelbacteria.Berkelbacteria	2.0574880903599997			2.13578175636e-05
Bacteria.WS2.WS2.WS2.WS2.WS2	0.361550777723			-
Bacteria.Proteobacteria.Gammaproteobacteria.Nitrococcales.Nitrococcaceae.Nitrococcus	1.31787346362			-
Bacteria.Acidobacteria.Acidobacteriia.Acidobacteriales.Koribacteraceae.Candidatus_Koribacter.Candidatus_Koribacter	1.19930358061			0.00683943819849
Bacteria.Chloroflexi.JG30_KF_CM66.JG30_KF_CM66	3.55335105416			0.000262379355918
Bacteria.Deferribacteres.Deferribacteres.Deferribacterales.Deferribacteraceae	0.18022745682900002			-
Bacteria.Proteobacteria.Deltaproteobacteria.Myxococcales.Archangiaceae.Cystobacter.Cystobacter_fuscus	1.60407973314			-
Bacteria.Actinobacteria.Actinobacteria.Pseudonocardiales.Pseudonocardiaceae.Saccharopolyspora.Saccharopolyspora_hordei	1.34396874475			-
Bacteria.Proteobacteria.Gammaproteobacteria.Enterobacteriales.Enterobacteriaceae.Pantoea	2.3042544219			0.000400926873847
Bacteria.Proteobacteria.Gammaproteobacteria.Xanthomonadales.Rhodanobacteraceae.Dokdonella.Dokdonella_fugitiva	0.48816983683700005			-
Bacteria.Actinobacteria.Actinobacteria.Micrococcales.Beutenbergiaceae.Beutenbergiaceae	0.6895160395119999			-
Bacteria.Spirochaetes.Leptospirae.Leptospirales	0.270660400554			-
Bacteria.Chloroflexi.Anaerolineae.C10_SB1A	0.654640921204			-
Bacteria.Firmicutes.Bacilli.Bacillales.Paenibacillaceae.Paenibacillus.Paenibacillus_sacheonensis	1.30063261542			-
Bacteria.Bacteroidetes.Bacteroidia.Bacteroidales.Prevotellaceae.Prevotella.Prevotella_disiens	0.44816440178000005			-
Bacteria.Firmicutes.Bacilli.Bacillales.Staphylococcaceae.Staphylococcus.Staphylococcus_sciuri	0.646554837025			-
Bacteria.Proteobacteria.Gammaproteobacteria.Nitrosococcales.Methylophagaceae.Methylophaga	1.60699501731			-
Bacteria.Proteobacteria.Gammaproteobacteria.Betaproteobacteriales.Chromobacteriaceae	1.7216793936800001			0.00661436688535
Bacteria.Gemmatimonadetes.Gemmatimonadetes	4.61559496701	D90	4.00276691163	0.000106106691231
Bacteria.Firmicutes.Bacilli.Lactobacillales.Streptococcaceae.Streptococcus.Streptococcus_agalactiae	0.869847511612			-
Bacteria.Proteobacteria.Alphaproteobacteria.Rickettsiales.Mitochondria.Mitochondria.Noccaea_caerulescens	0.360792151524			-
Bacteria.Firmicutes.Clostridia.Clostridiales.Ruminococcaceae.Oscillibacter	0.8455427056300001			-
Bacteria.Fusobacteria.Fusobacteriia.Fusobacteriales.Fusobacteriaceae	1.28035448865			-
Bacteria.Bacteroidetes.Bacteroidia.Cytophagales.Hymenobacteraceae.Rufibacter	0.930362702885			-
Bacteria.Proteobacteria.Gammaproteobacteria.Pseudomonadales.Pseudomonadaceae	3.3048010355			0.000106447439585
Bacteria.Actinobacteria.Actinobacteria.Micrococcales.Cellulomonadaceae.Actinotalea	1.1792963190999999			-
Bacteria.Planctomycetes.Phycisphaerae.Tepidisphaerales	1.63331773093			-
Bacteria.Bacteroidetes.Bacteroidia.Sphingobacteriales.Sphingobacteriaceae.Arcticibacter	2.07158902042			-
Bacteria.Proteobacteria.Gammaproteobacteria.Pseudomonadales.Pseudomonadaceae.Pseudomonas	3.3048010355			9.42974893033e-05
Bacteria.Bacteroidetes.Bacteroidia.Sphingobacteriales.Sphingobacteriaceae.Pseudopedobacter	1.3338659166			-
Bacteria.Firmicutes.Clostridia.Clostridiales.Lachnospiraceae.Roseburia	0.7000074518520001			-
Bacteria.Bacteroidetes.Bacteroidia.Bacteroidales.Marinilabiliaceae.Thermophagus.Thermophagus_xiamenensis	0.00424432626081			-
Bacteria.Proteobacteria.Deltaproteobacteria.Myxococcales.mle1_27	2.75541813019			9.58721700606e-06
Bacteria.Proteobacteria.Alphaproteobacteria.Rhizobiales.Rhizobiaceae.Pseudaminobacter.Pseudaminobacter_manganicus	2.38431783387			0.000134337083119
Bacteria.Actinobacteria.Actinobacteria.Propionibacteriales.Nocardioidaceae.Nocardioides.Nocardioides_albus	2.5838406224900003			-
Bacteria.Actinobacteria.Actinobacteria.Micromonosporales.Micromonosporaceae.Virgisporangium	1.84076169574			0.045716297327
Bacteria.Proteobacteria.Gammaproteobacteria.Xanthomonadales.Xanthomonadaceae.Lysobacter	3.29038708386			5.39650870171e-08
Bacteria.Proteobacteria.Alphaproteobacteria.Sphingomonadales.Sphingomonadaceae.Porphyrobacter	2.72468515629			-
Bacteria.Proteobacteria.Gammaproteobacteria.Methylococcales	2.26968530468			0.000163254293039
Bacteria.Firmicutes.Negativicutes.Selenomonadales.Veillonellaceae.Veillonella	1.27901210065			-
Bacteria.Firmicutes.Clostridia.Clostridiales.Ruminococcaceae.Faecalibacterium	3.13948506477			1.65961265308e-12
Bacteria.Proteobacteria.Alphaproteobacteria.Rhizobiales.A0839	1.4914008019299998			-
Bacteria.Bacteroidetes.Rhodothermia.Rhodothermales.Rhodothermaceae	0.654369090975			-
Bacteria.Actinobacteria.Actinobacteria.Micrococcales.Intrasporangiaceae.Oryzihumus.Oryzihumus_terrae	0.18022745682900002			-
Bacteria.Bacteroidetes.Bacteroidia.Sphingobacteriales.Sphingobacteriaceae.Solitalea	0.8544773468019999			-
Bacteria.Bacteroidetes.Bacteroidia.Flavobacteriales.Weeksellaceae.Chryseobacterium.Chryseobacterium_daecheongense	3.00978836451			0.00012946231166
Bacteria.Actinobacteria.Actinobacteria.Micrococcales.Micrococcaceae.Paenarthrobacter	3.04879908518			-
Bacteria.Proteobacteria.Gammaproteobacteria.Xanthomonadales.Xanthomonadaceae.Arenimonas	2.32308127159			0.0137715939648
Bacteria.Firmicutes.Clostridia.Clostridiales.Clostridiaceae_1	3.5777307908699996			-
Bacteria.Chlamydiae.Chlamydiae.Chlamydiales.cvE6.cvE6.Chlamydiales_bacterium	0.321539747386			-
Bacteria.Proteobacteria.Alphaproteobacteria.Rhizobiales.Rhizobiaceae.Aminobacter.Hoeflea_sp_	0.33827799111199996			-
Bacteria.Chloroflexi.Ktedonobacteria.Ktedonobacterales.Ktedonobacteraceae.Thermogemmatispora.Chloroflexi_bacterium	0.046330923404199996			-
Bacteria.Chloroflexi.Chloroflexia.Thermomicrobiales.JG30_KF_CM45.JG30_KF_CM45.bacterium_QTYC46b	1.0133164059			-
Bacteria.Bacteroidetes.Bacteroidia.Flavobacteriales.Flavobacteriaceae.Flavobacterium.Flavobacterium_anatoliense	1.7809669772999999			-
Bacteria.Actinobacteria.Actinobacteria.Propionibacteriales.Nocardioidaceae.Nocardioides.Nocardioidaceae_str_	3.5763351583			0.00873023745788
Bacteria.Proteobacteria.Alphaproteobacteria.Acetobacterales.Acetobacteraceae.Acidisphaera	1.02250380594			-
Bacteria.Bacteroidetes.Bacteroidia.Sphingobacteriales.Sphingobacteriaceae.Mucilaginibacter.Mucilaginibacter_polysacchareus	1.05389406108			-
Bacteria.Gemmatimonadetes.BD2_11_terrestrial_group.BD2_11_terrestrial_group.BD2_11_terrestrial_group	0.5666333814100001			-
Bacteria.Chlamydiae.Chlamydiae.Chlamydiales	1.97668170692			5.19608953706e-05
Bacteria.Cyanobacteria.Oxyphotobacteria.Chloroplast.Chloroplast.Chloroplast.Pteridium_aquilinum	0.491615541809			-
Bacteria.WS2	0.361550777723			-
Bacteria.Deinococcus_Thermus.Deinococci.Thermales	1.03960247091			-
Bacteria.WS4	0.476911898454			-
Bacteria.Actinobacteria.Thermoleophilia.Solirubrobacterales.Solirubrobacteraceae.Conexibacter.Rubrobacterineae_bacterium	1.1576044545200002			-
Bacteria.Firmicutes.Clostridia.Clostridiales.Peptococcaceae.Thermincola	0.537599794432			-
Bacteria.Firmicutes.Bacilli.Bacillales.Sporolactobacillaceae.Pullulanibacillus.Sporolactobacillaceae_bacterium	1.72417926931			0.00179652724659
Bacteria.Rokubacteria.NC10	2.49672261154			-
Bacteria.Proteobacteria.Gammaproteobacteria.Betaproteobacteriales.TRA3_20.TRA3_20	2.3936429011400002			0.000144743118825
Bacteria.Patescibacteria.Parcubacteria.Candidatus_Jorgensenbacteria.Candidatus_Jorgensenbacteria.Candidatus_Jorgensenbacteria.Candidatus_Adlerbacteria	1.7846729427			0.00337593797985
Bacteria.Firmicutes.Clostridia.Clostridiales.Family_XI.Tepidimicrobium.Clostridium_sp_	0.263476285097			-
Bacteria.Proteobacteria.Gammaproteobacteria.Xanthomonadales.Rhodanobacteraceae.Dokdonella	3.25433981496			3.85363766478e-05
Bacteria.Proteobacteria.Gammaproteobacteria.Xanthomonadales.Rhodanobacteraceae.Dyella	4.232219306559999			9.93674388507e-13
Bacteria.Firmicutes.Limnochordia.Limnochordales.Limnochordaceae.Limnochorda	0.34552320801200004			-
Bacteria.Fusobacteria.Fusobacteriia.Fusobacteriales.Leptotrichiaceae.Sneathia.Sneathia_amnii	2.31777388287			3.50943273405e-10
Bacteria.Proteobacteria.Gammaproteobacteria.Betaproteobacteriales.Burkholderiaceae.Mitsuaria.Mitsuaria_chitosanitabida	1.7544123664900002			0.015418152143
Bacteria.Acidobacteria.Subgroup_5	1.89442926086			0.0244554056567
Bacteria.Proteobacteria.Alphaproteobacteria.Elsterales.Elsteraceae	2.39440056504			3.53548546163e-05
Bacteria.Firmicutes.Clostridia.Clostridiales.Lachnospiraceae.Cellulosilyticum	1.7745113697400001			-
Bacteria.Actinobacteria.Actinobacteria.Micrococcales.Ruaniaceae.Ruania.Ruania_albidiflava	1.27040309388			-
Bacteria.Proteobacteria.Gammaproteobacteria.Xanthomonadales.Rhodanobacteraceae.Mizugakiibacter.Xanthomonadaceae_bacterium	0.17984012403000002			-
Bacteria.Firmicutes.Bacilli.Bacillales.Bacillaceae.Sinibacillus	1.4416578302599998			0.045716297327
Bacteria.Firmicutes.Clostridia.Clostridiales.Ruminococcaceae.Acetivibrio.Acetivibrio_cellulolyticus	1.42348760488			-
Bacteria.Gemmatimonadetes.Gemmatimonadetes.Gemmatimonadales.Gemmatimonadaceae.Gemmatimonas.Gemmatimonadaceae_bacterium	2.63286260901			-
Bacteria.Proteobacteria.Alphaproteobacteria.Micavibrionales.Micavibrionaceae.Micavibrio.Micavibrio_aeruginosavorus	0.187139841173			-
Bacteria.Actinobacteria.Actinobacteria.Micrococcales.Microbacteriaceae.Microbacterium.Klebsiella_pneumoniae	1.58126604595			1.29401069437e-10
Bacteria.Dependentiae.Babeliae.Babeliales.Vermiphilaceae	2.66225361194			-
Bacteria.Firmicutes.Clostridia.Clostridiales.Clostridiaceae_2.Alkaliphilus.Alkaliphilus_oremlandii	0.35631831757200005			-
Bacteria.Proteobacteria.Gammaproteobacteria.Betaproteobacteriales.B1_7BS.B1_7BS	1.8293719946			-
Bacteria.Bacteroidetes.Bacteroidia.Bacteroidales.p_251_o5	0.38741133287600005			-
Bacteria.Proteobacteria.Gammaproteobacteria.Xanthomonadales.Xanthomonadaceae.Lysobacter.Thermomonas_sp_	0.49319946540700005			-
Bacteria.Bacteroidetes.Ignavibacteria	2.59141216797			0.0108128893544
Bacteria.Firmicutes.Erysipelotrichia.Erysipelotrichales.Erysipelotrichaceae.Erysipelatoclostridium.Erysipelatoclostridium_ramosum	0.05784670547640001			-
Bacteria.Actinobacteria.Actinobacteria.Micromonosporales.Micromonosporaceae.Micromonospora	3.4990276136			0.00232943661314
Bacteria.Bacteroidetes.Bacteroidia.Chitinophagales.Chitinophagaceae.Flavisolibacter	3.4786028590199995			1.59528380385e-06
Bacteria.Actinobacteria.Actinobacteria.Micromonosporales.Micromonosporaceae.Asanoa	1.90540346688			-
Bacteria.Acidobacteria.Blastocatellia__Subgroup_4_.DS_100	1.58346374882			-
Bacteria.Proteobacteria.Gammaproteobacteria.Betaproteobacteriales.Burkholderiaceae.Burkholderia_Caballeronia_Paraburkholderia.Paraburkholderia_kururiensis	0.463154857412			-
Bacteria.Nitrospirae.4_29_1.4_29_1.4_29_1.4_29_1	0.323511636489			-
Bacteria.Proteobacteria.Gammaproteobacteria.Betaproteobacteriales.Burkholderiaceae.Herminiimonas	2.17146554271			0.000543249549718
Bacteria.Entotheonellaeota.Entotheonellia	0.35988447204			-
Bacteria.Proteobacteria.Alphaproteobacteria.Rickettsiales.Anaplasmataceae.Wolbachia	1.14382041351			0.00159842314981
Bacteria.Proteobacteria.Gammaproteobacteria.Betaproteobacteriales.Rhodocyclaceae.Uliginosibacterium.Uliginosibacterium_sp_	0.35887670114			-
Bacteria.Spirochaetes	1.2913863351200001			0.00820121110543
Bacteria.Elusimicrobia.Elusimicrobia	1.08729430796			0.0315193936823
Bacteria.Firmicutes.Bacilli.Bacillales.Bacillaceae.Bacillus.low_GC	1.83984655944			3.14361268324e-05
Bacteria.Firmicutes.Bacilli.Bacillales.Family_XI.Gemella	1.1644485288500002			0.000490491693113
Bacteria.Proteobacteria.Gammaproteobacteria.Pseudomonadales.Moraxellaceae.Acinetobacter.Acinetobacter_oleivorans	0.557460581921			-
Bacteria.Proteobacteria.Alphaproteobacteria.Azospirillales.Inquilinaceae	2.34905905414			2.08946973105e-05
Bacteria.Proteobacteria.Gammaproteobacteria.Xanthomonadales.Xanthomonadaceae.Lysobacter.Xanthomonadaceae_bacterium	1.3865736453			-
Bacteria.Bacteroidetes.Bacteroidia.Bacteroidales.Marinilabiliaceae	0.211319703027			-
Bacteria.Proteobacteria.Gammaproteobacteria.Steroidobacterales.Steroidobacteraceae.Steroidobacter.bacterium_MI_8	1.57939322287			0.000145586881725
Bacteria.Firmicutes.Negativicutes.Selenomonadales.Veillonellaceae.Megamonas	0.36378506783500003			-
Bacteria.Bacteroidetes.Bacteroidia.Chitinophagales.Chitinophagaceae.Chitinophaga.Chitinophaga_rupis	1.4497142529499998			0.0250957933505
Bacteria.Acidobacteria.Blastocatellia__Subgroup_4_.DS_100.DS_100.DS_100	1.58346374882			-
Bacteria.Proteobacteria.Alphaproteobacteria.Rhizobiales.D05_2	2.80228719694			8.08304361388e-07
Bacteria.Actinobacteria.Actinobacteria.Frankiales.Sporichthyaceae	2.42149127398			0.000872259888408
Bacteria.Proteobacteria.Gammaproteobacteria.Betaproteobacteriales.Burkholderiaceae.Parapusillimonas.Burkholderia_sp_	0.185459518667			-
Bacteria.Actinobacteria.Actinobacteria.Propionibacteriales.Nocardioidaceae.Thermasporomyces	2.35348697923			1.1564408774e-05
Bacteria.Firmicutes.Bacilli.Bacillales.Sporolactobacillaceae.Tuberibacillus	1.25312195553			0.0185282516942
Bacteria.Actinobacteria.Actinobacteria.Micrococcales.Intrasporangiaceae.Terrabacter	4.379656112059999			-
Bacteria.Proteobacteria.Alphaproteobacteria.Acetobacterales.Acetobacteraceae.Belnapia.Belnapia_sp_	0.60404731097			-
Bacteria.Actinobacteria.Actinobacteria.Frankiales.Geodermatophilaceae.Blastococcus.Geodermatophilaceae_bacterium	1.13683889892			-
Bacteria.Acidobacteria.Acidobacteriia.Acidobacteriales.Acidobacteriaceae__Subgroup_1_.Granulicella.Granulicella_sapmiensis	0.182355201574			-
Bacteria.Bacteroidetes.Bacteroidia.Sphingobacteriales.Sphingobacteriaceae.Mucilaginibacter.Mucilaginibacter_rigui	1.2834179862000001			-
Bacteria.Firmicutes.Bacilli.Bacillales.Paenibacillaceae.Paenibacillus.Paenibacillus_taiwanensis	0.0676503968416			-
Bacteria.Epsilonbacteraeota.Campylobacteria.Campylobacterales.Arcobacteraceae.Arcobacter	0.13734355987			-
Bacteria.Actinobacteria.Actinobacteria.Micrococcales.Micrococcaceae	4.93381068181	D60	4.27890598154	8.29904823609e-05
Bacteria.Bacteroidetes.Ignavibacteria.SJA_28	0.599963085461			-
Bacteria.Proteobacteria.Deltaproteobacteria.Myxococcales.Archangiaceae.Hyalangium	1.5481856348199998			-
Bacteria.Bacteroidetes.Bacteroidia.Chitinophagales.Chitinophagaceae.Dinghuibacter	1.66912937429			0.000145586881725
Bacteria.Proteobacteria.Gammaproteobacteria.Betaproteobacteriales.Burkholderiaceae.Burkholderia_Caballeronia_Paraburkholderia.Paraburkholderia_graminis	2.07725765197			-
Bacteria.Actinobacteria.Acidimicrobiia.Microtrichales.Ilumatobacteraceae.Ilumatobacteraceae	0.0			-
Bacteria.Nitrospirae.Nitrospira	3.5644930259500005			1.23108732366e-07
Bacteria.Firmicutes.Clostridia.Clostridiales.Defluviitaleaceae.Defluviitalea	0.8781290678579999			-
Bacteria.Verrucomicrobia.Verrucomicrobiae.Chthoniobacterales.Xiphinematobacteraceae.Candidatus_Xiphinematobacter	0.850356966532			-
Bacteria.Firmicutes.Clostridia.Clostridiales.Peptostreptococcaceae	3.4681792549800003			-
Bacteria.Actinobacteria.Actinobacteria.Corynebacteriales.Dietziaceae.Dietzia	2.0564199678			-
Bacteria.Acidobacteria.Acidobacteriia.Acidobacteriales.Acidobacteriales	1.5396671506900002			0.048879523086
Bacteria.Proteobacteria.Gammaproteobacteria.Pseudomonadales.Pseudomonadaceae.Pseudomonas.Pseudomonas_pertucinogena	0.30636425781599996			-
Bacteria.Actinobacteria.Actinobacteria.Frankiales.Nakamurellaceae	3.02721128097			7.69292652343e-06
Bacteria.Firmicutes.Bacilli.Bacillales.Paenibacillaceae.Ammoniibacillus.Ammoniibacillus_agariperforans	0.448449943529			-
Bacteria.Actinobacteria.Actinobacteria.Streptomycetales.Streptomycetaceae.Kitasatospora	3.3495531004299997			1.53194577691e-09
Bacteria.Actinobacteria.Actinobacteria.Kineosporiales.Kineosporiaceae.Quadrisphaera	2.4306696320700003			-
Bacteria.Proteobacteria.Deltaproteobacteria.Myxococcales.Archangiaceae.Hyalangium.Hyalangium_minutum	1.5481856348199998			-
Bacteria.Tenericutes.Mollicutes.Anaeroplasmatales	0.6537751235279999			-
Bacteria.Actinobacteria.Actinobacteria.Micrococcales.Bogoriellaceae.Georgenia.Georgenia_sediminis	0.636333241262			-
Bacteria.Cyanobacteria.Oxyphotobacteria.RD011.RD011.RD011	1.00556567788			0.045716297327
Bacteria.Firmicutes.Bacilli.Bacillales.Paenibacillaceae.Paenibacillus.Paenibacillus_barcinonensis	0.688245134637			0.045716297327
Bacteria.Planctomycetes.BD7_11.BD7_11.BD7_11.BD7_11	2.30675519816			8.53837074388e-07
Bacteria.Firmicutes.Erysipelotrichia.Erysipelotrichales.Erysipelotrichaceae.Erysipelatoclostridium	1.42600408512			-
Bacteria.Firmicutes.Bacilli.Bacillales.Bacillaceae.Fictibacillus	2.8431453807800002			0.0393132479404
Bacteria.Firmicutes.Bacilli.Bacillales.Paenibacillaceae.Saccharibacillus	0.516916398713			-
Bacteria.Actinobacteria.Actinobacteria.Micrococcales.Microbacteriaceae.Parafrigoribacterium	1.98734945773			7.46730836355e-07
Bacteria.Actinobacteria.Actinobacteria.Corynebacteriales	4.3675368049			-
Bacteria.Actinobacteria.Actinobacteria.Micromonosporales.Micromonosporaceae.Allocatelliglobosispora	2.10652193336			0.00876315057146
Bacteria.Actinobacteria.Actinobacteria.Streptosporangiales.Streptosporangiaceae.Nonomuraea.Nonomuraea_sp_	1.4371059075400001			-
Bacteria.Proteobacteria.Deltaproteobacteria.Myxococcales.Eel_36e1D6	1.07960944829			-
Bacteria.Firmicutes.Clostridia.Clostridiales.Peptococcaceae.Desulfitibacter	0.014494287089200001			-
Bacteria.Proteobacteria.Gammaproteobacteria.Enterobacteriales.Enterobacteriaceae.Serratia.Ewingella_americana	1.8767870457799998			0.00504309600223
Bacteria.Firmicutes.Bacilli.Bacillales.Bacillaceae.Bacillus.Bacillus_fordii	0.928888933501			0.045716297327
Bacteria.Acidobacteria.Blastocatellia__Subgroup_4_.Blastocatellales.Blastocatellaceae.JGI_0001001_H03	2.77716272453			1.08276284924e-07
Bacteria.Deinococcus_Thermus.Deinococci.Thermales.Thermaceae.Thermus	1.03960247091			-
Bacteria.Proteobacteria.Alphaproteobacteria.Rhizobiales.Devosiaceae.Devosia.Rhizobiales_bacterium	1.9968672182799998			0.000309635738268
Bacteria.Acidobacteria.Acidobacteriia.Solibacterales.Solibacteraceae__Subgroup_3_	4.53194867001	D30	4.02589186124	1.64770516627e-11
Bacteria.Proteobacteria.Deltaproteobacteria.Myxococcales.BIrii41.BIrii41	3.0633951048299997			0.000565046077787
Bacteria.Firmicutes.Bacilli.Bacillales.Bacillaceae.Gracilibacillus.Gracilibacillus_sp_	0.9482721314370001			0.045716297327
Bacteria.Firmicutes.Clostridia.Clostridiales.Gracilibacteraceae.Gracilibacter	1.44765214788			-
Bacteria.Firmicutes.Bacilli.Bacillales.Bacillaceae.Bacillus.Bacillus_chungangensis	1.90997612535			0.045716297327
Bacteria.Proteobacteria.Gammaproteobacteria.Xanthomonadales.Xanthomonadaceae.Luteimonas.Luteimonas_aestuarii	0.47678635696500005			-
Bacteria.Firmicutes.Bacilli.Bacillales.Thermoactinomycetaceae.Shimazuella.Shimazuella_kribbensis	0.323730660686			-
Bacteria.Firmicutes.Bacilli.Bacillales.Thermoactinomycetaceae.Kroppenstedtia.Kroppenstedtia_eburnea	1.16501370985			0.045716297327
Bacteria.Proteobacteria.Alphaproteobacteria.Rhodobacterales.Rhodobacteraceae.Gemmobacter.Gemmobacter_intermedius	0.907483020618			-
Bacteria.Chloroflexi.Anaerolineae.Caldilineales	1.8008026517500002			-
Bacteria.Chloroflexi.Chloroflexia.Thermomicrobiales.JG30_KF_CM45.JG30_KF_CM45.bacterium_Ellin6537	1.9930926272			-
Bacteria.Proteobacteria.Deltaproteobacteria.Myxococcales.Polyangiaceae.Chondromyces	0.0765964538064			-
Bacteria.Bacteroidetes.Bacteroidia.Cytophagales.Spirosomaceae.Persicitalea	1.12947089093			-
Bacteria.Proteobacteria.Deltaproteobacteria.Bdellovibrionales.Bacteriovoracaceae.Peredibacter	2.32652257254			0.000529930916252
Bacteria.Bacteroidetes.Ignavibacteria.SJA_28.SJA_28.SJA_28	0.599963085461			-
Bacteria.Proteobacteria.Alphaproteobacteria.Rhodovibrionales.Kiloniellaceae.Tistlia	0.48509354029			-
Bacteria.Firmicutes.BRH_c20a.BRH_c20a.BRH_c20a.BRH_c20a	1.53164786518			0.0144091739282
Bacteria.Actinobacteria.Actinobacteria.Corynebacteriales.Corynebacteriaceae.Corynebacterium_1.Corynebacterium_faecale	1.8321985154299998			0.00159842314981
Bacteria.Proteobacteria.Deltaproteobacteria.Myxococcales.Polyangiaceae.Polyangium	1.8314064770200003			-
Bacteria.Chloroflexi.OLB14.OLB14.OLB14.OLB14	3.4553005855800003			-
Bacteria.Chloroflexi.Gitt_GS_136.Gitt_GS_136.Gitt_GS_136	2.6463985385099997			-
Bacteria.Firmicutes.Clostridia.Clostridiales.Family_XI.Tissierella	2.72769785403			-
Bacteria.Actinobacteria.Actinobacteria.Corynebacteriales.Nocardiaceae.Nocardia	3.8828824448000003			0.0168881116427
Bacteria.Firmicutes.Clostridia.Clostridiales.Family_XI	3.3265143791900003			7.86004974178e-07
Bacteria.Actinobacteria.Actinobacteria.Micromonosporales.Micromonosporaceae.Actinocatenispora.Actinocatenispora_sp_	3.09648332629			2.56767884271e-09
Bacteria.Proteobacteria.Alphaproteobacteria.Caulobacterales.Caulobacteraceae.Asticcacaulis.Asticcacaulis_solisilvae	0.39969823276199995			-
Bacteria.Proteobacteria.Alphaproteobacteria.Rhizobiales.Devosiaceae.Devosia.Frigoribacterium_sp_	0.138031508473			-
Bacteria.Firmicutes.Bacilli.Bacillales.Alicyclobacillaceae.Tumebacillus	3.31485927855			4.75707978085e-05
Bacteria.Proteobacteria.Alphaproteobacteria.Reyranellales.Reyranellaceae.Reyranella.bacterium_Ellin5032	0.195021647382			-
Bacteria.FBP.FBP.FBP.FBP.FBP.bacterium_LY17	2.05718102305			3.41327208493e-05
Bacteria.Acidobacteria.Holophagae.Holophagales.Holophagaceae.Holophaga.Geothrix_sp_	0.721893016215			-
Bacteria.Bacteroidetes.Bacteroidia.Bacteroidales.Dysgonomonadaceae.Fermentimonas	1.6582722131799998			-
Bacteria.Proteobacteria.Alphaproteobacteria.Sphingomonadales.Sphingomonadaceae.Sphingobium.Sphingobium_czechense	0.89372270338			-
Bacteria.Gemmatimonadetes.BD2_11_terrestrial_group	0.5666333814100001			-
Bacteria.Firmicutes.Bacilli.Bacillales.Paenibacillaceae.Brevibacillus.Brevibacterium_sp_	0.323481565721			-
Bacteria.Firmicutes.Bacilli.Bacillales.Planococcaceae.Rummeliibacillus	1.9539178937700001			0.000164551022241
Bacteria.Proteobacteria.Deltaproteobacteria.Myxococcales.Sandaracinaceae.Sandaracinus	2.2622226493			3.50736239875e-05
Bacteria.Proteobacteria.Gammaproteobacteria.Pseudomonadales.Moraxellaceae.Cavicella	0.9548934630689999			-
Bacteria.Proteobacteria.Deltaproteobacteria.Oligoflexales.0319_6G20	2.7319577721099995			9.56858329021e-08
Bacteria.Firmicutes.Bacilli.Bacillales.Sporolactobacillaceae.Pullulanibacillus.Pullulanibacillus_naganoensis	0.595266521454			-
Bacteria.Gemmatimonadetes.Gemmatimonadetes.Gemmatimonadales.Gemmatimonadaceae.Gemmatimonas.Gemmatimonas_sp_	1.59083431422			-
Bacteria.Chloroflexi.Anaerolineae.Caldilineales.Caldilineaceae.Litorilinea	0.7518517537180001			-
Bacteria.Verrucomicrobia.Verrucomicrobiae.Chthoniobacterales.Chthoniobacteraceae.LD29	0.8292421093600001			-
Bacteria.Actinobacteria.Actinobacteria.Actinomycetales.Actinomycetaceae.Actinomyces	0.49503007179700004			-
Bacteria.Chloroflexi.AD3.AD3.AD3.AD3	4.11523039317			1.50685734539e-08
Bacteria.Cyanobacteria.Melainabacteria.Vampirovibrionales	1.36866854601			-
Bacteria.Proteobacteria.Alphaproteobacteria.Rhizobiales.Xanthobacteraceae.Starkeya	0.49155778255099997			-
Bacteria.Proteobacteria.Gammaproteobacteria.Betaproteobacteriales.Burkholderiaceae.Burkholderia_Caballeronia_Paraburkholderia.Paraburkholderia_phenoliruptrix	1.73067597621			0.00504309600223
Bacteria.Firmicutes.Bacilli.Bacillales.Alicyclobacillaceae.Alicyclobacillus.Alicyclobacillus_fastidiosus	1.1897523693799998			0.015418152143
Bacteria.Actinobacteria.Actinobacteria.Corynebacteriales.Nocardiaceae.Smaragdicoccus	0.992957949364			0.015418152143
Bacteria.Armatimonadetes.Fimbriimonadia.Fimbriimonadales.Fimbriimonadaceae.Fimbriimonadaceae	2.01637510034			-
Bacteria.Proteobacteria.Gammaproteobacteria.Xanthomonadales.Rhodanobacteraceae.Rhodanobacter.Rhodanobacter_fulvus	2.3591610755400003			0.00159842314981
Bacteria.Proteobacteria.Alphaproteobacteria.Rhizobiales.Rhizobiaceae.Corticibacterium	1.02308450682			0.0385571420941
Bacteria.Proteobacteria.Alphaproteobacteria.Rhodospirillales.Rhodospirillaceae	2.2458694980900002			-
Bacteria.Proteobacteria.Deltaproteobacteria.Desulfuromonadales.Geobacteraceae.Geobacter.Geobacter_bemidjiensis	0.27318170806			-
Bacteria.Proteobacteria.Alphaproteobacteria.Rhizobiales.Labraceae.Labrys.Labrys_methylaminiphilus	0.729525876401			-
Bacteria.Proteobacteria.Gammaproteobacteria.Aeromonadales.Aeromonadaceae.Aeromonas	1.5002311559200001			0.00159842314981
Bacteria.Bacteroidetes.Bacteroidia.Flavobacteriales.Weeksellaceae.Chryseobacterium.Flavobacteriaceae_bacterium	0.09361719041330001			-
Bacteria.Cyanobacteria.Oxyphotobacteria.Nostocales.Nostocaceae.Nostoc_PCC_7524.Nostoc_sp_	0.81438079447			-
Bacteria.Actinobacteria.Actinobacteria.Micrococcales.Microbacteriaceae.Mycetocola	0.16943194895599997			-
Bacteria.Actinobacteria.Actinobacteria.Frankiales.Geodermatophilaceae.Geodermatophilus	4.151040786619999			6.97010757439e-07
Bacteria.Bacteroidetes.Bacteroidia.Sphingobacteriales.Sphingobacteriaceae	3.67679270508			-
Bacteria.Deinococcus_Thermus.Deinococci.Thermales.Thermaceae.Thermus.Thermus_scotoductus	1.03960247091			-
Bacteria.Chloroflexi.Anaerolineae.SBR1031.A4b.OLB13	0.646554837025			-
Bacteria.Actinobacteria.Nitriliruptoria.Nitriliruptorales	1.1516152272799998			0.045716297327
Bacteria.Firmicutes.Clostridia.Clostridiales.Lachnospiraceae.Moryella	0.942861120325			-
Bacteria.Actinobacteria.MB_A2_108.MB_A2_108	2.36676037722			-
Bacteria.WS2.WS2	0.361550777723			-
Bacteria.Proteobacteria.Gammaproteobacteria.Enterobacteriales.Enterobacteriaceae.Hafnia_Obesumbacterium	0.564505787511			-
Bacteria.Patescibacteria.Saccharimonadia.Saccharimonadales.Saccharimonadaceae	3.9436833406			2.14283741977e-11
Bacteria.Proteobacteria.Gammaproteobacteria.Enterobacteriales.Enterobacteriaceae.Morganella.Morganella_morganii	0.47046194461999996			-
Bacteria.Cyanobacteria.Sericytochromatia.Sericytochromatia.Sericytochromatia.Sericytochromatia.Hyaloperonospora_arabidopsidis	1.38871575052			-
Bacteria.Actinobacteria.Actinobacteria.Micrococcales.Beutenbergiaceae.Beutenbergiaceae.Serinibacter_sp_	0.6895160395119999			-
Bacteria.WS4.WS4	0.476911898454			-
Bacteria.Elusimicrobia.Lineage_IIa.Lineage_IIa.Lineage_IIa	2.27023499061			6.03942677977e-08
Bacteria.Proteobacteria.Gammaproteobacteria.Salinisphaerales.Solimonadaceae.Nevskia	0.8747291424279999			-
Bacteria.Actinobacteria.Actinobacteria.Micrococcales.Microbacteriaceae.Humibacter.Humibacter_albus	1.71788485873			9.96907693969e-11
Bacteria.Firmicutes.Bacilli.Bacillales.Planococcaceae.Sporosarcina.Sporosarcina_thermotolerans	2.56888699673			9.45217174979e-05
Bacteria.Proteobacteria.Alphaproteobacteria.Sphingomonadales.Sphingomonadaceae.Sphingobium.Sphingomonas_sp_	0.300113391538			-
Bacteria.Firmicutes.Clostridia.Clostridiales.Lachnospiraceae.Blautia	1.4289745494100001			-
Bacteria.Planctomycetes.Phycisphaerae.Tepidisphaerales.Tepidisphaeraceae	0.5359578215240001			-
Bacteria.Firmicutes.Clostridia.Clostridiales.Clostridiaceae_1.Clostridium_sensu_stricto_12.Clostridium_magnum	2.68067470182			0.00875244338253
Bacteria.Actinobacteria.Actinobacteria.Micromonosporales.Micromonosporaceae.Actinocatenispora	3.1564120472900004			3.42038493816e-10
Bacteria.Proteobacteria.Deltaproteobacteria.SAR324_clade_Marine_group_B_.SAR324_clade_Marine_group_B_.SAR324_clade_Marine_group_B_	1.19718966847			0.0360216696847
Bacteria.Actinobacteria.Actinobacteria.Micromonosporales.Micromonosporaceae.Phytomonospora	2.1299982805			0.00173306153713
Bacteria.Nitrospirae.4_29_1.4_29_1	0.323511636489			-
Bacteria.Acidobacteria.Holophagae.Subgroup_7.Subgroup_7	2.7959401716500003			0.0018809637069
Bacteria.Actinobacteria.Actinobacteria.Micrococcales.Microbacteriaceae.Microbacterium	3.4529126714999996			5.3862387244e-10
Bacteria.Proteobacteria.Alphaproteobacteria.Rhizobiales.Devosiaceae.Pelagibacterium	2.88280574222			2.65258379324e-06
Bacteria.Deinococcus_Thermus.Deinococci.Deinococcales.Deinococcaceae.Deinococcus.Deinococcus_alpinitundrae	0.555355974782			-
Bacteria.Chloroflexi.OLB14.OLB14	3.4553005855800003			-
Bacteria.Proteobacteria.Gammaproteobacteria.Alteromonadales	0.217622106843			-
Bacteria.Bacteroidetes.Bacteroidia.Cytophagales.Spirosomaceae.Dyadobacter.Dyadobacter_koreensis	0.997659371069			-
Bacteria.Firmicutes.Negativicutes	2.4499650171200003			2.02132633301e-06
Bacteria.Actinobacteria.Thermoleophilia.Solirubrobacterales.Solirubrobacteraceae.Conexibacter.Rubrobacteridae_bacterium	1.8243190638999998			-
Bacteria.Bacteroidetes.Bacteroidia.Flavobacteriales.Weeksellaceae.Elizabethkingia.Elizabethkingia_miricola	2.2603255568200002			0.045716297327
Bacteria.Firmicutes.Clostridia.Clostridiales.Ruminococcaceae.Fastidiosipila.Clostridiales_bacterium	1.8723572696000002			3.0888069814e-06
Bacteria.Proteobacteria.Deltaproteobacteria.Myxococcales.Phaselicystidaceae.Phaselicystis.myxobacterium_AT1_01	0.28186061852			-
Bacteria.Bacteroidetes.Bacteroidia.Sphingobacteriales.Sphingobacteriaceae.Pseudopedobacter.Pseudopedobacter_saltans	1.02988745651			-
Bacteria.Actinobacteria.Actinobacteria.Corynebacteriales.Mycobacteriaceae.Mycobacterium.Mycobacterium_gilvum	0.46321714292800004			-
Bacteria.Chloroflexi.Ktedonobacteria.Ktedonobacterales.Ktedonobacteraceae.Ktedonobacter	2.27977845909			0.000193846963245
Bacteria.Proteobacteria.Alphaproteobacteria.Rhizobiales.Hyphomicrobiaceae.Hyphomicrobium.Hyphomicrobium_denitrificans	3.1778678536799996			0.000273751040368
Bacteria.Epsilonbacteraeota.Campylobacteria.Campylobacterales.Helicobacteraceae.Helicobacter.Helicobacter_ganmani	0.865952872509			0.045716297327
Bacteria.Actinobacteria.0319_7L14.0319_7L14.0319_7L14.0319_7L14	0.840218262252			-
Bacteria.Actinobacteria.Actinobacteria.Micrococcales.Microbacteriaceae.Curtobacterium	2.44248408063			0.00289966429519
Bacteria.Proteobacteria.Deltaproteobacteria.Myxococcales.Polyangiaceae	3.55714176815			1.89731347327e-12
Bacteria.Firmicutes.Bacilli.Bacillales.Staphylococcaceae.Staphylococcus	1.4165643049899999			-
Bacteria.Deferribacteres.Deferribacteres	0.18022745682900002			-
Bacteria.Bacteroidetes.Bacteroidia.Sphingobacteriales.Sphingobacteriaceae.Olivibacter.Olivibacter_soli	1.9130683802500001			-
Bacteria.Actinobacteria.Actinobacteria.Bifidobacteriales	3.1835702324			3.62689584244e-13
Bacteria.Proteobacteria.Gammaproteobacteria.Xanthomonadales.Xanthomonadaceae.Lysobacter.Lysobacter_dokdonensis	1.43447974743			-
Bacteria.Firmicutes.Clostridia.Clostridiales.Lachnospiraceae.Tyzzerella	0.562991833091			-
Bacteria.Firmicutes.Clostridia.DTU014.DTU014	0.36609516693000005			-
Bacteria.Firmicutes.Bacilli.Bacillales.Bacillaceae.Bacillus.Bacillus_subterraneus	0.679196908038			-
Bacteria.Cyanobacteria.Oxyphotobacteria.Chloroplast.Chloroplast.Chloroplast.Xylochloris_irregularis	0.183792817928			-
Bacteria.Proteobacteria.Deltaproteobacteria.Desulfovibrionales.Desulfovibrionaceae.Desulfovibrio	0.9521559072560001			-
Bacteria.Actinobacteria.Actinobacteria.Kineosporiales.Kineosporiaceae.Pseudokineococcus.Pseudokineococcus_sp_	0.25643108757399996			-
Bacteria.Bacteroidetes.Bacteroidia.Bacteroidetes_VC2_1_Bac22.Bacteroidetes_VC2_1_Bac22.Bacteroidetes_VC2_1_Bac22	1.2426175101299999			0.00159842314981
Bacteria.Proteobacteria.Alphaproteobacteria.Rhizobiales.Beijerinckiaceae.Camelimonas	2.17538557275			-
Bacteria.Bacteroidetes.Bacteroidia.Flavobacteriales.Flavobacteriaceae.Salinimicrobium	0.6912030952420001			-
Bacteria.Proteobacteria.Gammaproteobacteria.Betaproteobacteriales.Burkholderiaceae.Xylophilus.Xylophilus_sp_	0.314121889617			-
Bacteria.Actinobacteria.Actinobacteria.Glycomycetales.Glycomycetaceae.Glycomyces.Glycomyces_mayteni	0.155940490646			-
Bacteria.Proteobacteria.Alphaproteobacteria.Rhizobiales.Labraceae.Labrys.Labrys_sp_	2.09991490016			-
Bacteria.Firmicutes.Bacilli.Bacillales.Staphylococcaceae.Staphylococcus.Staphylococcus_succinus	1.39254307674			0.045716297327
Bacteria.Bacteroidetes.Bacteroidia.Flavobacteriales.Flavobacteriaceae.Flavobacterium.Flavobacterium_hauense	1.59868711706			-
Bacteria.Actinobacteria.Actinobacteria.Micrococcales.Dermacoccaceae.Branchiibius.Dermacoccaceae_bacterium	2.10559788637			-
Bacteria.Proteobacteria.Gammaproteobacteria.Xanthomonadales.Rhodanobacteraceae.Rhodanobacter.Dyella_sp_	1.64543373248			-
Bacteria.Actinobacteria.Actinobacteria.Micrococcales.Microbacteriaceae.Herbiconiux	0.660783289321			-
Bacteria.Cyanobacteria.Oxyphotobacteria.Chloroplast.Chloroplast.Chloroplast.Staurastrum_punctulatum	0.7167734635240001			-
Bacteria.Tenericutes.Mollicutes.Haloplasmatales	0.835768494472			-
Bacteria.Proteobacteria.Deltaproteobacteria.MBNT15.MBNT15.MBNT15.delta_proteobacterium	0.504053245189			-
Bacteria.Firmicutes.Clostridia.Clostridiales.Syntrophomonadaceae	0.90800801606			-
Bacteria.Actinobacteria.Actinobacteria.Frankiales.Frankiaceae.Jatrophihabitans.Jatrophihabitans_sp_	2.22250994796			0.00457738602109
Bacteria.Proteobacteria.Gammaproteobacteria.Betaproteobacteriales.Neisseriaceae	0.6991321106849999			-
Bacteria.Firmicutes.Clostridia.Clostridiales.Lachnospiraceae._Ruminococcus__torques_group	1.59081230888			0.00504309600223
Bacteria.Actinobacteria.Actinobacteria.Frankiales.Geodermatophilaceae.Modestobacter.Modestobacter_sp_	1.93257403995			0.000365557154859
Bacteria.Chloroflexi.JG30_KF_CM66.JG30_KF_CM66.JG30_KF_CM66.JG30_KF_CM66	3.55335105416			0.000262379355918
Bacteria.Firmicutes.Bacilli.Lactobacillales.Streptococcaceae.Streptococcus.Streptococcus_anginosus	1.23158426573			-
Bacteria.Firmicutes.Bacilli.Lactobacillales.P5D1_392.P5D1_392	0.19659986005			-
Bacteria.Proteobacteria.Gammaproteobacteria.Betaproteobacteriales.SC_I_84.SC_I_84.beta_proteobacterium	3.1650887973			2.24613411475e-07
Bacteria.Epsilonbacteraeota.Campylobacteria.Campylobacterales.Sulfurospirillaceae.Sulfurospirillum	0.0782347200621			-
Bacteria.Chloroflexi.NLS2_31.NLS2_31	0.12135463013900001			-
Bacteria.Proteobacteria.Gammaproteobacteria.Betaproteobacteriales.Burkholderiaceae.Ramlibacter	3.6791875750300003			2.41413268541e-06
Bacteria.Proteobacteria.Alphaproteobacteria.Rhizobiales.Xanthobacteraceae.Rhodoplanes	2.8326982525599997			-
Bacteria.Tenericutes.Mollicutes.Mycoplasmatales.Mycoplasmataceae	1.20402621469			0.00504309600223
Bacteria.Firmicutes.Bacilli.Bacillales.Pasteuriaceae	0.996148148663			-
Archaea.Euryarchaeota.Thermoplasmata	0.261962332399			-
Bacteria.Cyanobacteria.Oxyphotobacteria.Nostocales.Nostocaceae.Nostoc_PCC_7107.Nostoc_sp_	0.42086370716			-
Bacteria.Proteobacteria.Gammaproteobacteria.Methylococcales.Methylococcaceae	2.25091265515			0.000188278597487
Bacteria.Chloroflexi.Chloroflexia.Thermomicrobiales.AKYG1722	2.90487791564			-
Bacteria.Actinobacteria.Actinobacteria.Propionibacteriales.Nocardioidaceae.Marmoricola.Marmoricola_terrae	0.38691789773400004			-
Bacteria.Proteobacteria.Deltaproteobacteria.Desulfobacterales.Desulfobulbaceae._Desulfobacterium__catecholicum_group	0.323511636489			-
Bacteria.Proteobacteria.Deltaproteobacteria.Myxococcales.Blfdi19	1.71629594143			-
Bacteria.Proteobacteria.Alphaproteobacteria.Rhizobiales.Rhizobiaceae.Ochrobactrum	2.92601528828			0.00737883564928
Bacteria.Bacteroidetes.Bacteroidia.Cytophagales.Cytophagaceae.Rhodocytophaga	0.739661659647			-
Bacteria.Proteobacteria.Gammaproteobacteria.Steroidobacterales.Steroidobacteraceae.Steroidobacter	2.10169583345			-
Bacteria.Bacteroidetes.Bacteroidia.Bacteroidales.Prolixibacteraceae.WCHB1_32	0.9380587515440001			-
Bacteria.Actinobacteria.Actinobacteria.Streptomycetales.Streptomycetaceae.Streptomyces.Streptomyces_panacagri	2.41346510825			0.00315812329439
Bacteria.Proteobacteria.Alphaproteobacteria.Rhizobiales.Amb_16S_1323	2.45702128906			0.000552330557483
Bacteria.Proteobacteria.Deltaproteobacteria.Oligoflexales	2.85211632565			1.74605717872e-09
Bacteria.Actinobacteria.Actinobacteria.Catenulisporales.Catenulisporaceae.Catenulispora	3.53017758631			3.17595190097e-10
Bacteria.Firmicutes.Bacilli.Bacillales.Thermoactinomycetaceae.Novibacillus.Novibacillus_thermophilus	2.37992008389			2.84351514906e-06
Bacteria.Patescibacteria.Berkelbacteria	2.0574880903599997			2.13578175636e-05
Bacteria.Actinobacteria.Actinobacteria.Propionibacteriales.Nocardioidaceae.Nocardioides.bacterium_Ellin5133	1.27159603688			0.0355275071706
Bacteria.Bacteroidetes.Bacteroidia.Sphingobacteriales.Sphingobacteriaceae.Sphingobacterium.Triticum_urartu	0.29744497691599997			-
Bacteria.Nitrospirae.Nitrospira.Nitrospirales.Nitrospiraceae.Nitrospira.Nitrospira_cf_	0.8818188767799999			-
Bacteria.Firmicutes.Bacilli.Lactobacillales.Aerococcaceae.Ignavigranum	0.119834398105			-
Bacteria.Tenericutes.Mollicutes.Mycoplasmatales.Mycoplasmataceae.Ureaplasma	0.16943194895599997			-
Bacteria.Firmicutes.Clostridia.Clostridiales.Lachnospiraceae.Eisenbergiella	0.386900821522			-
Bacteria.Firmicutes.Bacilli.Bacillales.Bacillaceae.Bacillus.Bacillus_cohnii	0.681751760996			-
Bacteria.Actinobacteria.Actinobacteria	5.596595992719999	D60	4.6432475792300005	6.85177245184e-07
Bacteria.Bacteroidetes.Bacteroidia.Bacteroidales.Dysgonomonadaceae.Dysgonomonas.Dysgonomonas_alginatilytica	0.8757054713950001			-
Bacteria.Bacteroidetes.Bacteroidia.Chitinophagales.Chitinophagaceae.Dinghuibacter.Dinghuibacter_silviterrae	1.6029177800299999			0.000490491693113
Bacteria.Proteobacteria.Gammaproteobacteria.Pseudomonadales.Pseudomonadaceae.Pseudomonas.Pseudomonas_mosselii	1.25554686841			-
Bacteria.Proteobacteria.Gammaproteobacteria.Enterobacteriales.Enterobacteriaceae.Plesiomonas	0.733551673871			-
Bacteria.Chloroflexi.Anaerolineae.Caldilineales.Caldilineaceae.Caldilineaceae	1.11896552005			-
Bacteria.Proteobacteria.Alphaproteobacteria.Acetobacterales.Acetobacteraceae.Roseomonas.Acetobacteraceae_bacterium	0.0457922327296			-
Bacteria.Proteobacteria.Alphaproteobacteria.Acetobacterales.Acetobacteraceae.Rhodovastum	1.9135953923400002			-
Bacteria.Firmicutes.Bacilli.Bacillales.Bacillaceae.Bacillus.Bacillus_thermotolerans	0.25643108757399996			-
Bacteria.Proteobacteria.Alphaproteobacteria.Rhizobiales.Xanthobacteraceae.Xanthobacteraceae	0.8463912409029999			-
Bacteria.Bacteroidetes.Bacteroidia.Cytophagales.Hymenobacteraceae.Pontibacter.Pontibacter_populi	0.703481967204			-
Bacteria.Proteobacteria.Gammaproteobacteria.Betaproteobacteriales.Rhodocyclaceae	2.58156657721			0.00632113043568
Bacteria.Actinobacteria.Nitriliruptoria	1.25011786331			0.015418152143
Bacteria.Bacteroidetes.Bacteroidia.Flavobacteriales.Weeksellaceae.Chryseobacterium.Chryseobacterium_halperniae	1.8593952639200002			0.00221968521538
Bacteria.Planctomycetes.vadinHA49.vadinHA49.vadinHA49.vadinHA49	1.40729832727			0.0437427501022
Bacteria.Firmicutes.Bacilli.Lactobacillales.Lactobacillaceae.Lactobacillus.Lactobacillus_apodemi	0.0			-
Bacteria.Chloroflexi.Anaerolineae.SBR1031.SBR1031.SBR1031	2.99726326587			7.2341453385e-07
Bacteria.Proteobacteria.Alphaproteobacteria.Rhizobiales.Labraceae	2.48866875664			0.0168802336714
Bacteria.Elusimicrobia.Elusimicrobia.MVP_88	0.226837177374			-
Bacteria.Patescibacteria.Parcubacteria.Candidatus_Jorgensenbacteria.Candidatus_Jorgensenbacteria.Candidatus_Jorgensenbacteria	1.7846729427			0.00337593797985
Bacteria.Verrucomicrobia.Verrucomicrobiae.Chthoniobacterales.Chthoniobacteraceae.Chthoniobacter.bacterium_Ellin513	0.7141679870640001			-
Bacteria.Proteobacteria.Alphaproteobacteria.Acetobacterales.Acetobacteraceae.Rhodopila.Rhodopila_globiformis	2.2845535785699997			0.0174916438493
Bacteria.Acidobacteria.AT_s3_28.AT_s3_28	0.59465492642			-
Bacteria.Acidobacteria.Blastocatellia__Subgroup_4_.Blastocatellales	3.4949418484599994			0.0025896228482
Bacteria.Armatimonadetes.Chthonomonadetes.Chthonomonadales.Chthonomonadaceae	2.4129779763299997			4.14365597824e-06
Bacteria.Verrucomicrobia.Verrucomicrobiae.Verrucomicrobiales.Rubritaleaceae.Luteolibacter.Luteolibacter_sp_	1.7738142272400002			0.00701328761927
Bacteria.Actinobacteria.Actinobacteria.Micromonosporales.Micromonosporaceae.Dactylosporangium	2.52233577676			-
Bacteria.Bacteroidetes.Bacteroidia.Chitinophagales.Chitinophagaceae.Chitinophaga.Chitinophagaceae_bacterium	1.4633504661899999			0.0255419029107
Bacteria.Proteobacteria.Alphaproteobacteria.Rhizobiales	4.82048235067	D90	4.05124460204	3.27464112896e-07
Bacteria.Bacteroidetes.Bacteroidia.Cytophagales.Cyclobacteriaceae.Lunatimonas.Lunatimonas_lonarensis	1.3855459507299999			-
Bacteria.Proteobacteria.Alphaproteobacteria.Caulobacterales.Caulobacteraceae.Brevundimonas.Brevundimonas_staleyi	0.524563791887			-
Bacteria.Chloroflexi.Anaerolineae.Anaerolineae.Anaerolineae	1.85844357657			-
Bacteria.Halanaerobiaeota.Halanaerobiia.Halanaerobiales.Halobacteroidaceae	0.12135463013900001			-
Bacteria.Bacteroidetes.Bacteroidia.Flavobacteriales.Flavobacteriaceae.Flavobacterium.Flavobacterium_ceti	0.573551348529			-
Bacteria.BRC1.BRC1.BRC1.BRC1	2.24627675043			0.00812601641138
Bacteria.Actinobacteria.Actinobacteria.Actinomycetales.Actinomycetaceae.Mobiluncus.Mobiluncus_mulieris	1.7433044258200001			0.000145586881725
Bacteria.Actinobacteria.Actinobacteria.Streptomycetales.Streptomycetaceae	4.4804807201			1.16386923058e-08
Bacteria.Bacteroidetes.Bacteroidia.Chitinophagales.Chitinophagaceae.Hydrotalea	0.582003671741			-
Bacteria.Proteobacteria.Deltaproteobacteria.Oligoflexales.Oligoflexaceae	2.23539175099			2.77858030383e-06
Bacteria.Actinobacteria.Actinobacteria.Propionibacteriales.Propionibacteriaceae.Luteococcus.Propionibacteriaceae_bacterium	1.3970400873500002			-
Bacteria.Proteobacteria.Gammaproteobacteria.Betaproteobacteriales.Rhodocyclaceae.Azospira	0.993906278011			-
Bacteria.Acidobacteria.Thermoanaerobaculia.Thermoanaerobaculales	2.31892386737			0.00144133095372
Bacteria.Proteobacteria.Gammaproteobacteria.Diplorickettsiales.Diplorickettsiaceae.Aquicella.Aquicella_sp_	0.506956342324			-
Bacteria.Chloroflexi.Ktedonobacteria.B10_SB3A	2.8669463067			3.58853884761e-10
Bacteria.Cyanobacteria.Oxyphotobacteria.Leptolyngbyales.Leptolyngbyaceae.Pantanalinema_CENA516.Pantanalinema_rosaneae	0.398120203494			-
Bacteria.Proteobacteria.Deltaproteobacteria.Myxococcales.Polyangiaceae.Minicystis	2.78149989728			2.03127479745e-08
Bacteria.Proteobacteria.Gammaproteobacteria.Pseudomonadales.Pseudomonadaceae.Pseudomonas.Pseudomonas_caeni	0.609259934175			-
Bacteria.Actinobacteria.Actinobacteria.Pseudonocardiales.Pseudonocardiaceae.Amycolatopsis	4.19886655305			4.47211495715e-11
Bacteria.Proteobacteria.Alphaproteobacteria.Holosporales	2.15078564761			0.00623311370785
Bacteria.Patescibacteria.Parcubacteria.Parcubacteria.Parcubacteria.Parcubacteria	1.97822443128			0.00100067310007
Bacteria.Bacteroidetes.Bacteroidia.Cytophagales.Spirosomaceae.Emticicia.Emticicia_sp_	0.476174426483			-
Bacteria.Patescibacteria.Saccharimonadia.Saccharimonadales	4.7165053444	D90	4.30464667277	8.22375618314e-13
Bacteria.Bacteroidetes.Bacteroidia.Flavobacteriales.Crocinitomicaceae.Fluviicola.Fluviicola_sp_	1.6810278453299998			0.0188355592618
Bacteria.Actinobacteria.Actinobacteria.Micrococcales.Beutenbergiaceae.Salana	2.10176526938			0.0005111893572
Bacteria.Actinobacteria.Actinobacteria.Streptosporangiales.Thermomonosporaceae.Thermomonospora.Streptosporangiaceae_bacterium	1.7353763066599999			0.00504309600223
Bacteria.Proteobacteria.Alphaproteobacteria.Caedibacterales.Caedibacteraceae.Candidatus_Nucleicultrix	0.46321714292800004			-
Bacteria.Bacteroidetes.Bacteroidia.Cytophagales.Hymenobacteraceae.Hymenobacter.Parahymenobacter_deserti	0.195021647382			-
Bacteria.Bacteroidetes.Bacteroidia.Cytophagales.MWH_CFBk5	1.73191275369			-
Bacteria.Armatimonadetes.Chthonomonadetes.Chthonomonadales.Chthonomonadaceae.Chthonomonas	2.4129779763299997			4.14365597824e-06
Bacteria.Actinobacteria.Actinobacteria.Micrococcales.Ruaniaceae	2.1408882116099996			5.01486533104e-05
Bacteria.Firmicutes.Bacilli.Bacillales.Paenibacillaceae.Paenibacillus.Paenibacillus_cellulosilyticus	0.915017086408			-
Bacteria.Firmicutes.Bacilli.Bacillales.Bacillaceae.Bacillus.Bacillus_humi	2.11604630686			0.00162906278667
Bacteria.Actinobacteria.Actinobacteria.Micromonosporales.Micromonosporaceae.Actinoplanes.Actinoplanes_derwentensis	0.522913487449			-
Bacteria.Verrucomicrobia.Verrucomicrobiae.Verrucomicrobiales.Verrucomicrobiaceae.Verrucomicrobium	1.27815403232			0.031709174255
Bacteria.Bacteroidetes.Bacteroidia.Cytophagales.Hymenobacteraceae.Pontibacter	1.73470000903			-
Bacteria.Chloroflexi.NLS2_31.NLS2_31.NLS2_31.NLS2_31	0.12135463013900001			-
Bacteria.Actinobacteria.Acidimicrobiia.Acidimicrobiales	2.71075800232			0.00463829115282
Bacteria.Actinobacteria.Actinobacteria.Propionibacteriales.Nocardioidaceae.Nocardioides.Marmoricola_sp_	1.86353774801			-
Bacteria.Chloroflexi.Anaerolineae.Anaerolineales.Anaerolineaceae.UTCFX1	0.20302381644200002			-
Bacteria.Proteobacteria.Deltaproteobacteria.Myxococcales.Archangiaceae.Archangium	1.8865720302700002			0.0415578223861
Bacteria.Actinobacteria.Actinobacteria.Kineosporiales.Kineosporiaceae	3.46989141474			-
Bacteria.Proteobacteria.Alphaproteobacteria.Dongiales.Dongiaceae.Dongia	2.81311341452			3.84010053077e-06
Bacteria.Firmicutes.Bacilli.Bacillales.Bacillaceae.Pseudogracilibacillus	2.1640974591799997			3.45580699033e-06
Bacteria.Acidobacteria.Subgroup_17.Subgroup_17	1.54694161162			-
Bacteria.Chlamydiae	1.97668170692			5.19608953706e-05
Bacteria.Firmicutes.Bacilli.Bacillales.Sporolactobacillaceae.Alkalicoccus	0.7516415064920001			-
Bacteria.Firmicutes.Bacilli.Lactobacillales.Aerococcaceae.Aerococcus	1.0352794436200001			-
Bacteria.Firmicutes.Bacilli.Bacillales.Thermoactinomycetaceae.Melghirimyces.Melghirimyces_thermohalophilus	1.15952082391			-
Bacteria.Proteobacteria.Alphaproteobacteria.Azospirillales.Azospirillales_Incertae_Sedis	0.481256855024			-
Bacteria.Firmicutes.Erysipelotrichia.Erysipelotrichales.Erysipelotrichaceae.ZOR0006	0.981414995279			-
Bacteria.Bacteroidetes.Bacteroidia.Flavobacteriales.Flavobacteriaceae.Flavobacterium.cf__Chryseobacterium	1.8477211513599998			0.045716297327
Bacteria.Proteobacteria.Gammaproteobacteria.Betaproteobacteriales.Burkholderiaceae.Bordetella.Bordetella_bronchialis	0.823047441495			-
Bacteria.Actinobacteria.Thermoleophilia.Solirubrobacterales.Solirubrobacteraceae.JCM_18997	2.30158004306			0.00588745486674
Bacteria.Proteobacteria.Gammaproteobacteria.Salinisphaerales	1.50511440769			0.0139055422214
Bacteria.Firmicutes.Bacilli.Lactobacillales.Streptococcaceae.Streptococcus.Streptococcus_dysgalactiae	0.864533329181			-
Bacteria.Chlamydiae.Chlamydiae.Chlamydiales.Parachlamydiaceae.Candidatus_Protochlamydia	0.5678812647779999			-
Bacteria.Actinobacteria.Actinobacteria.Pseudonocardiales.Pseudonocardiaceae.Saccharopolyspora.Saccharopolyspora_gregorii	1.8989599953799998			-
Bacteria.Actinobacteria.Acidimicrobiia.Microtrichales.Ilumatobacteraceae.Ilumatobacter	1.40975353839			-
Bacteria.Firmicutes.Clostridia.Thermoanaerobacterales.Thermoanaerobacteraceae.Brockia	0.19494772629299997			-
Bacteria.Firmicutes.Bacilli.Bacillales.Alicyclobacillaceae.Alicyclobacillus.Alicyclobacillus_herbarius	1.3866526209399999			0.00504309600223
Bacteria.Proteobacteria.Deltaproteobacteria.Bdellovibrionales.Bacteriovoracaceae.Bacteriovorax	0.873657432131			-
Bacteria.Firmicutes.Bacilli.Bacillales.Paenibacillaceae.Paenibacillus.Paenibacillus_lacus	0.760472431956			-
Bacteria.Cyanobacteria.Oxyphotobacteria.Leptolyngbyales.Leptolyngbyaceae	1.3244347404			-
Bacteria.Chloroflexi.Ktedonobacteria.Ktedonobacterales.Ktedonobacterales.Ktedonobacterales	2.0338019062			0.00155335938388
Bacteria.Firmicutes.Clostridia.Clostridiales.Family_XI.Peptoniphilus	0.957789601395			0.015418152143
Bacteria.Acidobacteria.Acidobacteriia.Acidobacteriales.Acidobacteriaceae__Subgroup_1_.Terriglobus.Bacillus_subtilis	0.07713767425080001			-
Bacteria.Bacteroidetes.Bacteroidia.Chitinophagales.Chitinophagaceae.Chitinophaga.Chitinophaga_sp_	2.35534582319			6.7143855888e-06
Bacteria.Proteobacteria.Alphaproteobacteria.Rhizobiales.Pleomorphomonadaceae.Chthonobacter	0.560376955655			-
Bacteria.Proteobacteria.Gammaproteobacteria.Steroidobacterales.Steroidobacteraceae	2.15943415012			-
Bacteria.Actinobacteria.Actinobacteria.Frankiales.Geodermatophilaceae.Blastococcus	4.1405150293			0.0471010292301
Bacteria.Bacteroidetes.Bacteroidia.Chitinophagales.Chitinophagaceae.Chitinophaga.Chitinophaga_niabensis	0.522161567551			-
Bacteria.Proteobacteria.Alphaproteobacteria.Sphingomonadales.Sphingomonadaceae.Sphingomonas.Sphingomonas_oligoaromativorans	1.0320325244			-
Bacteria.Firmicutes.Bacilli.Bacillales.Paenibacillaceae.Paenibacillus.Paenibacillus_terrigena	0.0			-
Bacteria.Actinobacteria.Actinobacteria.Corynebacteriales.Tsukamurellaceae	2.5901495373			-
Bacteria.Proteobacteria.Alphaproteobacteria.Micavibrionales.Micavibrionaceae.Micavibrio	0.187139841173			-
Bacteria.Chloroflexi.OLB14	3.4553005855800003			-
[truncated: 1,023 more rows]
