# Supplementary material for: Differences in soil physicochemical properties and rhizosphere microbial communities of flue-cured tobacco at different transplantation stages and locations
Source: Front Microbiol. 2023 Apr 20;14:1141720. doi: 10.3389/fmicb.2023.1141720 (PMC10157256; doi:10.3389/fmicb.2023.1141720)
Supplement: Supplementary file 8 [file Table_8.xlsx]

## Sheet: Data
ID	D3001	D3002	D3003	D3004	D3005	D3006	D3007	D3008	D3009	D3010	D3011	D3012	D3013	D3014	D3015	D3016	D3017	D3018	D3019	D3020	D3021	D3022	D3023	D3024	D6001	D6002	D6003	D6004	D6005	D6006	D6007	D6008	D6009	D6010	D6011	D6012	D6013	D6014	D6015	D6016	D6017	D6018	D6019	D6020	D6021	D6022	D6023	D6024	D9001
Bacillus	0.00554911	0.005812	0.00634567	0.00952683	0.00987184	0.00910397	0.0104351	0.0107408	0.0122291	0.00557423	0.00544165	0.00553464	0.00703792	0.014916	0.0057664	0.00662207	0.00410593	0.00515311	0.00662837	0.006395	0.00583347	0.027198	0.0247358	0.0470438	0.199975	0.157503	0.136116	0.139903	0.0880707	0.0587249	0.0895345	0.155027	0.120586	0.0599337	0.0321345	0.0544177	0.107034	0.0894946	0.100779	0.0467691	0.0451244	0.0354753	0.0535888	0.0855433	0.0540455	0.0374367	0.0344278	0.0736743	0.0105338
Sphingomonas	0.0154547	0.0209754	0.0228898	0.0271346	0.0284641	0.030913	0.0248374	0.0274672	0.0256646	0.0302424	0.0339874	0.0173057	0.0189979	0.0112601	0.0133793	0.0151314	0.0181057	0.0134837	0.0164131	0.0173442	0.0192758	0.0181171	0.0235472	0.0173943	0.0144031	0.0225765	0.0213935	0.0235488	0.0232895	0.0265025	0.0226738	0.0239213	0.0218021	0.0279609	0.0395185	0.0250953	0.0232492	0.0192817	0.0157244	0.0329224	0.0196126	0.0187339	0.0270236	0.0233615	0.0219454	0.0211271	0.0231276	0.0230031	0.0428245
Arthrobacter	0.0188173	0.0240118	0.0211179	0.00608053	0.00541724	0.00534099	0.0139322	0.01131	0.0119274	0.00583967	0.00456219	0.00510399	0.0128153	0.00584941	0.00771013	0.0289315	0.0201174	0.0256338	0.0265766	0.0298328	0.0303907	0.0225831	0.0201741	0.0230712	0.0121463	0.0213706	0.0441695	0.0321393	0.0121455	0.0242716	0.0603967	0.0321694	0.0687574	0.0166231	0.00342066	0.0105075	0.0410645	0.0295309	0.0400607	0.0309842	0.0302003	0.031317	0.0175635	0.0348191	0.0239085	0.0561745	0.0514488	0.0642448	0.0125802
Saccharimonadales	0.00637734	0.00542081	0.00570699	0.00467429	0.00507748	0.00416759	0.0110367	0.00730745	0.00693711	0.00668908	0.00538669	0.00834184	0.0166119	0.0136584	0.0142702	0.00916643	0.0139668	0.00992756	0.0110157	0.0109017	0.0123383	0.010912	0.0111472	0.0101045	0.0180552	0.0156914	0.0190333	0.0118323	0.013147	0.0147106	0.0268159	0.0366647	0.0278234	0.00973312	0.0135017	0.0267621	0.0207134	0.0166478	0.0162125	0.0188945	0.0124367	0.0128647	0.0182235	0.0109285	0.0156926	0.0272432	0.0307253	0.0267997	0.0696006
JG30-KF-AS9	0.0508365	0.0642301	0.066712	0.0298283	0.0388267	0.0302859	0.0443162	0.0346828	0.0469832	0.0235357	0.0185786	0.0193633	0.0435031	0.071275	0.0570647	0.0173218	0.0213706	0.0232631	0.0262452	0.0196769	0.021275	0.0203352	0.0252176	0.0124449	0.0202164	0.0198561	0.0201966	0.0111145	0.0133219	0.0135029	0.0223442	0.0277945	0.0140586	0.00697715	0.0108047	0.00382697	0.00790498	0.00926151	0.0160557	0.00875701	0.00477658	0.00942109	0.0120634	0.00676212	0.0097185	0.0183742	0.00709639	0.00624085	0.0524967
Gemmatimonas	0.0203247	0.0180321	0.0164205	0.0336311	0.0346552	0.0421615	0.0287294	0.0363536	0.0343291	0.046452	0.0424339	0.0427778	0.0102192	0.0122545	0.0118729	0.0113906	0.0124167	0.00834705	0.0149296	0.0117427	0.0128456	0.0108822	0.0145845	0.0105157	0.019765	0.0152146	0.0181398	0.0174821	0.0163106	0.0205814	0.0131141	0.0118603	0.0146327	0.0238967	0.0306215	0.0290823	0.00622307	0.00506735	0.00484633	0.0157013	0.0108078	0.00983259	0.00946008	0.00811785	0.0144445	0.0104402	0.0102975	0.00965284	0.0159838
Terrabacter	0.0121087	0.0142878	0.0105693	0.0185189	0.0130429	0.0132513	0.0113752	0.0119893	0.0117218	0.0148646	0.0146393	0.025201	0.0086736	0.00631736	0.00476214	0.0355536	0.0331278	0.0374053	0.0285967	0.0314672	0.0303609	0.0197249	0.0159819	0.0184064	0.0192316	0.012971	0.0177521	0.0194734	0.0212387	0.0209169	0.0150777	0.016175	0.0163683	0.0274202	0.0198826	0.0319092	0.00996209	0.0109793	0.010634	0.0406755	0.0319613	0.0295411	0.0367036	0.0425732	0.0348751	0.0294507	0.0266372	0.0328544	0.0174055
Bryobacter	0.0306112	0.0355054	0.0335414	0.0233318	0.0296344	0.0274738	0.029237	0.0329019	0.0343017	0.0204742	0.0179739	0.0192197	0.0244451	0.0296565	0.0251065	0.0201864	0.0206616	0.0170234	0.0213686	0.0171856	0.0169335	0.0196207	0.0270006	0.0239884	0.0122146	0.0133356	0.0105029	0.00824322	0.00957014	0.00840364	0.0125838	0.0131848	0.0109077	0.00566893	0.0131728	0.0138411	0.0135717	0.00669921	0.00859439	0.0105977	0.00691173	0.00736361	0.0119351	0.00694399	0.00800989	0.0144786	0.0124958	0.0113402	0.0398518
Streptomyces	0.0388107	0.0221303	0.0380328	0.022797	0.0194794	0.0326731	0.0169217	0.0184706	0.0156565	0.0120687	0.0197878	0.0205276	0.00961899	0.00773584	0.00886016	0.0198494	0.0153519	0.0207442	0.0192538	0.0178362	0.0176198	0.0656802	0.0529892	0.0675058	0.0163865	0.0155091	0.0128631	0.0246602	0.031715	0.0258483	0.0133291	0.014409	0.0130706	0.0306122	0.0219711	0.0162946	0.0113594	0.0112369	0.0111047	0.0308308	0.0309707	0.0342624	0.0235952	0.0297103	0.0284648	0.0249059	0.0311624	0.0308569	0.00689328
Phycicoccus	0.011678	0.0119034	0.0133712	0.0175682	0.0131373	0.0150317	0.0165269	0.0158083	0.013271	0.020138	0.0243317	0.0326496	0.00525218	0.00478189	0.00385506	0.0198999	0.0172152	0.0182252	0.0186226	0.0173601	0.0180375	0.013666	0.0112596	0.0112747	0.0154564	0.0128308	0.0143635	0.0139162	0.0176777	0.0179647	0.0114802	0.0115392	0.0146861	0.018158	0.0165442	0.0198416	0.00690878	0.00727179	0.00791451	0.0163706	0.0156504	0.0131679	0.0155468	0.0200053	0.0149534	0.0101675	0.010786	0.0107819	0.0198613
Jatrophihabitans	0.0222793	0.0241049	0.0305128	0.019014	0.016667	0.0177831	0.0219043	0.0210594	0.0196871	0.0140152	0.0161967	0.0160457	0.0160116	0.0145796	0.0144808	0.0212816	0.0228547	0.0216991	0.0188277	0.0192643	0.0167	0.0150356	0.0125446	0.014801	0.00833003	0.0121437	0.0144141	0.0074791	0.0118116	0.01201	0.00966004	0.0114188	0.010614	0.0096808	0.0125643	0.0110409	0.0117734	0.0135129	0.0122553	0.0111694	0.0101255	0.00851147	0.0129984	0.0124165	0.0119724	0.0189456	0.017291	0.0173329	0.0154237
Pseudarthrobacter	0.00546629	0.00532767	0.00455323	0.0102398	0.00900357	0.00809242	0.00761479	0.00738089	0.0067726	0.0168289	0.0185786	0.0194271	0.00100542	0.00058494	0	0.0167153	0.0138348	0.0157557	0.011647	0.0218033	0.0130097	0.00897669	0.0109223	0.0098357	0.00614151	0.00701134	0.0137566	0.0172043	0.0138465	0.0202124	0.0105343	0.0089103	0.0113483	0.0298971	0.0148831	0.0259221	0.00205711	0.00103065	0.00102854	0.0123546	0.0113141	0.00896628	0.0106151	0.0134416	0.0109182	0.00997273	0.0105417	0.00897045	0.00234802
Acidothermus	0.0344708	0.0351887	0.0348188	0.0209154	0.0217445	0.0165085	0.0192532	0.0220325	0.0235944	0.0139975	0.0131003	0.0135096	0.0374405	0.0297442	0.0215916	0.0124353	0.010438	0.0126111	0.0133199	0.0118379	0.010548	0.0111055	0.0125285	0.0131406	0.0123241	0.0120174	0.0120033	0.00826638	0.0107306	0.00939329	0.0162243	0.0192655	0.00970615	0.00507588	0.0079925	0.00640051	0.0189927	0.00738631	0.00868155	0.00297013	0.00261941	0.00461309	0.00507838	0.00277759	0.00453207	0.00694715	0.00609364	0.00449143	0.0174055
SC-I-84	0.0109823	0.0160389	0.0118672	0.0124384	0.0125144	0.0143236	0.013387	0.0155146	0.0160129	0.0124934	0.0115429	0.00765599	0.0106994	0.0183964	0.0149181	0.00662207	0.00859112	0.00670069	0.00812764	0.00615697	0.00687783	0.00912555	0.0101031	0.00969339	0.00920543	0.00862395	0.0068783	0.00534883	0.00599326	0.00550179	0.00762484	0.00485651	0.00680899	0.00436072	0.00782805	0.00642718	0.0149043	0.0077728	0.00740896	0.00686059	0.00486463	0.00508955	0.00977175	0.00887838	0.007404	0.00734969	0.00554084	0.00579419	0.0146267
Chujaibacter	0.01297	0.0149585	0.0163586	0.00305017	0.0047566	0.00483522	0.00919415	0.00855595	0.00993954	0.00304371	0.00272999	0.0021054	0.0142859	0.021131	0.0308243	0.00687482	0.00864059	0.00622325	0.0108895	0.0109334	0.010548	0.0148718	0.0135886	0.0122709	0.00653818	0.00788075	0.00539474	0.00409846	0.0057548	0.00640757	0.0188471	0.00786675	0.0108944	0.00221525	0.00333843	0.00474705	0.00882357	0.0155313	0.0102331	0.0053546	0.00649351	0.00454811	0.0041617	0.00495999	0.004011	0.010583	0.0177153	0.00966525	0.0171901
Mycobacterium	0.0130031	0.00985433	0.0110019	0.0137654	0.0140244	0.0116531	0.0141015	0.0164693	0.0142581	0.0127942	0.0130636	0.0173217	0.00814838	0.00760423	0.0110307	0.00812172	0.00761823	0.00745802	0.00836437	0.00850551	0.0066242	0.0112097	0.0086254	0.0122077	0.0159077	0.0128728	0.0124922	0.0174821	0.0142757	0.01357	0.0126985	0.018222	0.0123496	0.0128903	0.0167415	0.016548	0.00730985	0.0114516	0.0106863	0.00941239	0.00922298	0.00751521	0.00828674	0.00760532	0.00850672	0.00853136	0.00959041	0.00926822	0.0152729
Blastococcus	0.0161338	0.0157595	0.0173476	0.0178851	0.0151003	0.0151328	0.0179935	0.0161388	0.0182887	0.0264378	0.0251928	0.0265089	0.00580741	0.00505974	0.00380647	0.0104133	0.00916826	0.0102733	0.012878	0.0121235	0.0101452	0.00791973	0.0077741	0.00839672	0.00681175	0.00825936	0.0149367	0.0100956	0.0100629	0.0110707	0.00904374	0.013827	0.0109745	0.0249084	0.0127288	0.0162146	0.00505867	0.00511029	0.0047243	0.0147531	0.00609729	0.00714703	0.00845174	0.00732425	0.0102032	0.00907674	0.0064536	0.00720862	0.0109646
Nocardioides	0.00440616	0.00502962	0.00461504	0.0137654	0.00892807	0.00981205	0.00846087	0.00815202	0.00670405	0.0171474	0.0215834	0.0234305	0.00279116	0.00251525	0.00241346	0.00925068	0.00928369	0.0107837	0.0132883	0.012187	0.0124428	0.00857475	0.00885027	0.00795395	0.0224459	0.0142471	0.0136217	0.015074	0.0163742	0.0200949	0.00868543	0.00806743	0.00999987	0.0213675	0.0175473	0.0205883	0.00881063	0.00971958	0.0106689	0.0132052	0.0151442	0.0149005	0.0204602	0.0209808	0.0224665	0.0077912	0.00737922	0.00875952	0.00465297
Geodermatophilus	0.0215504	0.023248	0.0244762	0.0101408	0.00938108	0.00987275	0.0142519	0.0114753	0.0122839	0.0122987	0.00928929	0.011787	0.0186077	0.0163637	0.0124237	0.0139855	0.014346	0.0163154	0.0151663	0.0123933	0.0120548	0.0134874	0.011372	0.0132513	0.00473266	0.00611389	0.0063894	0.00402899	0.0051825	0.00540114	0.00636358	0.0133855	0.00739643	0.00643642	0.00539412	0.0070539	0.00981978	0.0112226	0.00990185	0.0123825	0.00717587	0.00853313	0.00999175	0.00684479	0.00939132	0.0139982	0.0108631	0.0100375	0.0143897
Conexibacter	0.0112473	0.0123878	0.0113934	0.013706	0.0104947	0.00928605	0.00951378	0.0102635	0.0108307	0.0102637	0.0119643	0.00818234	0.0170921	0.0180016	0.0163921	0.0169175	0.0143625	0.0184886	0.0136671	0.0148053	0.0145762	0.0110906	0.009814	0.0119863	0.00842578	0.0151725	0.0145152	0.0133837	0.0160721	0.0112049	0.0125552	0.013526	0.0120826	0.0106227	0.0142582	0.00653386	0.0159135	0.0102063	0.0113836	0.0106813	0.00801233	0.00981093	0.0108351	0.00826665	0.00793718	0.0224516	0.0181909	0.0128663	0.0036836
IMCC26256	0.013616	0.0141761	0.0131034	0.0146765	0.0131184	0.0126646	0.0126349	0.0122831	0.0108307	0.0124049	0.0104253	0.0134458	0.0230946	0.0231929	0.024005	0.0197651	0.0211892	0.0237405	0.0148349	0.0161224	0.0139645	0.0123857	0.0119985	0.0118281	0.00921911	0.0108676	0.010014	0.00694653	0.0074876	0.00749786	0.00733819	0.00762593	0.00639511	0.00502355	0.0111171	0.00673387	0.00742629	0.00479537	0.00571797	0.00397412	0.00226722	0.0040933	0.00584838	0.00320746	0.00391406	0.0100766	0.00699355	0.00679918	0.00952135
Dyella	0.00510187	0.00365113	0.00298741	0.0012478	0.00190642	0.00212426	0.0029143	0.00365372	0.00267339	0.00196425	0.00203375	0.00161095	0.0012005	0.00150622	0.00220289	0.00291506	0.00296814	0.00243662	0.00440313	0.00588721	0.00549032	0.00546342	0.00740467	0.00411139	0.00493783	0.00615596	0.00691202	0.00692338	0.00771016	0.0067095	0.0121825	0.0068834	0.00915876	0.00430839	0.00562435	0.00745393	0.00526568	0.0070857	0.0045674	0.00659564	0.00655954	0.00840318	0.00713173	0.00482772	0.024478	0.00914167	0.0143985	0.00802749	0.0123217
Flexivirga	0.00785158	0.0121083	0.0119084	0.00485254	0.00332207	0.00404621	0.0162825	0.0124851	0.0104057	0.00194656	0.00197878	0.0029348	0.00669278	0.00510361	0.00385506	0.00648727	0.00644746	0.00732631	0.00733855	0.00780729	0.00841452	0.00778575	0.00489897	0.00591407	0.00688014	0.0100262	0.0107558	0.01299	0.00751939	0.0123622	0.0268302	0.0119807	0.025527	0.00525031	0.00225303	0.00608049	0.0317105	0.0298172	0.0347088	0.0096355	0.00935505	0.00935612	0.0152168	0.0278255	0.0203458	0.0211271	0.0208135	0.021936	0.00370514
Rhodanobacter	0.00404174	0.0037629	0.00616025	0.00326804	0.00371845	0.00445083	0.00503892	0.00482879	0.00489437	0.002212	0.00240019	0.0020735	0.00492204	0.00922744	0.00762914	0.00744772	0.00587033	0.00480738	0.00463986	0.00542702	0.00441613	0.00751779	0.00565389	0.00567688	0.011818	0.0102506	0.00694573	0.0130363	0.0198875	0.0187363	0.0214843	0.0132651	0.0178102	0.00500611	0.0090779	0.0100541	0.00987153	0.0131264	0.0112268	0.00313746	0.00473256	0.00420159	0.00210835	0.00537332	0.00370806	0.00838852	0.015337	0.00971488	0.00629012
Massilia	0.0203081	0.021497	0.0218802	0.00895245	0.0106269	0.00942766	0.0119016	0.00806022	0.00929518	0.0292868	0.0290222	0.0151844	0.00078032	0.00046795	0.00050213	0.0214333	0.0282468	0.0319723	0.0227258	0.0309277	0.0313605	0.020499	0.0359311	0.017426	0.00179185	0.00217352	0.00499014	0.00305648	0.00351329	0.00550179	0.00293814	0.00240819	0.0020427	0.00859934	0.00577236	0.00836067	0.00351908	0.00572582	0.00528215	0.00397412	0.0035219	0.00491629	0.00526171	0.00572052	0.00754941	0.0051292	0.00582367	0.00987618	0.00267115
Amycolatopsis	0.0254928	0.0131888	0.013124	0.0149141	0.0173465	0.0165085	0.0175422	0.014211	0.0129008	0.0148292	0.0177174	0.0209742	0.00504209	0.00250062	0.00704602	0.0188215	0.0138678	0.0175831	0.0236727	0.018455	0.0237964	0.0222408	0.0110668	0.0165404	0.00077966	0.00141629	0.00085979	0.00166717	0.00162152	0.00100642	0.00075962	0.00124423	0.00140185	0.00150009	0.00223658	0.00736059	0.00085389	0.00100202	0.00055785	0.005006	0.00250936	0.00413662	0.00203502	0.00205013	0.00293252	0.00358395	0.00528373	0.00774213	0.0124079
KD4-96	0.0074706	0.00748854	0.00673713	0.0146567	0.0149871	0.0153958	0.011394	0.0130543	0.0105976	0.0151655	0.015189	0.0180394	0.00661775	0.00649284	0.00660868	0.00684112	0.00656289	0.00696411	0.00546051	0.00442731	0.00534113	0.00457022	0.00575027	0.00520249	0.0186981	0.0118492	0.0094408	0.0101188	0.00953834	0.00810172	0.00530299	0.00381296	0.00532703	0.00910518	0.016577	0.013041	0.00366139	0.00221875	0.00263236	0.00303985	0.00261941	0.00303208	0.00559171	0.00477812	0.00455631	0.00447994	0.00218548	0.0023946	0.00594546
AD3	0.00808349	0.00976119	0.00978635	0.0169938	0.0179128	0.0148698	0.0195916	0.0160837	0.0158758	0.0126526	0.0133018	0.0123453	0.0245652	0.0141117	0.0161492	0.0143057	0.0162094	0.0164636	0.00913768	0.00793424	0.00769839	0.00629708	0.00732436	0.00547131	0.00160035	0.00318315	0.00549589	0.00483942	0.00860041	0.00387473	0.00589062	0.00461569	0.00506001	0.00450026	0.00567369	0.00668053	0.00316976	0.0008875	0.00125516	0.00204981	0.00127669	0.00482966	0.00322669	0.0007936	0.00151473	0.00250617	0.00240403	0.00141443	0.00984447
Bradyrhizobium	0.00473745	0.00612868	0.00589241	0.00839787	0.00817305	0.00892189	0.0087241	0.00747269	0.00815728	0.00654751	0.00857473	0.00727319	0.00846351	0.00618575	0.00696503	0.00576272	0.00875602	0.00632203	0.00662837	0.00563331	0.00466976	0.00707119	0.00714768	0.00589826	0.00597738	0.0050061	0.00473726	0.00398268	0.00486456	0.00582049	0.00505934	0.0042946	0.00564745	0.00465725	0.00935748	0.00677388	0.0101562	0.00691393	0.0069557	0.00556377	0.00490865	0.00411496	0.00599505	0.00472852	0.00465325	0.00625893	0.00608079	0.00492568	0.00934902
Actinospica	0.0139805	0.0128721	0.0164411	0.0037632	0.00562487	0.00615024	0.0077464	0.00620582	0.00614195	0.00251283	0.00183221	0.00244035	0.0143009	0.0274337	0.0200042	0.0115928	0.0163907	0.013599	0.0203428	0.0181218	0.0191714	0.0128919	0.0109223	0.00915574	0.00324173	0.00357579	0.00342229	0.00152824	0.00168511	0.00306959	0.0030098	0.00355208	0.00312412	0.00106402	0.00202279	0.00186682	0.00332501	0.00343549	0.0047766	0.00401595	0.00376403	0.00448314	0.00368503	0.00257919	0.00285981	0.00710297	0.00587509	0.00429291	0.0141312
Others	0.526238	0.511158	0.490327	0.580265	0.583042	0.577738	0.543207	0.557587	0.556834	0.575279	0.56716	0.561679	0.615255	0.592092	0.624504	0.577957	0.577914	0.56327	0.56499	0.569504	0.577275	0.55316	0.559141	0.557488	0.486342	0.524294	0.507494	0.530136	0.570981	0.581026	0.509617	0.478226	0.493638	0.596546	0.615439	0.572539	0.569586	0.626576	0.60342	0.601361	0.668963	0.666818	0.617545	0.575855	0.600087	0.556759	0.56694	0.539033	0.509823
[truncated: 23 more columns]
