# Supplementary material for: Differences in soil physicochemical properties and rhizosphere microbial communities of flue-cured tobacco at different transplantation stages and locations
Source: Front Microbiol. 2023 Apr 20;14:1141720. doi: 10.3389/fmicb.2023.1141720 (PMC10157256; doi:10.3389/fmicb.2023.1141720)
Supplement: Supplementary file 9 [file Table_9.xlsx]

## Sheet: Sheet1
ID	D3001	D3002	D3003	D3004	D3005	D3006	D3007	D3008	D3009	D3010	D3011	D3012	D3013	D3014	D3015	D6001	D6002	D6003	D6004	D6005	D6006	D6007	D6008	D6009	D6010	D6011	D6012	D6013	D6014	D6015	D9001	D9002	D9003	D9004	D9005	D9006	D9007	D9008	D9009	D9010	D9011	D9012	D9013	D9014	D9015
Bacillus	0.00554911	0.005812	0.00634567	0.00952683	0.00987184	0.00910397	0.0104351	0.0107408	0.0122291	0.00557423	0.00544165	0.00553464	0.00703792	0.014916	0.0057664	0.199975	0.157503	0.136116	0.139903	0.0880707	0.0587249	0.0895345	0.155027	0.120586	0.0599337	0.0321345	0.0544177	0.107034	0.0894946	0.100779	0.0105338	0.0125105	0.0148596	0.0179788	0.0174662	0.0166116	0.0196432	0.0101496	0.0159802	0.0100419	0.0100122	0.0109942	0.00941146	0.00773276	0.00686633
Sphingomonas	0.0154547	0.0209754	0.0228898	0.0271346	0.0284641	0.030913	0.0248374	0.0274672	0.0256646	0.0302424	0.0339874	0.0173057	0.0189979	0.0112601	0.0133793	0.0144031	0.0225765	0.0213935	0.0235488	0.0232895	0.0265025	0.0226738	0.0239213	0.0218021	0.0279609	0.0395185	0.0250953	0.0232492	0.0192817	0.0157244	0.0428245	0.0546207	0.0489678	0.0644777	0.0818347	0.057485	0.0434247	0.0337394	0.020493	0.0459975	0.0406228	0.0353632	0.0225013	0.0342303	0.0456172
Arthrobacter	0.0188173	0.0240118	0.0211179	0.00608053	0.00541724	0.00534099	0.0139322	0.01131	0.0119274	0.00583967	0.00456219	0.00510399	0.0128153	0.00584941	0.00771013	0.0121463	0.0213706	0.0441695	0.0321393	0.0121455	0.0242716	0.0603967	0.0321694	0.0687574	0.0166231	0.00342066	0.0105075	0.0410645	0.0295309	0.0400607	0.0125802	0.0114462	0.0304445	0.00763269	0.0036771	0.00946996	0.0422108	0.0374369	0.0274812	0.0295699	0.0247778	0.0269313	0.0265964	0.0301406	0.0277027
Saccharimonadales	0.00637734	0.00542081	0.00570699	0.00467429	0.00507748	0.00416759	0.0110367	0.00730745	0.00693711	0.00668908	0.00538669	0.00834184	0.0166119	0.0136584	0.0142702	0.0180552	0.0156914	0.0190333	0.0118323	0.013147	0.0147106	0.0268159	0.0366647	0.0278234	0.00973312	0.0135017	0.0267621	0.0207134	0.0166478	0.0162125	0.0696006	0.0714286	0.0591036	0.0393738	0.0256248	0.034221	0.0403531	0.0375109	0.0810124	0.0257957	0.02278	0.0263861	0.0858957	0.039712	0.0398466
JG30-KF-AS9	0.0508365	0.0642301	0.066712	0.0298283	0.0388267	0.0302859	0.0443162	0.0346828	0.0469832	0.0235357	0.0185786	0.0193633	0.0435031	0.071275	0.0570647	0.0202164	0.0198561	0.0201966	0.0111145	0.0133219	0.0135029	0.0223442	0.0277945	0.0140586	0.00697715	0.0108047	0.00382697	0.00790498	0.00926151	0.0160557	0.0524967	0.0480341	0.0543426	0.0202432	0.0175237	0.0261206	0.0291889	0.0192084	0.021335	0.0332766	0.0306106	0.0120664	0.0060492	0.0110149	0.0169284
Gemmatimonas	0.0203247	0.0180321	0.0164205	0.0336311	0.0346552	0.0421615	0.0287294	0.0363536	0.0343291	0.046452	0.0424339	0.0427778	0.0102192	0.0122545	0.0118729	0.019765	0.0152146	0.0181398	0.0174821	0.0163106	0.0205814	0.0131141	0.0118603	0.0146327	0.0238967	0.0306215	0.0290823	0.00622307	0.00506735	0.00484633	0.0159838	0.0196795	0.0175935	0.0690456	0.0779853	0.0490129	0.0301453	0.0209277	0.0287778	0.038803	0.0348589	0.0466118	0.0214955	0.0176651	0.0200329
Terrabacter	0.0121087	0.0142878	0.0105693	0.0185189	0.0130429	0.0132513	0.0113752	0.0119893	0.0117218	0.0148646	0.0146393	0.025201	0.0086736	0.00631736	0.00476214	0.0192316	0.012971	0.0177521	0.0194734	0.0212387	0.0209169	0.0150777	0.016175	0.0163683	0.0274202	0.0198826	0.0319092	0.00996209	0.0109793	0.010634	0.0174055	0.0195992	0.013223	0.0234642	0.0294743	0.0266294	0.0163509	0.0193932	0.0240124	0.0136645	0.0200014	0.0217703	0.0254469	0.0137127	0.013477
Bryobacter	0.0306112	0.0355054	0.0335414	0.0233318	0.0296344	0.0274738	0.029237	0.0329019	0.0343017	0.0204742	0.0179739	0.0192197	0.0244451	0.0296565	0.0251065	0.0122146	0.0133356	0.0105029	0.00824322	0.00957014	0.00840364	0.0125838	0.0131848	0.0109077	0.00566893	0.0131728	0.0138411	0.0135717	0.00669921	0.00859439	0.0398518	0.0385156	0.033197	0.0285006	0.022867	0.0267663	0.0216664	0.0225916	0.0383424	0.0258125	0.0217696	0.0338185	0.0233922	0.0144345	0.0144814
Streptomyces	0.0388107	0.0221303	0.0380328	0.022797	0.0194794	0.0326731	0.0169217	0.0184706	0.0156565	0.0120687	0.0197878	0.0205276	0.00961899	0.00773584	0.00886016	0.0163865	0.0155091	0.0128631	0.0246602	0.031715	0.0258483	0.0133291	0.014409	0.0130706	0.0306122	0.0219711	0.0162946	0.0113594	0.0112369	0.0111047	0.00689328	0.00443793	0.00701134	0.00439222	0.00505602	0.00491107	0.00430384	0.00404873	0.00223959	0.00449866	0.0053735	0.00519726	0.00715558	0.0135581	0.008729
Phycicoccus	0.011678	0.0119034	0.0133712	0.0175682	0.0131373	0.0150317	0.0165269	0.0158083	0.013271	0.020138	0.0243317	0.0326496	0.00525218	0.00478189	0.00385506	0.0154564	0.0128308	0.0143635	0.0139162	0.0176777	0.0179647	0.0114802	0.0115392	0.0146861	0.018158	0.0165442	0.0198416	0.00690878	0.00727179	0.00791451	0.0198613	0.0120888	0.0113818	0.0152263	0.0185962	0.0194291	0.0129299	0.013847	0.0143637	0.0122155	0.0175902	0.0154646	0.0146847	0.00639241	0.00766983
