# Supplementary material for: Differences in soil physicochemical properties and rhizosphere microbial communities of flue-cured tobacco at different transplantation stages and locations
Source: Front Microbiol. 2023 Apr 20;14:1141720. doi: 10.3389/fmicb.2023.1141720 (PMC10157256; doi:10.3389/fmicb.2023.1141720)
Supplement: Supplementary file 10 [file Table_10.xlsx]

pathway	description	BSCKY1	BSCKY2	BSCKY3	BST1Y1	BST1Y2	BST1Y3	BST2Y1	BST2Y2	BST2Y3	BST3Y1	BST3Y2	BST3Y3	ZTCKY1	ZTCKY2	ZTCKY3	ZTT1Y1	ZTT1Y2	ZTT1Y3	ZTT2Y1	ZTT2Y2	ZTT2Y3	ZTT3Y1	ZTT3Y2	ZTT3Y3	BSCKT1	BSCKT2	BSCKT3	BST1T1	BST1T2	BST1T3	BST2T1	BST2T2	BST2T3	BST3T1	BST3T2	BST3T3	ZTCKT1	ZTCKT2	ZTCKT3	ZTT1T1	ZTT1T2	ZTT1T3	ZTT2T1	ZTT2T2	ZTT2T3	ZTT3T1	ZTT3T2	ZTT3T3
1CMET2-PWY	N10-formyl-tetrahydrofolate biosynthesis	883.681	894.688	889.052	911.499	897.4069999999998	890.544	924.925	916.333	894.956	944.945	941.37	943.657	903.538	857.592	874.735	948.027	940.624	937.342	947.363	969.604	977.645	962.413	964.157	950.933	993.862	989.584	1003.72	1016.29	1018.2	1037.57	1052.37	1031.81	1058.27	1034.78	988.595	1037.65	1044.45	1065.39	1052.86	1019.06	1035.59	1026.56	1027.77	1035.19	1043.36	1016.95	1033.88	1047.98
3-HYDROXYPHENYLACETATE-DEGRADATION-PWY	4-hydroxyphenylacetate degradation	75.8108	56.2906	53.7192	66.0894	65.1635	59.9922	63.6812	65.7084	57.3805	57.1264	53.4192	58.5392	74.4344	35.4732	38.174	43.8561	39.4835	43.6827	41.0817	42.1628	40.6789	46.9051	43.7068	44.8592	60.0464	62.5909	57.7776	73.9753	89.4865	85.8751	83.705	71.5986	77.23899999999998	67.3226	68.8226	62.9991	62.0682	56.3967	57.4557	71.2753	118.018	103.778	77.0537	64.5262	59.4345	53.5871	62.1454	45.3954
AEROBACTINSYN-PWY	aerobactin biosynthesis	0.0731168	0.0945197	0.0	0.164035	0.158653	0.0	0.0	0.7301449999999999	0.259734	0.658479	0.153423	0.677128	0.0	0.339073	0.0	0.0814677	0.117983	0.29701900000000003	0.296939	1.43448	0.167849	0.364581	0.227169	0.0391325	0.35279	0.0588977	0.5504600000000001	0.0	0.4220890000000001	0.200142	0.343884	0.0	0.0	0.385918	0.166865	0.6462479999999999	0.340355	1.33198	0.509467	0.728479	0.417047	1.6144	0.5221600000000001	0.0	0.5177649999999999	0.0	0.417047	0.0937593
ALL-CHORISMATE-PWY	superpathway of chorismate metabolism	326.5370000000001	330.394	338.36300000000006	248.788	286.764	297.806	332.542	375.66	330.191	297.561	291.569	252.832	369.116	415.405	434.212	379.344	344.921	331.112	378.24300000000005	400.235	402.348	411.431	432.412	396.471	408.809	408.789	372.884	423.166	460.855	448.787	479.828	418.219	456.576	379.176	406.185	431.832	390.064	439.494	410.485	424.206	495.472	483.235	390.593	383.38	480.862	413.494	466.918	448.517
ANAEROFRUCAT-PWY	homolactic fermentation	1149.56	1132.21	1139.88	1110.04	1106.24	1089.72	1130.16	1116.86	1110.98	1110.97	1108.47	1141.27	1106.83	1084.1	1065.57	1154.68	1118.63	1156.72	1146.74	1148.95	1152.48	1156.55	1134.87	1160.01	1118.29	1122.66	1164.28	1142.08	1130.23	1140.09	1205.79	1137.93	1202.42	1102.19	1090.53	1116.68	1140.72	1098.14	1124.66	1151.11	1129.09	1139.38	1146.57	1157.6	1153.53	1158.75	1158.73	1132.66
ANAGLYCOLYSIS-PWY	glycolysis III (from glucose)	1271.77	1313.2	1313.8	1294.14	1302.04	1302.89	1304.76	1308.53	1310.79	1264.67	1265.5	1256.69	1351.7	1398.31	1372.68	1286.17	1276.65	1277.12	1287.7	1290.73	1276.35	1290.09	1287.91	1304.33	1297.75	1327.2	1332.19	1312.82	1303.65	1289.06	1344.93	1329.22	1334.99	1258.24	1271.62	1256.05	1307.52	1264.92	1290.47	1282.88	1276.61	1277.45	1299.47	1295.74	1292.07	1347.81	1329.44	1299.08
ARG+POLYAMINE-SYN	superpathway of arginine and polyamine biosynthesis	380.474	389.729	379.92	408.81	445.141	451.093	425.1880000000001	426.245	448.989	428.228	424.58	402.795	434.582	475.2	485.68300000000005	378.04	370.445	354.077	397.333	386.603	402.682	467.523	486.104	481.115	586.119	551.46	503.569	509.397	492.918	472.497	462.541	543.54	470.945	461.226	480.739	488.409	543.469	567.31	537.149	480.959	518.153	528.396	496.143	444.288	488.606	424.376	449.864	467.419
ARGDEG-PWY	superpathway of L-arginine, putrescine, and 4-aminobutanoate degradation	0.952023	0.0	0.102742	0.481438	0.837836	0.442644	1.13857	0.219804	0.354636	0.750793	0.370758	0.979317	2.13957	2.17952	0.233635	2.36576	0.443305	1.77761	3.31077	8.657960000000001	2.50617	6.10815	3.36351	0.660469	0.0	0.304171	0.951683	2.40682	0.653032	0.329178	0.306834	1.04079	1.81147	2.93886	0.295166	0.418268	0.307558	1.13579	0.827717	4.2469	63.0373	44.2884	3.52925	1.03022	9.4642	0.33712	0.730535	0.253256
ARGORNPROST-PWY	arginine, ornithine and proline interconversion	378.867	352.591	357.349	389.144	360.315	351.715	363.106	360.016	343.1090000000001	386.817	384.061	436.007	294.759	253.899	244.429	365.805	343.2340000000001	372.082	372.435	351.635	358.455	350.55	313.086	337.034	339.25	299.63	306.42	313.632	346.284	355.809	283.726	303.495	295.78	381.468	367.6230000000001	392.893	272.255	313.707	310.446	392.612	383.634	379.325	374.457	377.26	366.61800000000005	315.243	303.291	302.701
ARGSYN-PWY	L-arginine biosynthesis I (via L-ornithine)	1127.13	1178.93	1175.84	1200.01	1198.8	1194.8	1186.2	1183.23	1195.07	1164.55	1162.82	1158.82	1214.71	1249.74	1226.9	1162.39	1165.69	1159.3	1155.74	1147.15	1143.66	1140.8	1144.48	1159.14	1173.82	1196.34	1197.65	1181.23	1177.23	1167.82	1172.74	1183.62	1172.89	1155.95	1177.49	1149.42	1179.29	1136.68	1159.88	1150.33	1114.65	1116.56	1173.44	1144.32	1140.92	1180.61	1134.88	1147.83
ARGSYNBSUB-PWY	L-arginine biosynthesis II (acetyl cycle)	1245.43	1306.74	1306.62	1310.28	1307.78	1309.28	1308.67	1298.13	1317.06	1295.24	1290.69	1276.41	1311.75	1345.9	1316.69	1280.09	1288.12	1282.23	1269.89	1266.37	1260.84	1244.65	1256.11	1262.68	1271.55	1294.11	1303.01	1284.36	1276.37	1270.18	1274.15	1284.17	1276.35	1262.95	1278.86	1256.96	1279.82	1228.95	1258.61	1256.43	1213.89	1218.75	1281.7	1255.95	1246.02	1287.38	1239.95	1253.73
ARO-PWY	chorismate biosynthesis I	1196.56	1252.32	1245.3	1249.45	1251.6	1252.01	1253.75	1255.62	1262.32	1230.24	1223.26	1222.72	1307.99	1341.52	1326.97	1249.72	1249.38	1237.26	1239.27	1241.87	1231.78	1218.9	1225.44	1230.64	1221.24	1246.64	1259.26	1238.5	1237.36	1234.43	1265.39	1240.47	1258.99	1213.38	1224.64	1219.11	1261.15	1246.13	1257.88	1217.68	1219.26	1214.45	1238.85	1228.35	1226.84	1278.85	1248.09	1240.2
ASPASN-PWY	superpathway of L-aspartate and L-asparagine biosynthesis	337.991	355.9480000000001	335.76	357.267	373.356	392.583	380.789	401.533	402.636	414.284	406.417	392.05800000000005	352.3930000000001	346.0019999999999	359.356	380.025	360.353	364.771	366.92	395.442	375.247	377.715	399.416	395.638	511.681	480.358	491.347	501.3730000000001	432.784	426.834	464.096	463.911	498.421	452.771	383.816	444.726	461.072	441.42800000000005	471.52	386.508	453.219	412.989	384.322	460.496	416.735	385.191	399.662	459.853
AST-PWY	L-arginine degradation II (AST pathway)	40.308	44.0806	46.5948	32.5724	36.6161	35.5025	35.1063	26.9549	31.5116	66.5364	66.9116	37.1684	12.8577	8.91575	9.36571	47.3944	57.4767	59.1593	48.04	61.4182	64.3053	46.3812	73.7642	39.2399	19.0619	21.3379	24.282	19.9517	22.5155	27.3202	28.9447	21.3787	21.3096	35.1968	30.5735	32.9127	24.0698	33.1451	29.7275	23.4702	60.9786	47.99	31.1311	24.9897	42.5084	31.9282	35.5343	38.965
BENZCOA-PWY	anaerobic aromatic compound degradation (Thauera aromatica)	0.0	0.0	0.0	0.0	0.0	0.0	0.0	0.0	0.0	0.0	0.0	0.0	0.292643	0.211629	0.383391	0.058618	0.0	0.0	0.0	0.0	0.0	0.0	0.0	0.0	0.0	0.0	0.0	0.0	0.0	0.0	0.0	0.0	0.0	0.0	0.0	0.0	0.0	0.0	0.0	0.0	0.0	0.0	0.0	0.0	0.0	0.0	0.0	0.0
BIOTIN-BIOSYNTHESIS-PWY	biotin biosynthesis I	299.061	327.86800000000005	325.113	304.862	340.247	351.9290000000001	339.80800000000005	342.815	346.362	367.318	366.294	292.511	412.893	431.987	468.281	348.806	378.655	335.712	343.914	378.536	381.74300000000005	384.21	452.464	357.59	327.476	314.373	291.782	333.8130000000001	401.246	415.969	428.718	307.146	369.971	340.968	383.898	389.184	411.371	505.48800000000006	426.693	363.911	489.709	481.048	382.527	328.131	451.444	367.224	437.773	411.679
BRANCHED-CHAIN-AA-SYN-PWY	superpathway of branched amino acid biosynthesis	1672.77	1743.27	1732.54	1765.84	1769.31	1760.37	1753.66	1748.21	1756.64	1716.36	1731.02	1696.37	1803.98	1841.16	1823.67	1728.88	1748.37	1722.46	1727.4	1721.57	1721.65	1705.43	1721.76	1706.1	1676.04	1716.26	1696.12	1683.06	1720.55	1710.02	1721.92	1668.39	1686.32	1670.93	1755.09	1691.89	1730.29	1679.59	1683.88	1676.76	1641.81	1664.82	1725.93	1648.24	1689.73	1741.71	1693.84	1678.39
CALVIN-PWY	Calvin-Benson-Bassham cycle	1238.62	1287.42	1283.89	1291.68	1293.26	1296.45	1297.82	1294.75	1301.63	1263.92	1266.67	1258.47	1331.78	1357.91	1344.64	1296.01	1288.23	1279.04	1288.09	1290.88	1282.02	1274.49	1280.69	1285.46	1280.49	1304.02	1315.94	1303.26	1301.55	1298.03	1348.46	1305.05	1344.09	1260.39	1284.33	1274.47	1333.66	1313.85	1326.56	1281.43	1282.95	1292.72	1308.06	1297.73	1290.76	1327.26	1302.37	1297.35
CATECHOL-ORTHO-CLEAVAGE-PWY	catechol degradation to &beta;-ketoadipate	95.5223	93.2917	89.6239	71.9053	69.9058	69.6955	87.2742	72.4202	77.7547	97.305	93.4815	98.3679	82.4318	54.7294	52.1158	102.081	98.4884	104.714	102.088	106.143	106.712	94.429	103.575	95.9745	64.8589	53.4471	55.3738	57.3778	59.8473	65.4385	56.3369	59.0745	56.6262	85.7484	76.2685	93.9145	80.0858	86.2744	80.2655	110.878	157.586	184.622	110.062	94.9002	93.4445	81.6955	83.5787	88.0483
CENTBENZCOA-PWY	benzoyl-CoA degradation II (anaerobic)	0.0	0.0	0.0	0.0	0.0848682	0.016931799999999997	0.120872	0.0	0.116777	0.0	0.113843	0.0	0.273522	0.4215	0.472657	0.186325	0.0510334	0.27557	0.0624832	0.0	0.150911	0.149554	0.0	0.249775	0.131607	0.236789	0.128133	0.018613	0.259452	0.0	0.0	0.0	0.0	0.139938	0.235004	0.12125	0.0107018	0.0699063	0.0285702	0.0	0.0	0.0680489	0.0	0.0	0.0775827	0.0	0.0	0.0
CENTFERM-PWY	pyruvate fermentation to butanoate	23.648000000000003	28.7655	29.7997	44.9795	50.2002	40.9399	42.3446	42.4807	51.3062	25.7702	26.635	28.8642	83.2477	101.493	69.2709	62.5412	43.2102	47.648	67.6331	62.8197	60.0314	131.269	117.682	190.023	330.537	314.442	281.3	269.548	212.368	153.363	222.96	312.328	264.71	149.132	110.532	145.17600000000004	279.22700000000003	275.788	278.556	177.35299999999995	179.18900000000005	158.739	197.176	260.56	184.921	151.469	140.599	194.18
CHLOROPHYLL-SYN	chlorophyllide a biosynthesis I (aerobic, light-dependent)	19.9485	16.5265	19.4325	15.3844	19.2166	19.4768	27.6618	19.6914	19.6233	22.1453	22.4465	28.1469	26.4003	28.112	21.7837	34.8479	32.254	33.2544	25.8263	28.185	28.8758	24.8926	25.0733	27.0006	12.7465	14.0402	10.6046	9.61243	14.4174	12.5766	10.378	12.7225	8.595889999999999	22.0276	16.0913	23.9432	17.6375	21.9877	21.7553	16.1489	13.3248	17.1745	18.6673	22.3822	22.8704	22.6174	19.2344	18.4247
COA-PWY	coenzyme A biosynthesis I	1098.05	1163.58	1158.68	1177.24	1183.7	1184.64	1167.95	1169.16	1179.33	1165.54	1167.92	1135.27	1205.27	1250.99	1238.03	1147.01	1158.48	1138.06	1141.79	1147.5	1140.51	1132.97	1152.1	1146.95	1154.91	1176.25	1173.89	1161.33	1162.96	1157.63	1171.52	1163.83	1162.15	1135.67	1169.31	1139.71	1168.98	1149.13	1149.35	1138.58	1111.1	1112.74	1169.09	1149.26	1146.78	1170.04	1133.38	1133.08
COBALSYN-PWY	adenosylcobalamin salvage from cobinamide I	697.41	685.4839999999998	692.181	661.27	662.748	671.169	671.003	656.7810000000002	667.7289999999998	668.68	659.297	651.2769999999998	680.169	693.4639999999998	649.9159999999998	597.131	627.998	621.008	643.092	611.761	612.3919999999998	658.123	655.6569999999998	675.753	621.336	664.497	620.803	601.633	615.148	583.0369999999998	587.3969999999998	670.4730000000002	588.643	576.9119999999998	630.826	596.384	633.391	636.562	626.039	600.227	596.985	619.985	624.198	584.306	590.1619999999998	596.8340000000002	578.511	591.9630000000002
CODH-PWY	reductive acetyl coenzyme A pathway	56.0054	61.3541	57.8548	99.2186	98.9391	100.563	86.0258	89.7857	83.5275	86.6234	97.4657	92.0659	61.3762	75.154	68.5312	60.868	56.2022	56.6685	57.272	54.9321	50.5082	56.1629	57.8555	64.9029	99.3698	92.2741	88.4337	74.992	78.369	66.7819	76.5352	55.8239	69.1939	55.5324	99.3091	67.6717	79.2947	47.0988	55.4384	57.1032	50.7296	58.6905	87.2066	59.784	60.8679	80.2305	61.0959	46.8518
COLANSYN-PWY	colanic acid building blocks biosynthesis	599.356	667.944	637.538	715.173	737.58	734.2080000000002	705.622	719.2339999999998	733.179	738.312	748.437	692.495	640.521	662.988	676.6610000000002	674.2760000000002	722.811	672.7539999999998	646.744	696.2539999999998	664.048	625.9830000000002	681.2339999999998	609.36	549.641	562.464	590.9159999999998	622.087	645.557	683.457	597.961	526.244	583.811	752.684	725.567	711.322	575.9259999999998	584.899	585.646	576.2959999999998	635.427	642.398	577.1469999999998	579.09	605.169	599.577	627.741	630.54
COMPLETE-ARO-PWY	superpathway of aromatic amino acid biosynthesis	1246.05	1309.32	1301.19	1307.04	1310.47	1311.14	1310.54	1313.16	1321.46	1287.46	1280.35	1275.33	1371.6	1411.79	1397.79	1304.52	1305.07	1290.64	1293.4	1298.36	1286.94	1274.1	1284.35	1288.02	1286.44	1313.13	1325.45	1302.86	1300.0	1295.82	1332.61	1305.9	1323.97	1271.92	1283.6	1277.13	1325.51	1307.66	1319.16	1273.5	1275.34	1269.63	1296.6	1283.87	1287.4	1342.72	1309.62	1301.17
CRNFORCAT-PWY	creatinine degradation I	125.593	157.084	136.509	148.774	126.676	124.17	153.196	129.91	133.991	204.47	195.313	220.16	62.7199	34.3076	41.1733	214.281	183.248	202.18400000000003	190.967	240.304	210.471	162.075	161.339	155.35399999999996	116.003	154.891	279.374	248.158	187.063	259.453	258.158	182.253	279.935	362.517	168.665	244.397	196.451	168.743	210.988	205.634	219.218	208.482	179.921	271.295	223.31	268.35900000000004	267.291	282.899
DAPLYSINESYN-PWY	L-lysine biosynthesis I	1204.52	1216.75	1215.87	1237.19	1225.53	1227.93	1221.68	1219.66	1216.27	1229.94	1231.63	1218.66	1237.09	1239.77	1241.95	1229.16	1229.57	1227.04	1235.84	1238.21	1236.76	1236.3	1230.22	1247.31	1187.39	1224.84	1232.48	1228.74	1252.56	1255.81	1247.8	1227.98	1242.27	1235.29	1249.78	1232.58	1245.0	1248.49	1244.59	1247.0	1230.45	1233.92	1250.84	1250.1	1249.95	1281.71	1279.29	1261.52
DENITRIFICATION-PWY	nitrate reduction I (denitrification)	43.2002	45.0306	42.4406	58.3761	63.2419	68.0163	62.3635	65.3176	66.043	85.743	85.4218	67.3258	46.91	37.0482	48.8116	43.3166	40.2505	33.5663	45.2885	48.3112	50.6206	46.6861	57.2169	43.5103	51.8038	47.1517	43.7947	56.9025	69.2378	78.1371	64.7199	48.3055	61.7547	53.6104	68.2053	67.2106	44.3081	63.7274	57.04600000000001	59.2129	70.3489	70.8902	48.4988	43.5964	65.2949	38.19300000000001	50.8064	47.2817
DENOVOPURINE2-PWY	superpathway of purine nucleotides de novo biosynthesis II	302.532	375.982	335.341	250.9	316.38	290.878	297.246	264.589	345.908	288.111	285.559	241.862	576.931	570.37	530.322	461.468	410.979	431.512	443.701	469.778	467.429	457.646	492.539	500.16	285.333	323.644	324.5540000000001	273.41700000000003	331.173	282.812	321.147	238.832	276.182	234.329	224.415	223.366	492.815	597.581	589.53	364.345	552.7130000000002	561.177	383.96	459.421	365.036	344.832	330.015	317.325
DHGLUCONATE-PYR-CAT-PWY	glucose degradation (oxidative)	3.14621	1.09971	1.38039	3.29892	3.19243	2.65287	2.00256	2.0386	1.87271	2.39609	2.31165	1.63963	0.482342	1.23202	4.08207	4.14801	3.66709	2.52347	4.2268300000000005	5.15083	5.37167	2.58027	7.60375	2.60625	3.04401	3.08218	2.92408	3.13866	2.79411	3.49977	4.7422	4.67778	3.93612	6.44664	3.5222900000000004	5.11765	4.27255	7.4333	8.045580000000001	2.03388	18.0408	10.9416	4.32001	3.09703	3.63679	4.88747	6.03644	3.2912
DTDPRHAMSYN-PWY	dTDP-L-rhamnose biosynthesis I	1163.19	1208.8	1213.91	1209.38	1200.35	1206.14	1213.3	1209.49	1209.75	1203.52	1200.36	1205.84	1238.58	1271.09	1266.87	1214.38	1219.51	1206.04	1206.07	1209.02	1192.01	1155.66	1147.76	1133.34	1041.63	1072.36	1043.84	1027.77	1085.69	1111.13	1092.4	1054.15	1055.11	1082.7	1138.64	1117.45	1048.56	1046.64	1037.86	1062.39	1057.17	1078.83	1090.72	1022.84	1088.93	1155.68	1136.86	1084.02
ECASYN-PWY	enterobacterial common antigen biosynthesis	0.74479	0.7113520000000001	0.6282479999999999	0.957656	0.427937	0.6188319999999999	0.870818	0.116509	0.491637	1.02614	0.961194	0.8533139999999999	1.5933	1.67872	0.469957	1.57104	0.656798	1.16534	2.01135	3.68831	1.45821	4.37484	2.58459	0.924728	0.0	0.0213623	0.534539	1.35645	0.309629	0.15315	0.144843	0.587292	0.8228620000000001	1.56085	0.141087	0.197687	0.06893110000000001	0.0933607	0.400511	1.38841	39.3766	26.1743	1.3449799999999998	0.397979	5.6331	0.108008	0.29706	0.113467
ENTBACSYN-PWY	enterobactin biosynthesis	399.106	321.81	308.761	423.942	442.63	474.02	415.779	447.143	439.762	476.111	461.091	466.374	252.51	271.507	265.69	284.117	279.029	291.856	331.772	297.345	332.28	319.445	311.798	304.4	288.212	301.08	309.965	343.593	354.152	367.876	287.126	283.943	296.25	393.298	422.452	408.001	211.546	252.62	240.871	436.69	452.218	468.076	332.941	321.435	360.36300000000006	262.476	325.119	326.995
FAO-PWY	fatty acid &beta;-oxidation I	1442.79	1378.01	1389.72	1472.39	1486.29	1507.72	1414.98	1448.43	1440.4	1510.03	1526.56	1445.47	1376.81	1382.86	1441.07	1300.36	1355.98	1312.02	1332.2	1331.9	1349.18	1363.76	1416.28	1361.05	1435.37	1445.61	1367.17	1399.33	1417.08	1405.91	1369.39	1388.82	1330.08	1391.81	1507.44	1417.89	1383.04	1415.85	1354.31	1354.51	1397.55	1382.7	1389.96	1274.76	1388.72	1339.58	1372.98	1344.54
FASYN-ELONG-PWY	fatty acid elongation -- saturated	836.2860000000002	951.738	912.543	1081.79	1162.3	1194.65	1061.22	1149.68	1142.65	1092.1	1095.83	956.659	1259.92	1314.58	1376.46	968.423	1076.84	916.09	951.175	970.317	986.944	1024.31	1165.1	1053.95	1180.97	1145.16	1025.1	1081.39	1112.67	1080.81	1086.36	1084.59	1053.5	1014.45	1179.95	1055.61	1249.42	1327.31	1230.97	1071.59	1170.34	1187.61	1114.18	982.129	1101.43	980.753	997.851	1084.42
FASYN-INITIAL-PWY	superpathway of fatty acid biosynthesis initiation (E. coli)	314.213	336.9790000000001	337.99	333.941	366.41	393.787	367.818	390.86300000000006	370.034	365.771	372.601	317.095	538.4490000000002	515.989	604.136	394.189	431.369	360.408	400.382	433.446	466.619	451.786	544.17	401.267	398.708	379.21	339.85	410.173	511.217	532.819	550.55	381.383	476.989	470.399	484.588	492.995	533.9209999999998	734.712	598.424	453.02	634.986	662.788	464.111	380.394	565.319	467.333	573.847	590.023
FERMENTATION-PWY	mixed acid fermentation	463.454	439.876	454.04	362.767	422.759	408.877	440.17800000000005	489.627	433.281	448.67	437.169	367.252	524.28	516.9	582.184	506.835	506.228	490.681	529.24	585.105	576.116	570.552	630.316	533.224	492.911	462.429	434.927	451.084	508.281	525.9730000000002	551.539	437.07	500.758	479.91	475.92800000000005	509.396	521.635	646.082	581.9	516.977	696.805	668.6439999999999	504.322	498.241	598.52	538.311	633.3919999999998	608.783
FOLSYN-PWY	superpathway of tetrahydrofolate biosynthesis and salvage	923.733	945.599	948.86	953.966	941.012	936.273	965.726	953.394	947.581	992.279	989.557	982.761	950.122	928.925	949.013	1007.68	997.622	996.092	1004.43	1032.25	1030.07	1018.81	1029.26	1024.51	1091.59	1083.87	1091.46	1096.07	1081.85	1085.88	1108.78	1130.4	1117.75	1092.31	1037.5	1073.9	1117.25	1131.4	1127.65	1080.73	1095.82	1078.11	1089.68	1119.99	1104.74	1091.03	1092.65	1109.71
FUC-RHAMCAT-PWY	superpathway of fucose and rhamnose degradation	8.3945	10.0588	6.04832	5.73461	7.8809	9.65344	5.59364	6.96599	11.6235	6.33922	6.98085	6.953810000000002	11.0552	6.558960000000001	4.90195	13.0001	9.53332	6.70056	5.37561	10.3373	9.77208	14.5402	9.80362	11.4936	9.98036	10.1365	3.39592	10.2891	10.2749	11.9126	9.86098	10.6767	12.4109	7.691319999999998	5.410069999999998	7.298839999999998	11.5292	9.1704	11.4719	13.2372	47.7306	40.8659	10.6241	11.373	16.4314	8.35704	9.87156	6.65763
FUCCAT-PWY	fucose degradation	55.0568	25.5403	33.2281	16.9187	22.7199	17.3389	16.2012	15.027	15.6947	12.6104	12.4326	20.0796	23.4919	15.1059	12.6779	22.5934	20.7476	26.4805	19.8886	16.6665	20.3077	20.4119	15.2935	22.0923	23.812	25.5682	21.7456	21.4908	18.4819	17.6138	13.1699	21.7325	14.1665	23.0121	18.4371	21.6687	8.12467	9.58562	11.5409	20.1182	36.0383	34.42	20.3847	22.1622	17.9125	19.812	40.3765	23.8693
GALACT-GLUCUROCAT-PWY	superpathway of hexuronide and hexuronate degradation	128.291	147.067	142.495	131.08100000000002	141.88299999999995	137.833	144.547	171.993	164.015	136.376	128.74	119.204	200.538	159.25	199.965	170.418	167.72099999999998	153.124	158.06	168.753	169.618	159.668	175.12	162.187	126.885	146.608	143.57299999999995	147.622	156.84	150.359	153.72299999999996	141.107	145.571	154.618	169.917	158.091	163.106	161.826	166.739	145.291	184.84	183.797	154.292	124.49	145.02	167.37900000000005	155.287	165.55700000000004
GALACTARDEG-PWY	D-galactarate degradation I	51.3923	57.3142	58.019	51.6986	54.1891	54.7528	56.6769	52.286	64.1092	54.8874	51.6089	48.1597	43.9648	45.4167	45.5843	48.297	55.8572	48.5398	42.5334	42.6912	42.8454	47.5913	50.8968	47.3774	31.8724	29.2281	26.8208	26.7411	29.7809	32.1564	32.5485	32.0314	29.4795	35.495	47.1156	45.3173	34.2149	34.7197	34.3162	36.9263	58.1234	52.612	30.9576	24.0844	37.634	34.8553	35.2925	36.8009
GALACTUROCAT-PWY	D-galacturonate degradation I	128.815	145.763	141.139	140.937	158.034	155.265	155.148	202.405	179.69400000000005	147.222	138.138	127.875	245.216	200.483	251.274	183.811	187.352	158.085	177.62599999999995	185.827	209.245	202.519	225.128	199.113	184.518	181.618	160.112	171.84799999999996	199.908	205.669	203.482	211.754	196.799	214.812	206.71400000000003	213.686	236.591	294.074	282.801	225.092	300.764	335.254	215.372	187.573	227.372	193.346	199.386	220.019
GALLATE-DEGRADATION-I-PWY	gallate degradation II	27.3661	19.7097	18.8072	25.0456	27.2535	20.8326	24.6045	28.4998	20.7941	25.2843	24.4846	27.0092	15.9432	4.27491	22.9279	18.2726	14.8154	18.7875	19.2184	19.6012	28.4625	25.4998	24.767	20.4605	21.0176	18.9224	18.8549	22.1959	23.2043	28.9555	18.4609	17.4757	16.1995	40.3646	28.9966	33.3541	24.3845	37.9207	30.0551	34.1795	32.1017	40.365	32.5911	29.7423	33.8676	21.2705	33.6491	33.15
GALLATE-DEGRADATION-II-PWY	gallate degradation I	27.3661	19.7097	18.8072	25.0456	27.2535	20.8326	24.6045	28.4998	20.7941	25.2843	24.4846	27.0092	15.9432	4.27491	22.9279	17.9677	12.6057	18.7875	19.2184	19.6012	28.4625	25.4998	24.767	20.4605	21.0176	18.9224	18.8549	22.1959	23.2043	28.9555	18.4609	17.4757	16.1995	40.3646	28.9966	33.3541	18.9096	37.9207	30.0551	30.4031	32.1017	36.2477	28.7382	24.6177	26.3517	19.131	19.5521	28.106
GLCMANNANAUT-PWY	superpathway of N-acetylglucosamine, N-acetylmannosamine and N-acetylneuraminate degradation	19.3937	24.1492	20.4366	19.8589	25.1604	22.0813	17.988	36.8828	26.0417	21.6062	19.9533	17.4586	34.9857	47.0138	45.9524	44.7017	39.0136	32.1581	43.3753	44.6902	42.4237	49.3201	46.9126	46.0872	43.2357	39.9281	34.8531	46.6663	51.1403	52.2932	40.5182	40.1627	45.4431	47.9884	42.5774	36.5094	58.432	111.427	99.7628	55.9969	98.8166	85.3069	54.9849	47.3171	51.4634	44.9738	42.8675	41.15
GLUCARDEG-PWY	D-glucarate degradation I	61.4257	67.8161	69.3191	63.6313	64.9905	67.0838	70.2557	65.1767	77.6195	62.4875	58.3134	58.221	51.4412	54.7632	54.9717	55.3805	62.1986	54.9063	48.5692	47.6953	47.9988	55.7517	55.2306	56.6263	40.5376	38.6644	33.8309	34.3591	35.9431	37.9681	41.1047	47.4359	38.9411	43.1865	58.3181	54.7271	39.6347	39.0356	40.1242	48.0834	67.90899999999999	63.19600000000001	35.8022	27.8454	43.6865	42.9153	41.8564	40.3628
GLUCARGALACTSUPER-PWY	superpathway of D-glucarate and D-galactarate degradation	51.3923	57.3142	58.019	51.6986	54.1891	54.7528	56.6769	52.286	64.1092	54.8874	51.6089	48.1597	43.9648	45.4167	45.5843	48.297	55.8572	48.5398	42.5334	42.6912	42.8454	47.5913	50.8968	47.3774	31.8724	29.2281	26.8208	26.7411	29.7809	32.1564	32.5485	32.0314	29.4795	35.495	47.1156	45.3173	34.2149	34.7197	34.3162	36.9263	58.1234	52.612	30.9576	24.0844	37.634	34.8553	35.2925	36.8009
GLUCONEO-PWY	gluconeogenesis I	1229.92	1221.59	1226.12	1218.24	1201.9	1185.56	1226.8	1211.94	1205.66	1204.93	1204.52	1250.74	1195.27	1184.46	1186.87	1258.51	1216.02	1259.42	1241.5	1244.6	1244.38	1241.24	1207.38	1246.45	1218.56	1219.74	1267.58	1241.74	1230.52	1240.37	1290.2	1246.16	1295.72	1206.58	1193.03	1225.16	1218.2	1194.85	1191.02	1252.33	1222.31	1228.49	1258.27	1270.81	1250.64	1250.24	1238.32	1215.89
GLUCOSE1PMETAB-PWY	glucose and glucose-1-phosphate degradation	164.46599999999995	187.736	187.02	107.971	123.974	124.162	140.892	129.696	142.702	157.662	153.96200000000005	116.163	181.451	178.41400000000004	197.848	170.63099999999997	199.642	187.935	156.256	195.038	180.367	155.751	203.306	145.553	79.8229	88.9461	97.7168	81.0148	84.1505	97.2401	142.764	89.6941	119.547	94.8299	85.3127	101.632	153.153	188.9	167.155	109.513	193.671	160.681	144.61700000000005	132.408	162.444	143.29	143.035	143.796
GLUCUROCAT-PWY	superpathway of &beta;-D-glucuronide and D-glucuronate degradation	185.47	212.58900000000003	203.243	172.687	185.211	174.688	183.375	203.483	208.211	171.27	160.1	157.825	256.499	251.689	274.943	210.88	207.356	202.794	203.182	204.564	221.315	205.722	214.711	199.756	176.986	189.642	209.4	213.412	215.974	230.097	243.747	215.691	261.034	252.49400000000003	216.347	227.814	261.084	330.5180000000001	338.6430000000001	241.599	299.601	327.999	224.677	212.495	230.227	230.645	225.029	258.449
GLUTORN-PWY	L-ornithine biosynthesis	1183.54	1243.13	1244.52	1243.62	1241.87	1247.37	1243.58	1235.41	1249.28	1228.56	1226.29	1208.07	1264.62	1296.8	1280.22	1219.93	1228.07	1216.1	1205.59	1209.34	1201.51	1181.25	1200.12	1184.16	1194.6	1210.55	1216.35	1206.15	1205.14	1207.18	1215.71	1214.64	1209.53	1197.64	1215.16	1200.6	1206.77	1162.09	1178.57	1181.87	1149.99	1155.29	1204.46	1172.01	1183.47	1206.31	1174.69	1175.06
GLYCOCAT-PWY	glycogen degradation I (bacterial)	890.584	929.078	916.722	912.394	919.75	932.811	926.494	919.465	941.595	904.996	901.353	924.573	933.132	962.315	915.053	924.41	926.299	910.381	910.856	910.874	888.2189999999998	890.972	863.035	873.172	749.905	757.122	788.704	775.693	780.8789999999998	815.5210000000002	794.686	760.558	789.434	824.279	805.6569999999998	844.181	759.872	746.852	759.102	822.7	794.554	774.0110000000002	808.674	826.8689999999998	802.538	855.5039999999998	840.003	818.043
GLYCOGENSYNTH-PWY	glycogen biosynthesis I (from ADP-D-Glucose)	879.919	916.101	904.612	929.698	927.556	941.201	947.361	953.684	960.883	937.919	932.884	967.59	928.163	957.52	921.683	953.908	941.454	930.769	948.261	941.378	928.517	932.507	913.378	935.291	1020.72	971.076	979.23	988.782	949.404	941.094	970.071	981.09	1005.02	953.079	891.003	968.801	965.212	982.147	996.651	922.324	920.99	887.334	922.5	970.901	939.275	966.232	949.542	999.869
GLYCOL-GLYOXDEG-PWY	superpathway of glycol metabolism and degradation	1.84765	2.42351	1.56285	1.68103	2.32955	2.94734	1.6433400000000002	2.41362	4.15215	2.16515	2.39277	2.26602	3.4111300000000004	1.84757	1.19964	4.50511	3.35941	2.10633	1.45678	3.61506	3.19077	5.65835	3.2505900000000003	3.71003	3.08177	3.25638	0.8338690000000001	3.0228900000000003	3.29086	3.93286	3.21146	3.36921	4.46581	2.14998	1.54772	2.155	5.03347	3.37414	4.4808900000000005	4.7830900000000005	30.9531	21.5875	3.74826	3.85968	7.07308	2.77545	3.0345	1.85691
GLYCOLYSIS	glycolysis I (from glucose 6-phosphate)	1214.68	1236.84	1244.73	1226.17	1224.07	1222.52	1236.19	1229.7	1225.91	1218.66	1215.32	1218.46	1247.72	1251.65	1231.29	1241.93	1233.97	1236.44	1245.99	1248.13	1239.26	1249.47	1239.14	1262.55	1267.55	1281.46	1289.85	1277.89	1271.03	1263.24	1294.41	1281.59	1294.17	1249.82	1238.7	1241.51	1282.1	1258.61	1279.98	1254.1	1248.83	1245.42	1267.49	1280.48	1265.17	1299.15	1285.57	1268.61
GLYCOLYSIS-E-D	superpathway of glycolysis and Entner-Doudoroff	1099.88	1093.59	1098.04	1061.69	1060.96	1046.36	1079.44	1075.1	1071.18	1049.58	1057.61	1050.3	1089.08	1079.96	1068.1	1107.41	1072.81	1104.83	1101.34	1104.08	1111.33	1112.5	1097.68	1113.86	1075.28	1084.87	1117.6	1097.15	1089.21	1095.43	1162.27	1100.27	1157.35	1057.77	1054.78	1068.01	1099.53	1058.19	1081.56	1109.07	1085.4	1103.32	1101.43	1095.8	1104.65	1119.68	1118.37	1095.85
GLYCOLYSIS-TCA-GLYOX-BYPASS	superpathway of glycolysis, pyruvate dehydrogenase, TCA, and glyoxylate bypass	1035.03	1018.98	1022.76	941.9	964.353	935.014	996.864	974.839	974.841	988.33	975.73	973.851	1004.64	968.863	994.476	1025.31	1006.63	1025.92	1027.92	1050.56	1060.63	1058.34	1067.19	1064.93	1101.35	1095.41	1121.71	1114.39	1081.06	1092.85	1160.67	1132.14	1156.48	1087.35	1004.98	1064.27	1142.69	1122.65	1143.61	1102.11	1123.86	1126.37	1096.77	1118.82	1120.66	1097.69	1111.44	1125.42
GLYOXYLATE-BYPASS	glyoxylate cycle	1006.9	1013.84	1014.77	919.042	926.82	920.194	976.733	946.199	955.071	938.528	928.971	943.8	936.956	913.983	953.957	996.485	995.626	998.745	1002.47	1014.52	1014.42	1012.83	1003.79	1009.37	981.324	1005.36	1046.2	1040.09	1001.77	1027.11	1076.54	1057.63	1080.71	1056.8	925.173	992.97	1073.71	1072.89	1090.86	1036.98	1050.89	1065.99	1025.2	1061.53	1040.58	1047.26	1054.89	1077.98
GOLPDLCAT-PWY	superpathway of glycerol degradation to 1,3-propanediol	4.83262	5.91722	4.83575	8.19225	8.93455	6.2519300000000015	6.836130000000002	5.24711	8.15729	5.51703	6.49297	8.08483	9.1278	9.5249	5.76244	5.97654	7.28954	5.80582	5.84631	4.29228	4.16726	6.73117	4.82221	5.54935	18.1264	16.8679	13.3136	15.0546	17.5003	17.5303	14.2738	15.7666	15.3359	15.2143	19.2078	18.6182	12.3401	8.45472	10.362	17.0461	37.1923	17.6674	10.7322	13.473	10.885	5.93751	7.58027	4.46005
HCAMHPDEG-PWY	3-phenylpropanoate and 3-(3-hydroxyphenyl)propanoate degradation to 2-oxopent-4-enoate	118.981	56.1343	60.9476	61.8562	68.4411	56.2688	69.5709	64.6956	63.2969	62.8016	59.1334	84.0574	36.7455	28.1158	34.3192	43.1229	39.5612	45.7269	46.3097	43.4292	44.0984	49.342	38.9789	53.8588	61.3255	50.8065	43.0778	60.4262	53.2972	59.3226	54.9968	67.5723	51.3421	49.8971	67.4761	72.5576	31.4542	41.5692	38.8076	54.5484	78.8021	70.2805	46.37300000000001	47.3072	44.4621	34.9634	62.2564	44.607
HEME-BIOSYNTHESIS-II	heme biosynthesis I (aerobic)	821.545	825.222	835.4119999999998	774.85	753.4760000000001	755.684	795.757	771.433	779.1569999999998	753.87	753.201	809.008	784.557	783.817	774.688	854.7239999999998	829.7669999999998	857.278	834.937	834.041	810.79	830.7360000000001	783.385	844.202	864.125	842.694	863.789	846.4960000000002	809.643	809.567	833.898	872.128	864.409	843.294	753.444	816.085	813.797	766.336	811.8530000000002	840.265	806.798	798.7919999999998	845.255	903.0	832.8910000000002	835.434	815.2230000000002	823.115
HEMESYN2-PWY	heme biosynthesis II (anaerobic)	1058.89	1101.16	1100.19	1072.56	1085.74	1093.41	1094.54	1095.41	1100.44	1083.01	1078.51	1067.46	1120.72	1151.61	1155.64	1099.84	1109.29	1090.68	1097.53	1107.13	1096.73	1103.55	1124.05	1103.64	1127.43	1113.83	1110.51	1102.96	1097.14	1106.51	1135.35	1122.75	1134.07	1103.84	1079.21	1101.79	1137.06	1138.36	1139.64	1116.21	1122.86	1111.95	1126.98	1144.31	1134.95	1108.82	1105.58	1122.59
HEXITOLDEGSUPER-PWY	superpathway of hexitol degradation (bacteria)	302.143	341.282	330.4530000000001	212.528	209.236	206.508	280.517	277.562	280.573	163.827	156.622	180.654	338.98	330.21	325.019	372.728	306.395	340.779	363.755	367.983	353.93300000000005	380.36800000000005	362.69	394.595	339.191	384.586	437.892	389.446	364.353	368.834	466.409	381.86800000000005	469.7480000000001	312.805	308.0440000000001	330.26	400.216	372.261	401.14	359.147	379.835	383.756	376.27	373.422	351.4290000000001	406.257	371.129	363.04
HISDEG-PWY	L-histidine degradation I	814.3439999999998	835.645	847.382	806.1489999999999	791.8860000000002	804.5880000000002	814.836	810.682	804.408	830.48	834.176	836.696	804.529	771.02	791.335	869.9019999999998	852.372	870.4739999999998	854.222	873.5369999999998	867.716	851.163	855.914	842.118	871.061	845.122	875.7539999999998	872.934	858.846	880.155	880.283	879.025	892.671	907.657	816.447	866.5139999999999	868.7610000000002	879.133	880.945	896.6389999999999	909.562	868.441	864.23	929.746	906.082	866.164	861.675	901.982
HISTSYN-PWY	L-histidine biosynthesis	1058.36	1067.6	1075.09	1054.41	1069.03	1073.82	1046.35	1058.67	1074.01	1042.31	1038.74	1057.02	1138.94	1192.55	1187.75	1089.55	1058.44	1077.39	1088.75	1094.86	1082.29	1081.08	1053.41	1095.97	1124.98	1135.11	1146.11	1137.93	1130.18	1116.81	1149.72	1145.04	1154.63	1102.86	1055.66	1094.97	1119.22	1100.56	1111.67	1099.98	1100.25	1090.08	1111.24	1142.15	1123.71	1142.44	1133.79	1114.2
HOMOSER-METSYN-PWY	L-methionine biosynthesis I	976.088	974.756	978.348	947.551	938.499	920.908	961.477	957.247	955.472	942.187	934.989	947.837	951.65	957.577	941.721	983.774	963.936	981.024	983.451	988.908	986.125	978.384	953.956	977.1	1002.44	1008.24	1021.73	1019.81	1002.24	1001.96	1032.94	1034.88	1030.45	1011.9	960.912	994.328	1020.75	996.868	1009.58	987.804	1008.58	1018.16	982.554	969.063	1000.71	1011.15	991.532	986.217
HSERMETANA-PWY	L-methionine biosynthesis III	1061.92	1117.6	1112.75	1056.62	1062.84	1069.69	1084.94	1090.85	1095.86	1073.61	1058.36	1042.56	1133.74	1150.47	1152.34	1103.01	1113.38	1085.67	1101.19	1107.36	1095.71	1054.88	1077.4	1038.66	975.986	1003.52	995.814	995.154	1005.32	1034.34	1081.97	1008.27	1052.87	990.608	1026.66	1020.39	1087.27	1084.14	1069.41	1053.49	1028.04	1043.11	1050.03	1025.11	1060.81	1118.33	1111.33	1089.18
ILEUSYN-PWY	L-isoleucine biosynthesis I (from threonine)	1911.6	1962.99	1945.25	2006.2	2022.84	2027.67	2000.95	2006.08	2007.02	1986.9	2011.05	1951.54	2035.51	2036.9	2050.93	1964.28	2008.68	1959.11	1985.34	1969.96	1983.48	1958.23	1988.19	1940.46	1830.08	1880.01	1857.75	1861.94	1910.55	1918.81	1910.7	1816.62	1873.91	1894.34	2009.7	1920.54	1974.09	1952.71	1938.81	1899.93	1877.37	1922.84	1923.62	1835.85	1897.55	1971.0	1937.87	1930.69
KDO-NAGLIPASYN-PWY	superpathway of (Kdo)2-lipid A biosynthesis	2.6149	2.4989	2.20444	3.483	3.32433	2.88791	3.2408900000000003	0.402674	1.77033	3.53174	3.75685	2.71395	6.565180000000002	7.835339999999999	4.38422	6.80242	2.24766	5.46853	7.23412	13.2221	5.26724	16.4958	10.2817	5.58597	0.0	0.777432	1.98538	4.99761	1.15293	0.5710729999999999	0.540142	2.17838	3.04895	5.70973	0.5262720000000001	0.702662	0.257231	0.348349	1.49106	5.12685	114.246	82.2112	4.95308	1.47912	20.1385	0.402899	1.1065	0.6436069999999999
KETOGLUCONMET-PWY	ketogluconate metabolism	41.3375	40.2414	43.5402	38.1995	41.7477	42.2175	48.9564	45.6673	47.1665	50.2444	47.6459	41.208	60.3255	38.0427	49.0585	57.2798	46.4639	36.9827	50.9058	64.4894	60.3636	70.7581	82.117	61.37	104.515	99.4234	93.0721	115.35	138.10299999999998	133.799	140.55100000000002	105.586	130.03799999999998	90.3183	90.4921	108.15	106.434	150.122	120.45	88.6428	166.17700000000005	143.653	95.5069	84.2554	142.18200000000004	101.177	137.685	107.932
LACTOSECAT-PWY	lactose and galactose degradation I	0.716438	1.60002	1.6915099999999998	1.09925	1.3520299999999998	0.569289	0.4282760000000001	1.01826	0.842506	0.522289	0.987741	0.388398	0.710997	0.28325	1.56049	0.661275	0.265166	0.240333	0.731884	0.232035	0.360695	1.18516	1.21251	0.958447	3.76814	1.52993	0.457388	2.55188	4.81762	2.34833	0.863188	1.97998	2.27581	1.3886	1.7703799999999998	0.383337	2.63076	2.91703	4.2287	3.12517	0.0	3.85058	4.04974	2.1344	2.09613	4.1672	1.89726	0.875994
LEU-DEG2-PWY	L-leucine degradation I	692.6619999999998	702.3839999999999	695.9110000000002	673.331	697.7	702.425	687.975	694.695	704.572	722.962	723.3919999999998	688.704	669.9989999999998	683.4169999999998	713.309	625.92	652.9680000000002	638.004	644.615	636.304	649.6469999999998	648.367	679.5	619.13	535.5980000000002	520.2280000000002	511.786	496.106	560.851	591.131	577.997	510.753	518.881	585.54	629.672	633.8430000000002	549.255	573.161	530.118	584.937	579.33	616.082	583.493	483.484	617.466	560.286	564.73	535.02
LIPASYN-PWY	phospholipases	10.3078	13.8365	10.6718	18.7227	17.0606	16.9491	17.8154	16.9623	15.7239	23.0818	24.6238	22.8519	20.7075	0.800354	4.56013	4.50023	5.50849	4.10864	6.19827	5.1368800000000014	6.09141	6.42502	7.75737	6.65578	16.1354	10.5836	14.8871	13.2297	9.7721	12.9055	9.65403	7.442039999999999	9.69252	13.0848	13.1522	19.2545	4.37331	16.3429	10.487	3.860230000000001	5.87809	4.4624	6.9664	6.7209	5.35874	2.79316	3.96926	5.52345
LPSSYN-PWY	superpathway of lipopolysaccharide biosynthesis	0.407221	1.1831	1.08377	1.40293	0.0	0.844425	0.0	0.0	0.619047	1.16412	1.47668	0.144205	0.962088	1.8789	0.8875709999999999	0.411686	0.831586	1.10076	1.12584	1.74229	0.725612	1.15459	1.77689	1.19393	0.0	0.0	0.0	0.0553909	0.0	0.0	0.227625	0.0	0.21968	0.0	0.0	0.0	0.13233599999999998	0.0	0.706104	0.60522	4.40115	1.1473799999999998	0.0	0.0	1.7659599999999998	0.0	0.0	0.225527
MET-SAM-PWY	superpathway of S-adenosyl-L-methionine biosynthesis	1051.13	1072.33	1072.14	1057.07	1054.64	1042.96	1065.09	1069.67	1067.6	1047.79	1041.28	1043.41	1083.84	1104.83	1094.54	1084.65	1067.02	1073.32	1079.99	1089.1	1081.54	1081.48	1073.11	1091.74	1131.89	1139.84	1144.47	1138.24	1117.99	1107.76	1147.6	1154.35	1146.94	1107.34	1074.17	1097.43	1143.24	1111.77	1125.75	1100.85	1128.58	1133.19	1102.65	1104.04	1114.93	1126.23	1102.57	1103.18
METH-ACETATE-PWY	methanogenesis from acetate	3.3444	4.08298	6.36157	4.5845	5.8571300000000015	3.32643	5.26761	2.5110200000000003	3.20551	1.21992	2.69121	4.8244	23.2413	21.6167	22.4559	15.8211	11.342	11.3128	19.0459	16.2604	16.6203	18.4728	11.7347	18.1288	3.54652	5.56175	7.42875	3.6135	4.13902	2.80496	4.48535	3.5122	4.834	0.712488	2.40303	1.26022	29.4069	66.4018	54.3616	14.1835	15.2112	13.5605	11.014	11.723	15.9653	18.9219	20.2056	11.517
METHANOGENESIS-PWY	methanogenesis from H2 and CO2	0.0	0.0	0.0	0.0	0.0	0.0	0.0	0.0	0.0	0.0	0.0	0.0	0.101576	0.0	0.0768122	0.0	0.0	0.0	0.0	0.0388277	0.0	0.0	0.0	0.0	0.0	0.0523582	0.0	0.0	0.0	0.0	0.0	0.0	0.0	0.0	0.0	0.0	0.128394	0.0	0.0643437	0.0503765	0.0	0.0637557	0.0	0.0	0.0882831	0.0	0.0769775	0.07275880000000001
METHGLYUT-PWY	superpathway of methylglyoxal degradation	3.55037	3.99351	2.7622400000000003	4.76872	3.9264	5.04068	4.53836	3.97902	5.27155	4.58742	5.44785	4.65615	3.69876	2.03528	1.59793	3.44561	3.71269	3.24919	4.45109	5.48121	4.62706	5.69214	8.299760000000001	4.013330000000002	8.52257	6.11142	5.760669999999998	9.17543	6.3891300000000015	8.03412	6.0079	5.04911	6.4425	7.629869999999999	7.568869999999999	7.12879	4.07817	6.22131	6.9497	5.60364	37.7306	21.9922	4.92991	3.34351	8.87165	3.59641	4.1971300000000005	5.45331
METHYLGALLATE-DEGRADATION-PWY	methylgallate degradation	34.0374	24.5474	23.4288	31.1653	33.8849	25.9334	30.615	35.4263	25.8877	31.4528	30.4633	33.6067	19.8645	5.33894	28.5139	22.7694	18.4692	23.4096	23.9412	24.4163	35.3924	31.7253	30.8009	25.4809	26.1705	23.5701	23.4913	27.6329	28.8821	36.0032	22.995	21.7781	20.1894	50.1048	36.048	41.4471	30.3316	47.0056	37.3384	42.4676	39.8914	50.0704	40.5118	37.0008	42.0779	26.4837	41.7922	41.1648
NAD-BIOSYNTHESIS-II	NAD salvage pathway II	13.934	12.57	14.2413	17.4647	19.6508	20.7004	22.0525	34.2117	20.5807	31.4544	29.4156	22.3373	10.0025	10.3758	8.46922	19.0138	23.2252	22.5907	15.6781	23.3092	21.8993	20.701	39.9057	16.6226	24.5324	20.0516	22.045	23.1198	23.7334	23.352	29.9681	19.2331	22.8999	28.3705	27.5127	24.9831	27.6293	34.5438	29.4635	47.9111	89.6684	71.8983	43.5054	42.6341	58.3786	25.0653	35.3198	33.3389
NADSYN-PWY	NAD biosynthesis II (from tryptophan)	176.808	150.67600000000004	147.58100000000005	145.25	158.105	151.611	152.266	157.65200000000004	150.812	151.411	145.838	137.45	158.05700000000004	163.739	208.54	125.891	119.361	115.916	129.68200000000002	145.006	150.541	180.314	199.446	178.31400000000005	218.106	194.392	178.637	206.771	240.11	233.424	261.692	219.747	232.107	162.641	183.816	199.738	189.245	261.155	215.631	195.768	253.535	260.086	182.618	151.33700000000005	241.657	178.856	225.506	204.44
NAGLIPASYN-PWY	lipid IVA biosynthesis	352.897	408.057	384.962	412.737	463.559	481.427	431.087	458.38	476.348	437.8	436.872	363.417	518.8969999999998	564.372	602.006	382.389	431.04	365.11800000000005	361.916	382.026	383.957	367.247	438.579	353.653	284.065	282.5440000000001	262.886	273.673	314.257	326.261	335.351	250.109	289.963	295.228	373.421	347.291	334.709	370.9380000000001	319.497	292.254	330.574	345.74	298.983	224.469	321.493	318.478	335.8040000000001	329.2530000000001
NONMEVIPP-PWY	methylerythritol phosphate pathway I	1101.59	1137.83	1135.22	1139.75	1140.22	1143.36	1143.8	1140.44	1147.78	1130.16	1129.58	1117.96	1151.72	1166.04	1158.63	1124.02	1127.37	1120.26	1124.44	1122.97	1117.94	1110.79	1113.98	1125.29	1127.63	1150.37	1153.63	1141.51	1138.02	1128.81	1150.99	1149.56	1146.05	1108.08	1129.51	1116.71	1140.54	1118.24	1126.79	1125.58	1092.17	1087.63	1145.72	1140.55	1132.59	1149.8	1136.89	1118.0
NONOXIPENT-PWY	pentose phosphate pathway (non-oxidative branch)	1502.45	1549.68	1545.51	1553.11	1565.5	1566.72	1560.36	1569.47	1577.86	1499.45	1508.34	1483.07	1618.95	1644.36	1644.11	1521.76	1514.81	1503.57	1509.46	1500.59	1498.7	1501.96	1523.09	1512.39	1492.03	1526.19	1530.45	1506.45	1516.01	1501.45	1559.0	1541.91	1541.23	1467.56	1536.22	1497.65	1531.93	1490.53	1503.33	1467.46	1470.13	1489.8	1491.04	1450.35	1462.56	1538.1	1505.67	1501.98
OANTIGEN-PWY	O-antigen building blocks biosynthesis (E. coli)	1136.59	1182.69	1180.93	1166.71	1173.38	1167.7	1164.84	1161.6	1172.23	1134.5	1138.24	1113.4	1231.05	1264.64	1252.37	1167.02	1179.02	1167.62	1157.49	1157.08	1151.09	1141.7	1145.75	1143.6	1072.9	1107.48	1109.19	1089.81	1119.45	1104.79	1123.07	1086.08	1095.36	1048.03	1126.27	1089.76	1111.4	1097.19	1090.97	1070.79	1058.91	1075.54	1117.04	1058.06	1098.52	1142.34	1120.53	1084.44
ORNARGDEG-PWY	superpathway of L-arginine and L-ornithine degradation	0.952023	0.0	0.102742	0.481438	0.837836	0.442644	1.13857	0.219804	0.354636	0.750793	0.370758	0.979317	2.13957	2.17952	0.233635	2.36576	0.443305	1.77761	3.31077	8.657960000000001	2.50617	6.10815	3.36351	0.660469	0.0	0.304171	0.951683	2.40682	0.653032	0.329178	0.306834	1.04079	1.81147	2.93886	0.295166	0.418268	0.307558	1.13579	0.827717	4.2469	63.0373	44.2884	3.52925	1.03022	9.4642	0.33712	0.730535	0.253256
ORNDEG-PWY	superpathway of ornithine degradation	69.2426	0.0	72.7821	79.9566	66.8133	66.3449	66.967	71.3278	68.0967	75.2069	73.1577	66.1119	95.2865	85.4693	81.648	76.7324	75.5605	78.4604	76.7532	77.3011	75.3776	68.0555	72.1758	68.8912	0.0	0.0	72.6077	83.7325	94.2793	90.3952	71.9987	82.1582	73.5172	83.2211	93.3622	68.7575	0.0	103.832	0.0	86.6501	114.05	102.598	74.0097	56.515	72.5731	89.762	85.2467	75.152
P101-PWY	ectoine biosynthesis	311.731	187.355	203.561	172.80700000000004	188.498	171.53900000000004	185.101	185.617	168.44799999999995	150.29399999999995	144.796	177.077	169.85299999999995	114.528	115.344	147.526	130.496	163.44799999999995	161.543	137.85	172.137	201.989	162.60299999999995	180.429	141.64600000000004	143.469	127.354	156.58700000000005	177.59	163.873	149.731	157.839	132.126	195.445	191.733	185.614	131.515	151.203	146.474	216.078	222.727	269.873	174.45	167.11900000000003	161.349	130.493	172.947	146.709
P105-PWY	TCA cycle IV (2-oxoglutarate decarboxylase)	1361.23	1349.54	1356.6	1295.21	1314.41	1288.46	1340.46	1316.84	1319.2	1332.15	1322.22	1313.37	1350.62	1316.26	1342.12	1355.28	1348.72	1359.29	1358.46	1370.73	1383.07	1381.2	1392.31	1388.65	1468.44	1447.75	1432.63	1440.4	1430.69	1422.76	1447.82	1470.42	1444.77	1402.24	1371.53	1411.9	1448.45	1441.98	1446.12	1412.76	1420.78	1421.27	1429.14	1413.99	1434.19	1402.28	1406.54	1423.04
P108-PWY	pyruvate fermentation to propanoate I	1332.47	1355.99	1368.58	1453.22	1422.93	1437.63	1389.43	1402.37	1401.34	1377.81	1393.15	1405.44	1379.06	1440.59	1395.38	1348.77	1352.63	1349.92	1342.88	1307.27	1308.15	1318.81	1282.92	1336.82	1449.71	1420.66	1352.31	1345.54	1365.81	1314.33	1256.57	1339.72	1265.45	1272.75	1414.02	1341.03	1260.08	1212.56	1219.2	1316.08	1242.32	1241.41	1359.21	1294.17	1280.82	1274.54	1212.72	1236.12
P122-PWY	heterolactic fermentation	286.776	335.025	315.944	251.235	268.31	237.006	334.982	327.44	341.7030000000001	202.164	180.823	198.314	432.636	426.236	394.861	415.949	359.2580000000001	377.837	425.011	425.449	445.689	491.592	461.89	484.18	399.294	384.855	352.048	419.791	469.696	481.087	521.009	412.655	474.141	432.005	379.745	459.995	465.323	612.655	554.369	474.869	599.635	576.2230000000002	465.828	451.465	558.192	499.802	587.507	576.0219999999998
P124-PWY	Bifidobacterium shunt	1089.73	1062.79	1072.87	995.11	989.8	962.79	1022.96	1008.41	1005.67	951.967	951.319	1011.9	1035.57	1014.3	1007.58	1066.08	1056.21	1079.03	1054.12	1049.33	1029.09	1009.65	956.841	980.681	859.173	891.365	934.995	955.054	991.436	1008.06	992.788	942.882	972.126	990.239	973.366	1010.11	892.225	919.242	935.731	964.88	912.17	908.325	961.655	991.504	994.826	1040.47	1051.58	978.076
P125-PWY	superpathway of (R,R)-butanediol biosynthesis	131.488	135.966	145.107	121.584	107.71	108.154	139.983	137.175	123.142	121.089	124.529	162.233	103.229	88.6575	83.4346	170.16099999999997	145.678	156.97299999999996	155.375	156.59799999999996	160.329	145.757	138.003	143.76	126.476	144.674	167.372	154.279	165.96599999999995	174.42	193.038	148.575	203.361	150.882	137.435	161.116	185.752	179.87599999999995	199.729	189.297	205.72	187.255	174.551	201.15	178.725	184.265	190.925	234.74400000000003
P161-PWY	acetylene degradation	570.335	345.976	350.657	366.844	390.244	340.1330000000001	371.918	363.062	359.225	347.2	353.801	432.978	385.782	312.244	323.062	325.488	270.831	312.165	348.237	314.988	341.94199999999995	430.982	362.43300000000005	505.766	709.837	618.0930000000002	537.518	592.618	541.198	467.592	476.43	680.1460000000002	524.2769999999998	452.142	454.643	485.576	480.625	505.689	507.931	399.3	508.906	462.979	441.974	489.275	431.105	362.09	452.383	432.719
P162-PWY	L-glutamate degradation V (via hydroxyglutarate)	0.398384	0.0	0.318397	0.0	1.30458	0.724449	0.0	0.0	1.33248	0.174347	0.8091550000000001	1.16265	2.07406	5.5339800000000015	3.65991	1.52521	0.367055	1.41677	0.192916	1.6938799999999998	1.29444	1.3225	0.0	2.78846	0.8734149999999999	0.698809	1.32956	0.447808	2.63682	0.978423	0.0	0.0	1.04545	0.328662	0.566797	1.34008	2.01971	0.842017	0.34359	1.0078	0.0	0.6157239999999999	2.27374	0.0	1.37438	0.5809529999999999	1.22911	0.585325
P163-PWY	L-lysine fermentation to acetate and butanoate	230.64	237.507	232.568	310.189	273.04200000000003	276.349	280.901	263.077	260.89	323.981	333.587	396.646	174.287	140.504	135.623	319.143	293.776	325.0420000000001	304.963	293.309	292.954	274.718	244.323	262.67400000000004	330.1269999999999	265.165	279.746	280.028	294.089	293.612	234.802	273.074	263.716	331.0540000000001	314.952	358.955	210.897	210.628	221.886	343.454	311.256	290.921	331.163	367.495	321.308	237.33	212.138	248.89
P164-PWY	purine nucleobases degradation I (anaerobic)	499.302	554.217	514.719	658.8610000000001	684.793	712.02	609.742	658.195	662.811	690.2360000000001	689.082	641.835	605.519	607.481	637.423	574.309	591.86	578.484	493.77	495.046	474.298	424.11300000000006	476.647	442.284	347.93	359.908	361.15	354.848	365.455	370.202	292.963	260.93	282.193	349.25699999999995	533.048	434.799	329.874	654.274	570.7330000000002	388.29	510.213	484.552	354.048	724.6089999999998	316.318	329.59	270.081	244.503
P184-PWY	protocatechuate degradation I (meta-cleavage pathway)	23.3349	16.2836	16.059	17.7611	18.7269	17.1034	18.4321	20.2319	15.6873	25.6717	23.5462	23.3265	17.0323	4.72096	16.0721	20.1866	14.9017	20.7557	19.4745	21.7416	27.5975	23.229	23.4004	20.4114	20.4389	16.0544	16.6519	19.7066	19.2993	24.4874	13.5446	14.3347	14.364	26.7154	23.3178	27.8592	25.3869	40.5971	33.3058	36.1212	35.522	43.3932	34.3196	29.572	35.0119	22.1846	31.9569	33.0282
P221-PWY	octane oxidation	467.215	184.553	201.622	196.33	210.817	172.649	198.793	184.235	168.753	201.005	207.115	276.231	152.509	74.3591	116.761	179.24200000000005	179.49200000000005	197.302	215.283	184.297	216.446	182.679	131.7	169.81099999999995	212.469	173.12900000000005	147.032	222.683	204.46400000000003	208.887	155.107	208.366	151.352	188.418	210.942	244.237	99.2721	176.658	162.097	162.822	234.7	227.241	178.213	194.848	175.99599999999995	160.793	292.301	205.298
P23-PWY	reductive TCA cycle I	925.607	1030.7	998.147	1062.79	1108.82	1102.14	1109.8	1069.9	1125.34	969.06	994.547	927.206	1245.58	1276.26	1261.91	1014.78	1042.54	1006.96	945.515	937.929	913.992	937.203	953.038	963.444	817.637	879.743	879.8560000000001	823.805	914.334	844.645	960.097	981.768	944.662	688.535	951.718	927.709	917.336	828.559	827.049	816.4580000000002	775.682	844.4760000000001	905.244	728.678	776.459	953.06	929.231	815.715
P241-PWY	coenzyme B biosynthesis	20.4675	24.7234	27.9061	17.6268	20.8322	17.0413	20.5132	18.7244	25.0932	14.4913	13.5742	12.5075	22.1391	32.6441	28.0007	11.7367	14.7797	14.5678	15.9443	12.6644	13.3516	11.0544	12.9854	6.8826100000000014	11.312	11.4868	11.7829	7.98186	10.2808	11.5135	18.199	14.7635	10.1948	6.16389	11.6251	6.74985	4.875769999999998	4.46796	7.464469999999999	10.7909	8.35067	10.3621	16.402	6.85615	8.12492	9.09383	4.00387	3.18381
P261-PWY	coenzyme M biosynthesis I	46.907	55.0819	54.1586	49.8375	56.8625	47.1771	53.9266	55.3107	59.447	43.1129	38.8335	37.1973	58.4141	74.146	70.3036	37.1478	40.021	43.95	45.7024	40.9509	43.0763	37.523	42.9312	29.1235	38.4392	40.0643	39.4049	30.5058	35.5174	36.1235	47.645	48.9668	31.3471	23.2351	40.2798	21.2672	26.6437	33.344	41.7527	27.361	19.752	29.3138	29.5707	16.8399	26.3102	34.3619	20.5614	16.6683
P281-PWY	3-phenylpropanoate degradation	130.28	129.438	119.346	136.745	135.39	133.733	135.08100000000002	129.16	136.156	135.578	138.91	131.114	138.162	125.464	128.918	140.263	137.842	139.19	143.168	145.688	142.59	141.65200000000004	140.986	140.069	122.646	128.827	139.234	138.994	130.017	146.766	166.628	122.408	168.22099999999998	128.442	144.19	131.506	182.476	157.039	165.23	159.934	195.167	213.493	153.701	138.748	155.601	170.741	174.329	167.233
P341-PWY	glycolysis V (Pyrococcus)	29.7254	32.7064	35.5411	43.2072	32.6882	38.6894	42.6907	42.0915	35.3781	49.2797	56.176	76.9833	17.6139	19.5295	14.1883	59.3351	49.8308	50.3744	54.9626	50.7574	53.7188	40.5966	33.1784	31.9813	37.2455	38.6702	41.3464	38.9372	49.2566	47.3737	35.7141	32.4457	43.0835	47.6717	44.2371	54.9344	25.4571	26.3882	29.7338	49.6897	47.8124	42.0201	49.1619	56.0336	46.094	32.2601	33.5478	31.6977
P381-PWY	adenosylcobalamin biosynthesis II (late cobalt incorporation)	52.6858	61.837	54.0195	79.6055	90.3091	83.6067	77.0446	80.8833	82.6548	71.11	80.6591	86.1481	84.3414	87.2058	78.6551	67.38600000000001	61.1444	46.0175	59.661	48.0301	51.1346	79.658	63.7871	78.0525	47.7469	67.1364	47.9238	59.6924	50.1813	51.9429	56.299	42.6983	49.8067	37.5168	62.3733	50.4693	88.8534	190.569	159.85399999999996	80.4184	144.661	94.695	88.0402	82.8975	86.3375	56.7967	98.4526	51.6896
P4-PWY	superpathway of L-lysine, L-threonine and L-methionine biosynthesis I	1071.6	1120.31	1110.04	1117.38	1120.16	1116.74	1123.79	1130.99	1126.91	1098.43	1096.19	1082.96	1163.7	1172.08	1175.56	1130.93	1131.89	1113.1	1123.27	1129.15	1128.56	1122.54	1129.4	1124.95	1091.59	1103.01	1115.27	1120.14	1141.2	1142.06	1155.78	1110.02	1144.8	1104.5	1129.08	1131.53	1146.36	1158.68	1155.26	1140.64	1146.55	1150.61	1139.58	1133.54	1145.88	1156.15	1146.3	1143.36
P42-PWY	incomplete reductive TCA cycle	1018.63	986.307	978.027	1049.79	1019.58	1022.61	1037.71	1031.25	1018.63	1033.14	1022.43	1095.67	1055.97	1072.91	1059.24	1030.09	986.002	1014.16	1032.63	1021.37	1020.05	1013.56	980.869	1037.45	1215.86	1154.61	1161.02	1184.95	1124.91	1114.25	1111.64	1167.15	1157.8	1117.89	1048.57	1118.05	1112.85	1112.13	1145.0	1128.25	1122.55	1105.4	1140.14	1218.42	1121.75	1084.26	1081.07	1109.46
P441-PWY	superpathway of N-acetylneuraminate degradation	55.2661	67.2581	56.9067	57.1544	71.5927	62.6551	52.2849	95.9205	74.0021	59.5563	55.8911	50.131	100.969	128.94	124.295	117.836	100.185	87.2439	116.198	117.892	113.362	134.09799999999998	124.453	130.058	125.664	116.017	102.151	130.47	139.13299999999998	135.727	111.794	114.601	125.035	125.253	112.549	100.137	160.315	267.48900000000003	247.039	149.471	247.652	215.932	147.10299999999995	134.31	139.884	123.619	119.732	113.002
P461-PWY	hexitol fermentation to lactate, formate, ethanol and acetate	68.8398	83.5505	69.7137	55.2523	54.0331	53.5657	71.2395	77.9468	84.2857	39.5759	36.9124	44.5112	128.351	118.583	117.523	124.683	87.2455	96.5646	129.732	128.287	124.596	167.59599999999998	142.458	207.79	298.947	267.467	245.486	234.478	200.013	156.408	182.166	230.923	210.78	142.963	111.877	127.847	292.685	318.458	330.422	210.715	302.539	259.895	205.329	268.118	213.523	198.849	192.189	179.328
P562-PWY	myo-inositol degradation I	408.507	373.22	380.795	321.445	296.659	294.765	331.585	322.42	307.9190000000001	289.118	290.8	340.22	352.4240000000001	326.453	317.83	419.372	384.799	428.465	427.784	410.019	424.156	399.481	359.81	370.967	309.428	304.536	327.082	329.949	349.446	363.564	351.668	335.949	363.491	346.624	331.736	341.58	316.04	357.927	354.607	408.697	390.959	385.575	351.78	375.393	350.75699999999995	401.694	397.892	411.233
P621-PWY	nylon-6 oligomer degradation	21.9639	25.682	23.0509	31.0513	33.0853	33.8448	34.611	31.6759	33.7764	27.175	30.9922	27.9949	37.9493	27.088	34.4327	26.026	33.6509	24.5804	28.8278	26.4714	23.3053	31.7212	33.3871	27.8806	27.1665	23.1752	20.5285	22.2623	24.2535	27.3167	28.2689	19.7352	24.3948	21.4746	41.0177	28.0037	47.7163	36.6948	37.9718	29.8833	29.5027	28.4022	32.4124	25.4239	29.0177	30.0433	30.5926	28.1242
PANTO-PWY	phosphopantothenate biosynthesis I	1124.78	1169.12	1171.08	1154.33	1154.38	1141.29	1156.56	1142.89	1146.21	1124.94	1120.65	1119.0	1218.42	1240.27	1223.5	1154.61	1155.49	1152.35	1151.16	1151.05	1139.88	1149.04	1150.56	1156.3	1161.5	1183.97	1184.38	1161.58	1165.93	1151.74	1182.85	1175.49	1169.28	1124.5	1142.65	1129.47	1180.7	1138.92	1151.93	1147.88	1122.1	1125.25	1177.69	1157.35	1153.46	1184.79	1150.73	1139.83
PANTOSYN-PWY	pantothenate and coenzyme A biosynthesis I	1033.78	1074.38	1080.34	1073.1	1069.13	1058.98	1078.53	1064.48	1069.86	1048.15	1045.95	1040.55	1093.76	1124.76	1104.12	1057.57	1052.67	1051.97	1057.21	1061.11	1052.54	1060.47	1056.06	1077.62	1133.62	1131.68	1128.24	1106.93	1104.41	1091.43	1121.84	1135.96	1114.21	1069.19	1071.91	1068.2	1121.95	1078.84	1083.87	1077.25	1055.63	1057.52	1107.12	1094.38	1084.92	1105.56	1081.45	1066.2
PENTOSE-P-PWY	pentose phosphate pathway	1341.46	1374.58	1378.1	1351.19	1347.53	1345.21	1363.72	1373.37	1372.73	1307.24	1310.16	1323.17	1398.03	1421.39	1411.08	1373.02	1362.51	1354.31	1360.71	1362.1	1350.9	1346.3	1338.4	1339.86	1354.59	1370.1	1371.84	1372.9	1371.79	1373.4	1409.37	1381.29	1409.41	1357.54	1369.88	1369.16	1364.5	1341.66	1363.44	1328.62	1314.88	1319.23	1342.11	1341.53	1335.82	1389.96	1371.58	1370.69
PEPTIDOGLYCANSYN-PWY	peptidoglycan biosynthesis I (meso-diaminopimelate containing)	1163.8	1218.88	1216.42	1231.8	1229.96	1230.84	1221.46	1222.94	1228.84	1211.64	1211.59	1196.69	1263.24	1301.14	1280.75	1215.95	1214.04	1206.6	1206.06	1208.28	1200.75	1199.08	1203.73	1214.34	1221.21	1241.83	1239.45	1224.72	1228.23	1217.3	1230.05	1229.18	1225.3	1199.8	1221.3	1202.47	1233.06	1204.33	1212.91	1210.23	1183.21	1181.21	1235.11	1225.32	1213.01	1237.9	1200.79	1195.12
PHOSLIPSYN-PWY	superpathway of phospholipid biosynthesis I (bacteria)	1417.71	1479.64	1465.56	1525.59	1537.19	1538.39	1498.31	1513.08	1529.18	1502.45	1501.52	1469.01	1537.07	1591.31	1564.12	1436.86	1451.78	1420.86	1422.07	1423.35	1411.79	1422.18	1446.43	1456.78	1494.46	1513.88	1504.3	1478.48	1472.28	1453.99	1463.2	1478.97	1454.96	1429.69	1489.73	1441.98	1474.32	1436.22	1444.84	1447.41	1428.13	1404.62	1475.64	1448.82	1440.41	1455.73	1410.33	1404.88
POLYAMINSYN3-PWY	superpathway of polyamine biosynthesis II	225.707	231.226	224.78	242.798	268.949	275.15	256.17900000000003	258.597	274.311	257.948	254.784	239.76	261.857	290.949	301.283	225.226	218.775	208.572	238.181	231.388	242.83	288.374	302.176	296.517	294.624	300.909	262.16700000000003	292.155	304.546	291.073	284.6790000000001	285.72	274.591	283.327	297.024	305.992	337.19699999999995	352.439	335.3640000000001	299.39	329.776	336.07199999999995	307.696	273.862	305.211	256.682	278.631	289.87
POLYAMSYN-PWY	superpathway of polyamine biosynthesis I	231.11900000000003	235.275	228.483	248.027	275.35400000000004	279.994	261.019	261.665	278.333	264.334	261.577	245.514	266.216	295.177	304.385	227.135	221.488	210.331	241.846	234.219	246.396	296.737	311.268	306.6040000000001	393.722	361.744	322.039	327.719	314.642	299.061	290.721	356.709	297.388	290.819	304.463	312.585	356.81699999999995	381.63	353.451	307.296	340.891	349.897	317.833	278.403	313.764	261.121	283.49	296.242
POLYISOPRENSYN-PWY	polyisoprenoid biosynthesis (E. coli)	1020.73	968.087	982.79	1001.35	1042.7	1061.54	984.94	1020.09	1024.65	1010.83	1023.33	994.754	1042.85	1092.33	1112.13	999.077	960.873	1009.84	1020.21	1009.97	1013.27	1023.82	973.36	1010.95	1048.65	1020.03	1032.95	1038.84	1013.79	1011.49	1000.88	1039.37	1024.8	1060.53	980.461	1013.67	998.956	984.697	1019.41	1073.22	1063.4	1060.4	1047.73	1135.04	1060.52	1022.05	1038.83	1036.2
PPGPPMET-PWY	ppGpp biosynthesis	120.489	128.371	133.106	123.84	135.756	144.018	143.77100000000004	147.916	150.556	120.468	129.39600000000002	109.524	231.986	223.946	294.925	175.96	203.35	146.227	189.867	197.341	221.109	210.923	245.505	181.226	190.239	179.235	157.53	201.515	266.57	290.024	287.3520000000001	193.588	252.17	247.076	241.357	234.65	294.466	425.451	347.307	243.047	334.269	311.356	230.11900000000003	188.197	298.92	229.756	285.996	278.088
PROTOCATECHUATE-ORTHO-CLEAVAGE-PWY	protocatechuate degradation II (ortho-cleavage pathway)	763.7769999999998	726.5010000000002	717.133	721.804	696.293	679.66	712.227	691.1110000000001	679.033	758.2660000000002	754.137	772.184	646.931	536.248	562.058	731.882	716.687	739.6030000000002	737.712	748.555	749.314	740.183	719.6519999999998	718.057	514.2	570.246	663.318	644.861	644.627	716.878	647.386	608.382	647.0930000000002	801.962	694.372	707.163	705.8430000000002	686.711	683.721	745.2489999999998	729.342	770.545	674.039	683.301	686.822	720.288	705.789	719.556
PRPP-PWY	superpathway of histidine, purine, and pyrimidine biosynthesis	287.166	355.551	318.183	276.694	326.776	309.891	304.704	289.414	346.231	302.922	302.523	260.744	534.5219999999998	531.231	495.524	429.449	402.574	403.564	416.601	439.97	439.356	432.276	467.874	474.531	300.816	324.573	314.018	297.356	356.75699999999995	319.922	334.046	260.91	299.525	274.425	268.447	260.87	492.347	601.364	583.655	381.778	544.175	545.499	392.892	438.415	378.094	345.3930000000001	339.38199999999995	353.626
PWY-1269	CMP-3-deoxy-D-manno-octulosonate biosynthesis I	316.694	370.069	347.25699999999995	396.231	440.877	463.61	400.103	426.859	441.862	422.095	424.658	347.8830000000001	475.736	518.09	553.867	348.219	395.035	331.237	329.101	352.9980000000001	352.32199999999995	340.995	409.501	325.251	276.17400000000004	272.507	254.392	268.003	303.336	317.021	318.745	240.189	275.806	291.955	370.579	334.91	322.022	358.05300000000005	307.333	283.465	327.523	335.277	289.659	221.041	316.817	300.1620000000001	323.025	317.396
PWY-1361	benzoyl-CoA degradation I (aerobic)	0.0717507	0.381501	0.13486099999999998	1.34214	1.04083	1.92723	1.67454	2.09576	0.81525	3.85226	2.96738	4.1795800000000005	0.757134	0.589566	0.481203	2.33859	0.875289	0.305607	0.862118	0.0870034	1.16545	0.954575	1.17709	0.0	3.82247	1.7026	0.1684	0.664447	1.37581	0.737386	0.901522	0.179357	0.615546	1.88544	1.42755	4.85655	1.97979	5.69709	5.60885	1.75446	3.45841	1.82628	1.8741	0.71285	1.21655	2.2444900000000003	1.49174	1.4152
PWY-1422	vitamin E biosynthesis (tocopherols)	0.0	0.0	0.259723	0.7047220000000001	0.404189	0.151424	0.0	0.968116	0.580073	0.848657	0.133	0.785842	0.761888	0.692595	0.409587	2.75683	1.94057	2.24251	1.55443	1.85259	1.71362	0.691397	0.853952	2.01306	0.0	0.0	0.0	0.403952	0.566344	0.0	0.399111	0.0	0.0	0.0	0.0	0.5148229999999999	0.646687	0.380493	0.0	0.0	0.229512	0.0	1.10927	0.450092	0.292584	0.0	0.349772	0.0
PWY-1501	mandelate degradation I	14.2911	19.5563	15.2839	20.5308	21.0378	22.6784	21.4498	21.2693	24.6356	19.1929	23.5359	23.096	29.114	23.3517	24.5269	22.4118	26.0155	21.5042	25.2942	22.4966	20.1769	23.3484	23.4968	21.5507	16.0799	16.1865	11.5308	15.0382	17.3774	19.7082	17.3717	12.4119	15.979	18.5387	25.0343	20.2001	30.0409	25.7289	24.8781	21.7185	20.6917	20.4591	23.056	17.1101	19.728	20.6112	18.9457	18.9691
PWY-1541	superpathway of taurine degradation	0.0	0.0	0.0	0.0	0.722789	0.302249	0.0	0.181763	0.070158	0.0	0.0	0.230211	0.0	0.0	0.78198	1.53013	1.43412	0.6755760000000001	2.28991	1.47478	2.97917	1.36983	2.2067900000000003	0.0	0.0	0.0	0.0	0.0	0.0	0.0	0.629386	0.487633	0.409703	1.0267700000000002	0.0	0.0	3.95845	5.5669	3.78456	1.7373299999999998	1.22524	1.77245	1.99588	0.128707	1.20558	3.96882	0.516781	1.33036
PWY-1622	formaldehyde assimilation I (serine pathway)	58.6819	81.5719	76.1406	101.847	103.626	111.221	109.047	103.628	99.7629	113.411	100.111	91.8039	92.222	92.2438	117.059	70.5449	98.8895	80.2503	72.9631	74.7008	70.2557	93.2229	105.277	77.9631	77.2971	87.12299999999998	84.8031	92.6986	97.962	96.9897	98.1996	82.5013	92.2434	96.6571	131.754	116.831	124.934	143.888	122.742	92.6273	84.4161	86.6848	105.669	90.6465	99.7447	59.9583	82.4846	90.2181
PWY-181	photorespiration	376.614	422.2480000000001	415.877	332.56699999999995	384.761	367.357	370.213	341.29	425.11	479.475	469.48800000000006	352.83	449.544	498.883	459.869	468.638	501.331	478.715	451.477	494.847	482.92800000000005	456.674	526.9119999999998	448.42800000000005	220.876	262.143	260.567	256.131	281.139	284.016	294.636	239.397	239.17	342.112	330.845	340.965	380.15	394.741	378.105	309.131	326.529	319.928	355.2990000000001	387.476	367.521	354.7680000000001	393.635	379.02
PWY-1861	formaldehyde assimilation II (RuMP Cycle)	248.837	202.34	194.162	253.502	241.601	229.007	246.963	222.789	225.556	311.728	300.57	344.80800000000005	126.786	121.486	86.8174	248.827	244.333	256.29	239.704	294.382	252.783	283.375	289.425	329.84	696.97	639.643	657.5260000000002	665.2510000000002	530.372	507.476	495.962	618.932	592.781	623.599	381.276	490.343	472.115	457.464	488.627	411.119	457.436	388.397	436.306	591.443	457.069	345.906	383.511	464.403
PWY-1882	superpathway of C1 compounds oxidation to CO2	11.7405	13.8102	14.0661	23.2277	18.9922	20.6632	20.7083	17.2405	20.9653	21.7755	18.7555	19.8093	17.6688	19.5075	19.8799	14.9754	23.279	16.6423	14.5014	15.6563	16.8537	12.9832	16.4968	13.4684	20.7118	21.4078	16.2577	22.8158	22.4224	24.6916	20.1423	20.7837	19.1269	24.8331	29.0238	28.2167	34.5242	38.9842	33.6651	19.6407	17.1144	18.4214	28.4017	21.7933	24.3603	17.5031	22.5362	24.3883
PWY-2221	Entner-Doudoroff pathway III (semi-phosphorylative)	2.55181	4.42296	1.31301	12.3795	10.2969	9.08242	4.56425	7.5998899999999985	4.59324	12.6007	12.7953	7.707089999999999	0.0687068	0.728513	1.19401	0.930851	0.734412	0.8110890000000001	1.21476	1.47829	1.5416299999999998	0.334552	1.27724	1.62046	13.1503	12.2112	8.824060000000003	18.5602	13.0737	14.9489	3.3969400000000003	10.6633	3.74367	12.3379	16.0899	8.3211	2.907	2.83996	3.47105	1.36178	0.828376	2.07726	4.81011	1.58932	2.12207	1.52495	0.415974	1.6460099999999998
PWY-2941	L-lysine biosynthesis II	34.2048	43.6312	43.1447	72.0694	70.5114	55.6978	65.6234	70.9153	78.9533	39.05	36.1818	39.9236	101.741	141.53	121.418	71.3936	49.1084	55.0959	76.9184	73.3901	68.4392	212.03	198.287	326.976	682.3	612.1569999999998	552.944	537.2280000000002	409.541	307.845	419.371	648.948	502.721	294.349	202.072	263.257	511.026	456.029	486.103	339.162	347.94199999999995	286.895	384.39	462.918	364.087	255.445	214.209	346.8640000000001
PWY-2942	L-lysine biosynthesis III	1410.88	1407.88	1406.69	1431.49	1443.33	1434.18	1423.18	1436.9	1426.07	1408.77	1413.69	1409.15	1455.03	1460.92	1472.19	1401.16	1396.1	1391.4	1401.73	1397.8	1398.72	1417.97	1408.5	1429.07	1463.27	1462.83	1437.33	1450.42	1452.57	1431.18	1437.62	1453.33	1436.26	1401.19	1434.98	1427.63	1432.23	1431.2	1426.76	1412.37	1410.59	1415.29	1430.31	1434.38	1424.58	1432.28	1443.6	1429.2
PWY-3001	superpathway of L-isoleucine biosynthesis I	1352.37	1419.08	1411.72	1422.83	1426.7	1423.74	1421.89	1424.86	1429.8	1386.52	1392.33	1373.58	1476.84	1515.16	1510.64	1414.25	1416.9	1400.97	1403.6	1406.6	1399.63	1401.21	1413.66	1417.6	1441.2	1457.19	1444.06	1426.57	1438.42	1418.42	1451.29	1435.11	1435.54	1390.41	1429.6	1406.22	1440.42	1395.79	1408.48	1397.01	1386.29	1390.86	1434.53	1406.97	1415.1	1438.18	1404.56	1399.61
PWY-3081	L-lysine biosynthesis V	0.0	0.0	0.0	0.0	0.0	0.0	0.0	0.0	0.0	0.0	0.0	0.0	0.0	0.10111	0.0	0.154435	0.0	0.0	0.0	0.0	0.0	0.0	0.0	0.0	0.0	0.0	0.0	0.0	0.0	0.0	0.0	0.0	0.0	0.0	0.0	0.0	0.0	0.0	0.0	0.0	0.0	0.0	0.0	0.0	0.0	0.0	0.0	0.0
PWY-3661	glycine betaine degradation I	11.6429	9.96285	11.0021	31.1421	31.6193	32.7596	31.9724	37.3241	24.2256	29.7108	34.9819	25.2602	34.0393	16.2292	54.153	24.3413	36.3417	22.7826	29.2268	28.8821	54.6054	40.2761	57.8224	22.5844	32.994	27.1535	30.3459	41.5903	66.1803	68.8175	40.9186	31.7551	47.8421	70.7705	59.875	49.2819	64.6727	155.648	102.969	68.0182	73.51	78.7635	57.6349	50.6919	60.4584	40.8166	36.4113	91.9813
PWY-3781	aerobic respiration I (cytochrome c)	4138.27	4133.01	4172.82	4148.07	4131.17	4134.99	4118.74	4146.83	4118.8	4075.27	4089.54	4100.48	4123.41	4120.3	4095.79	4120.04	4111.22	4138.0	4075.38	4040.97	4042.99	4088.77	4022.03	4073.77	3939.42	3946.7	3913.43	3900.3	3993.16	3939.35	3854.03	3920.59	3837.16	3918.07	4059.41	3980.09	3774.09	3651.48	3665.47	3961.8	3805.91	3862.44	3973.15	3816.82	3855.52	3934.84	3870.71	3837.4
PWY-3801	sucrose degradation II (sucrose synthase)	27.4931	41.7973	36.3517	30.9717	65.4	53.2917	65.6623	63.4145	60.5557	67.6882	58.3706	46.8745	40.0305	46.5883	55.1183	37.5158	39.0002	32.2236	30.6971	30.3148	27.9414	52.02	41.5125	41.4365	8.77033	17.8495	12.3753	24.8668	20.4208	21.0952	31.4289	26.3978	19.5999	20.6238	47.069	37.7115	6.00515	9.15951	8.9633	24.2739	20.965	22.3358	22.3902	19.7274	25.4062	3.6258	3.45855	6.5602100000000005
PWY-3941	&beta;-alanine biosynthesis II	6.24806	8.0859	7.18064	10.78	10.6119	10.5431	9.46637	11.0482	10.2679	9.81173	10.5514	8.62451	3.6305	4.18232	6.8528	4.4460000000000015	4.65627	4.2215099999999985	4.81672	3.52155	3.43436	5.49075	4.87319	4.85031	4.7328	5.92724	3.86771	6.48233	7.05007	7.8998300000000015	4.64486	3.5270900000000003	3.10433	4.36155	7.312689999999999	5.3864	4.8813900000000015	5.1096	5.69789	3.79348	3.76469	3.60201	3.904430000000001	3.29734	4.0075699999999985	3.74686	4.17595	4.0467900000000006
PWY-4361	S-methyl-5-thio-&alpha;-D-ribose 1-phosphate degradation	15.3152	19.7116	18.8965	29.3632	30.6247	25.3905	29.5051	31.7755	35.2021	17.0749	16.2288	18.4601	41.7182	57.951	50.0853	27.3029	19.7575	20.9707	28.1668	27.2723	25.668000000000006	86.8907	83.2949	132.42	315.632	272.901	235.517	225.452	162.067	113.942	170.456	287.095	207.18400000000003	111.812	78.7208	104.312	197.299	169.514	182.1	113.616	117.926	95.3467	130.092	167.298	136.217	100.662	89.0434	142.034
PWY-4722	creatinine degradation II	0.418725	1.13384	0.610884	2.70381	2.10715	1.4509	2.47475	1.25269	4.93035	3.1349	1.62091	2.2727	22.286	0.182221	0.35449400000000003	1.14832	1.32551	1.14167	0.347389	0.638337	0.974502	1.1148	0.547806	1.02113	3.10543	1.85162	1.70558	4.10812	5.18816	6.14992	1.40524	1.07179	2.22335	2.62812	3.01526	3.3059800000000004	5.35794	8.77985	9.42786	1.5643	3.15279	1.77117	1.30136	2.6867	2.7426	3.50878	6.5120000000000005	1.31789
PWY-4984	urea cycle	608.113	616.658	608.163	629.309	651.006	648.257	619.52	647.339	650.011	610.9490000000002	620.136	589.203	696.732	695.6210000000002	740.779	605.7090000000002	587.564	598.633	595.4780000000002	580.2819999999998	602.509	654.904	659.263	686.232	777.092	761.466	716.865	731.8639999999998	722.1089999999998	675.51	697.173	769.198	701.948	621.521	654.062	634.905	730.813	749.1389999999999	739.551	691.285	679.573	693.544	673.178	652.016	681.08	649.36	628.013	660.6010000000001
PWY-5005	biotin biosynthesis II	1.6489599999999998	1.58611	1.4005	1.68239	3.3658300000000003	1.181	2.16889	0.33418600000000004	0.422123	0.52312	1.18857	0.0	8.27523	7.85963	14.479	11.475	7.42382	9.38747	18.2804	15.1126	14.254	15.6565	9.77944	11.1628	1.14923	2.79421	4.57798	1.52734	2.45021	3.08097	3.09238	3.75864	3.40669	0.641022	1.23911	1.05502	28.64	88.2363	69.7548	10.4794	15.7764	8.64743	19.9006	11.6837	10.3654	12.3569	11.3929	8.239310000000001
PWY-5022	4-aminobutanoate degradation V	884.998	813.245	840.312	761.317	730.048	723.055	782.3539999999998	741.319	738.212	746.988	741.632	808.993	756.949	700.758	700.797	827.551	802.91	840.337	824.424	815.74	810.6619999999998	824.1439999999999	767.291	823.002	843.3330000000002	820.692	847.865	853.56	827.995	834.2739999999999	844.86	902.516	874.195	873.8810000000002	767.905	836.105	806.5269999999998	800.2860000000002	813.552	865.0160000000002	844.6210000000002	825.579	835.07	901.082	847.7489999999998	822.5830000000002	853.237	839.203
PWY-5028	L-histidine degradation II	179.31599999999997	197.272	207.977	135.19799999999998	156.214	161.60399999999996	169.067	153.232	168.67700000000005	202.467	200.446	153.251	185.402	205.463	223.603	183.33	211.338	187.022	194.727	222.361	215.756	210.153	253.243	192.061	170.08700000000005	149.247	143.838	154.968	191.739	211.604	234.355	159.002	200.999	159.31	183.918	208.429	204.966	265.351	211.486	176.00099999999995	179.493	194.068	194.351	156.635	237.977	200.644	252.129	214.957
PWY-5088	L-glutamate degradation VIII (to propanoate)	4.11716	2.41552	3.5590900000000003	7.951510000000002	7.89578	7.08677	6.9264199999999985	6.44308	4.6414300000000015	5.7677	4.1197599999999985	6.88616	2.52761	7.5303	6.8407399999999985	3.76757	8.13452	6.0103	6.88225	3.99982	7.07332	4.67406	5.51472	3.59872	6.97288	8.87641	8.066130000000001	5.69905	10.3605	8.76711	8.33935	6.14532	8.211969999999999	8.71832	9.12164	6.89819	11.8816	14.3642	11.1522	4.83297	5.62892	8.75367	14.3868	8.85793	8.07056	5.29606	4.33413	7.02738
PWY-5097	L-lysine biosynthesis VI	1297.44	1310.26	1305.26	1327.36	1334.14	1335.18	1322.32	1332.74	1325.26	1311.57	1313.57	1301.42	1365.12	1376.11	1383.46	1318.56	1318.7	1306.15	1311.36	1316.12	1313.26	1323.12	1323.71	1337.62	1351.94	1361.99	1346.11	1351.82	1351.45	1335.03	1345.68	1355.01	1347.45	1313.99	1333.81	1330.71	1347.86	1344.92	1339.54	1324.44	1317.55	1318.64	1335.52	1342.91	1334.1	1345.0	1346.57	1342.7
PWY-5100	pyruvate fermentation to acetate and lactate II	375.415	426.05300000000005	402.795	448.168	475.174	469.587	481.919	454.099	488.62	397.826	411.733	381.16	527.6419999999998	540.031	520.49	440.757	454.03	434.528	395.578	396.812	379.098	396.192	402.559	412.136	448.965	405.134	394.991	398.468	383.242	345.997	417.551	435.481	435.68300000000005	266.168	393.519	393.204	456.267	443.775	493.842	330.069	315.986	351.9840000000001	373.893	396.555	314.664	415.571	408.715	338.483
PWY-5101	L-isoleucine biosynthesis II	1968.39	2029.43	2013.28	2054.36	2071.49	2070.01	2055.36	2054.18	2064.02	2025.92	2046.04	1995.43	2104.32	2119.89	2124.18	2025.6	2067.16	2020.57	2041.84	2029.25	2037.15	2014.85	2043.48	2000.9	1910.17	1957.79	1935.35	1933.41	1977.11	1979.37	1987.84	1900.28	1948.75	1952.17	2055.0	1978.49	2040.53	2009.97	2003.7	1957.39	1939.92	1977.36	1992.86	1910.93	1965.65	2036.18	1995.93	1991.72
PWY-5103	L-isoleucine biosynthesis III	1482.34	1549.52	1541.36	1552.57	1557.83	1548.51	1550.31	1542.54	1555.21	1512.66	1524.23	1491.67	1609.22	1644.69	1630.36	1540.77	1556.2	1533.52	1537.45	1538.11	1534.81	1521.44	1536.06	1527.69	1510.57	1545.55	1533.18	1520.55	1539.8	1530.07	1555.87	1512.15	1528.68	1505.29	1553.25	1508.94	1566.36	1518.6	1527.26	1504.12	1478.54	1493.76	1546.37	1490.98	1519.88	1565.99	1525.81	1519.15
PWY-5104	L-isoleucine biosynthesis IV	657.43	668.705	628.8330000000002	701.092	754.055	742.2330000000002	759.0889999999998	711.5880000000002	772.2330000000002	691.308	685.632	735.7310000000001	946.772	947.904	943.631	672.8760000000002	690.023	653.1990000000002	673.0830000000002	661.845	692.077	644.8919999999998	632.933	601.403	618.873	588.0269999999998	611.035	649.502	668.325	714.638	743.997	599.7869999999998	725.5939999999998	652.303	699.9839999999998	737.061	673.807	728.346	693.505	743.6439999999999	776.6569999999998	778.622	707.325	734.413	756.451	704.529	751.485	734.571
PWY-5121	superpathway of geranylgeranyl diphosphate biosynthesis II (via MEP)	1210.05	1220.68	1221.85	1207.12	1209.11	1209.15	1217.67	1208.32	1211.43	1193.6	1192.93	1193.61	1219.4	1224.2	1216.53	1205.48	1199.53	1207.22	1207.55	1202.69	1200.92	1198.62	1187.04	1208.25	1178.5	1203.39	1212.21	1201.51	1197.1	1188.45	1209.19	1207.93	1202.14	1183.32	1184.75	1183.3	1194.39	1160.98	1180.16	1195.84	1154.99	1157.92	1204.09	1211.88	1193.29	1220.43	1215.94	1185.67
PWY-5154	L-arginine biosynthesis III (via N-acetyl-L-citrulline)	780.821	866.5169999999998	837.045	927.632	925.771	937.836	896.732	929.191	940.322	890.455	897.435	884.953	973.311	1010.3	1025.75	898.857	910.191	867.154	851.543	854.8	840.064	858.086	882.163	860.138	970.932	934.253	894.785	910.067	893.459	864.967	875.2260000000001	888.117	877.44	860.0039999999998	917.548	904.814	896.204	900.919	867.1460000000002	840.314	857.314	840.873	868.552	832.321	868.8580000000002	847.135	814.331	857.563
PWY-5177	glutaryl-CoA degradation	0.199426	0.0	0.15933699999999998	0.0	0.6545569999999999	0.362911	0.0	0.0	0.668455	0.0872194	0.405518	0.583282	1.04157	2.80169	1.84696	0.765777	0.183708	0.711276	0.0965102	0.8511290000000001	0.649842	0.663189	0.0	1.40167	0.437283	0.349761	0.666139	0.224068	1.32447	0.490167	0.0	0.0	0.523741	0.164434	0.283711	0.671782	1.01354	0.421692	0.171905	0.504921	0.0	0.308278	1.14191	0.0	0.689176	0.290846	0.616367	0.293027
PWY-5178	toluene degradation IV (aerobic) (via catechol)	165.515	72.753	76.5234	75.4409	85.5054	64.3235	71.8718	64.5187	61.0897	74.0192	73.67	95.4076	83.1687	22.9833	23.415	47.6788	44.9248	51.3425	45.3143	55.7247	52.537	43.9905	51.7475	44.3039	67.2504	60.0831	48.5831	69.2357	59.3239	66.9985	45.6642	73.8838	42.8844	61.7372	67.9449	66.0523	35.4915	44.6045	41.53100000000001	46.1699	72.3876	75.193	58.2489	53.6846	44.6479	49.0171	100.431	59.794
PWY-5179	toluene degradation V (aerobic) (via toluene-cis-diol)	0.0	0.0	0.0	0.0	0.0363673	0.0	0.0	0.0	0.0791578	0.0327037	0.0	0.0	0.0	0.0	0.0	0.0	0.0	0.0	0.0	0.0	0.0	0.0	0.0	0.0	0.0252298	0.0	0.0	0.0	0.0	0.0306385	0.0	0.0	0.0	0.0	0.0911783	0.0	0.0	0.105405	0.0	0.0	0.0	0.0	0.0	0.0	0.0	0.0	0.0	0.0
PWY-5180	toluene degradation I (aerobic) (via o-cresol)	313.715	213.995	214.588	229.673	240.721	212.436	231.221	224.646	223.201	224.576	225.952	270.166	214.156	165.562	182.834	191.564	172.334	190.444	210.868	191.95	207.08	245.106	210.159	261.233	282.7390000000001	241.17	214.302	252.374	260.316	255.334	231.36900000000003	277.823	229.705	253.886	271.608	277.671	224.998	261.403	246.906	222.342	274.372	255.469	229.916	228.636	236.435	187.92	229.234	206.624
PWY-5181	toluene degradation III (aerobic) (via p-cresol)	143.545	144.015	137.105	204.814	206.665	220.9	196.83	210.391	208.149	235.004	229.769	225.725	146.61	144.453	140.295	145.431	157.545	125.834	151.423	143.86	147.657	158.514	185.408	168.993	218.112	197.466	217.637	220.047	201.1	212.092	182.902	210.054	201.581	217.889	219.353	219.915	222.654	207.427	213.77	224.436	271.149	239.389	196.145	199.296	191.061	167.295	169.84599999999998	176.891
PWY-5182	toluene degradation II (aerobic) (via 4-methylcatechol)	313.715	213.995	214.588	229.673	240.721	212.436	231.221	224.646	223.201	224.576	225.952	270.166	214.156	165.562	182.834	191.564	172.334	190.444	210.868	191.95	207.08	245.106	210.159	261.233	282.7390000000001	241.17	214.302	252.374	260.316	255.334	231.36900000000003	277.823	229.705	253.886	271.608	277.671	224.998	261.403	246.906	222.342	274.372	255.469	229.916	228.636	236.435	187.92	229.234	206.624
PWY-5183	superpathway of aerobic toluene degradation	69.9483	60.2809	59.0988	36.2461	49.3562	34.7432	52.6138	37.7692	48.4616	62.9165	69.2186	55.878	67.2829	13.1941	21.0202	53.9328	55.1102	62.0628	51.9183	46.7503	61.3958	43.1064	42.8446	54.1475	51.5597	35.5083	35.096	50.2039	43.0419	50.0187	51.2067	45.4201	47.3469	64.5471	60.2411	66.3054	43.3513	58.7051	55.3347	39.791	84.9641	80.4624	46.9904	51.581	48.7786	34.5283	43.0528	45.3702
PWY-5184	toluene degradation VI (anaerobic)	0.0	0.0	0.0	0.0	0.0	0.0	0.0	0.0	0.0	0.0	0.0	0.0	0.316119	0.472864	0.604284	0.215063	0.0	0.0	0.08623339999999999	0.0	0.226402	0.221714	0.0	0.319319	0.0	0.0	0.0	0.0	0.0	0.0	0.0	0.0	0.0	0.0	0.0	0.0	0.0	0.0	0.0	0.0	0.0	0.0	0.0	0.0	0.116787	0.0	0.0	0.0
PWY-5188	tetrapyrrole biosynthesis I (from glutamate)	1271.52	1321.75	1317.22	1330.21	1325.81	1325.25	1318.47	1317.0	1327.81	1307.39	1308.41	1294.0	1358.63	1402.99	1393.72	1318.77	1320.15	1312.14	1309.05	1314.13	1298.76	1286.54	1290.29	1297.74	1272.69	1314.03	1328.42	1308.79	1309.0	1306.4	1324.56	1313.29	1316.03	1293.76	1304.99	1291.4	1313.19	1263.24	1279.7	1291.57	1258.59	1252.64	1315.33	1303.44	1288.87	1342.1	1306.44	1293.57
PWY-5189	tetrapyrrole biosynthesis II (from glycine)	1199.94	1250.79	1251.36	1244.07	1242.08	1242.76	1245.98	1234.84	1247.49	1223.67	1223.98	1208.05	1277.17	1317.25	1306.41	1240.06	1245.37	1235.09	1239.24	1241.64	1230.3	1227.62	1230.14	1238.71	1239.26	1261.97	1266.5	1247.25	1243.59	1237.78	1266.35	1264.84	1261.1	1219.03	1225.21	1220.7	1255.39	1221.78	1237.16	1231.9	1205.24	1199.39	1256.58	1256.55	1235.16	1267.65	1242.19	1238.45
PWY-5198	factor 420 biosynthesis	3.8965	2.64115	2.9143	2.55157	4.1545	2.3456200000000003	3.13597	2.40878	5.01969	1.39371	0.960777	2.29023	12.4689	13.1962	7.07338	15.1535	11.6309	11.3916	7.07273	11.7135	8.45611	9.36307	8.64742	16.1374	6.74539	8.80282	2.24336	5.75185	8.766910000000001	4.14875	3.30431	8.00917	3.1308	7.90419	6.36388	11.1284	10.1285	9.15565	7.06498	7.549069999999999	4.13776	5.51518	5.72443	12.0401	10.7253	11.3746	10.7558	9.04695
PWY-5265	peptidoglycan biosynthesis II (staphylococci)	2.29636	0.375148	0.551729	0.300119	0.8647030000000001	0.914851	0.0	0.415242	0.0	0.515257	0.0	0.461758	10.8038	11.5047	5.88097	2.932	1.69734	1.42999	5.8888300000000005	1.84378	17.9321	5.08125	7.19682	6.97772	1.80748	3.54415	2.97989	2.3353900000000003	1.86033	0.732759	0.0	0.29914	1.56285	1.22524	1.6858400000000002	0.382731	7.42205	5.82229	9.33063	3.2090400000000003	0.0	2.44981	10.9912	2.1430700000000003	4.32793	5.18741	23.7939	6.41124
PWY-5266	p-cymene degradation	0.0	0.0	0.0	178.55900000000003	187.698	164.921	183.851	173.801	170.71099999999996	178.826	178.58700000000005	221.716	0.0	0.0	0.0	148.58100000000005	0.0	148.84799999999996	0.0	0.0	158.844	192.536	159.482	207.234	217.252	183.107	160.82	182.551	192.722	187.663	172.24200000000005	210.562	165.028	179.247	207.139	212.368	156.317	0.0	0.0	0.0	0.0	0.0	0.0	168.43400000000003	172.873	140.408	0.0	151.868
PWY-5273	p-cumate degradation	0.0	0.0	0.0	178.55900000000003	187.698	164.921	183.851	173.801	170.71099999999996	178.826	178.58700000000005	221.716	0.0	0.0	0.0	148.58100000000005	0.0	148.84799999999996	0.0	0.0	158.844	192.536	159.482	207.234	217.252	183.107	160.82	182.551	192.722	187.663	172.24200000000005	210.562	165.028	179.247	207.139	212.368	156.317	0.0	0.0	0.0	0.0	0.0	0.0	168.43400000000003	172.873	140.408	0.0	151.868
PWY-5304	superpathway of sulfur oxidation (Acidianus ambivalens)	269.926	273.956	279.106	289.084	282.647	280.66700000000003	283.815	293.718	294.482	256.515	257.403	305.371	295.496	303.768	314.056	343.6140000000001	326.4770000000001	355.381	303.218	297.572	295.565	338.779	304.491	347.504	351.1280000000001	312.713	305.8040000000001	310.629	330.713	297.043	273.26	342.895	282.558	286.788	299.871	311.2920000000001	253.843	228.093	247.505	339.853	324.411	305.308	348.467	343.59	312.896	286.584	262.975	272.588
PWY-5345	superpathway of L-methionine biosynthesis (by sulfhydrylation)	977.553	1044.13	1030.96	1015.39	1029.99	1023.33	1033.08	1050.6	1044.82	986.554	980.521	960.78	1111.26	1141.54	1146.82	1030.0	1042.18	1006.87	1022.86	1026.72	1022.34	1031.75	1052.57	1038.55	1066.82	1054.41	1035.1	1038.03	1042.28	1027.1	1075.19	1054.1	1054.91	971.471	1029.37	996.618	1086.49	1088.16	1068.6	1023.13	1005.97	1012.2	1040.2	1004.5	1024.89	1046.11	1029.72	1019.54
PWY-5347	superpathway of L-methionine biosynthesis (transsulfuration)	936.124	1017.02	998.251	1014.62	1027.13	1019.64	1030.72	1050.16	1045.7	983.433	978.207	960.426	1084.93	1110.32	1107.6	1031.18	1029.94	994.615	1015.03	1024.87	1026.43	1029.19	1045.84	1041.11	1118.27	1096.78	1081.77	1085.37	1086.25	1074.44	1128.54	1120.84	1124.71	1005.38	1042.64	1062.58	1121.5	1119.67	1118.23	1075.29	1103.74	1105.85	1077.22	1067.84	1087.92	1072.66	1050.91	1075.57
PWY-5384	sucrose degradation IV (sucrose phosphorylase)	155.036	176.866	175.97799999999995	104.433	119.144	119.504	134.925	124.74	136.599	151.30100000000004	147.834	112.536	170.322	167.31799999999996	184.762	163.141	188.999	178.514	149.76	185.955	172.25400000000005	149.391	192.889	139.986	78.16	86.8881	95.5928	79.5349	82.3776	95.0935	138.21	87.725	116.562	93.168	83.4486	99.3446	148.158	181.832	161.748	106.655	186.052	154.80200000000005	139.61700000000002	128.75	156.606	138.341	138.025	139.497
PWY-5392	reductive TCA cycle II	81.8651	95.2209	90.4193	146.298	119.581	106.696	89.4148	105.629	100.853	114.512	126.491	102.48	128.024	137.213	125.012	104.737	91.4675	110.363	102.194	106.167	106.116	93.3012	86.0249	106.268	94.0402	141.138	131.76	132.197	133.808	110.982	98.1797	107.366	91.0915	92.8143	143.006	72.015	120.943	73.5048	80.5681	96.8861	63.4445	69.8842	113.292	90.9298	98.4984	148.537	114.302	87.5795
PWY-5415	catechol degradation I (meta-cleavage pathway)	294.355	192.679	194.43400000000003	203.622	211.746	188.139	207.87	197.973	194.63	204.707	204.759	247.944	186.318	138.447	150.871	172.671	152.735	172.56099999999995	187.068	167.486	184.246	219.378	184.499	235.152	248.841	213.338	190.096	214.419	223.32	218.76	202.302	242.481	194.962	210.93400000000003	237.037	242.405	185.234	204.419	195.678	188.623	232.966	220.753	197.121	197.726	201.022	166.692	210.448	179.85
PWY-5417	catechol degradation III (ortho-cleavage pathway)	82.2865	82.0147	79.866	83.8276	82.2041	83.4977	95.847	84.8894	89.7393	110.148	106.18	109.114	83.2961	62.0158	59.102	87.887	98.7453	97.0131	88.8287	98.6964	100.049	89.9844	104.815	94.8766	79.9853	66.4986	69.5219	71.7273	72.5824	78.7504	67.6962	72.9007	69.5886	97.2268	89.5644	105.101	93.93	97.2984	93.135	118.69	163.165	153.338	111.315	102.834	100.175	87.0282	88.7894	93.5429
PWY-5419	catechol degradation to 2-oxopent-4-enoate II	193.541	143.46	143.222	145.14700000000005	147.623	136.382	142.236	139.346	137.241	154.589	151.79399999999995	158.179	158.57399999999996	142.411	155.55100000000004	116.336	111.263	119.102	129.019	115.172	125.972	132.784	125.917	124.438	154.347	138.358	127.077	143.149	170.733	164.618	197.924	164.73	164.175	131.722	138.908	138.965	154.92	190.243	151.751	121.34	132.308	137.13	117.429	103.021	155.20600000000005	122.04	156.017	123.065
PWY-5420	catechol degradation II (meta-cleavage pathway)	224.398	155.22299999999996	155.989	159.711	164.662	149.139	159.16	154.191	151.923	165.774	163.799	181.795	164.109	135.429	148.0	129.61700000000002	120.092	131.424	142.977	127.367	139.83	154.991	140.407	152.04399999999995	180.157	157.997	142.666	161.782	183.838	177.351	190.564	186.025	169.28099999999995	151.733	163.923	165.495	160.315	189.948	162.653	138.417	158.41899999999995	159.07399999999996	137.888	125.845	165.83700000000005	131.424	167.88	136.67
PWY-5430	meta cleavage pathway of aromatic compounds	156.786	77.1235	81.0895	79.9133	90.8522	69.3938	77.0537	69.9069	67.211	80.2773	78.833	98.2857	85.1649	25.2265	25.8334	50.7064	48.1262	53.2972	48.7924	59.9495	56.0315	47.7962	56.852	47.9977	72.5181	64.1374	53.7879	74.2332	64.5139	72.1105	50.8771	80.4203	47.4636	66.5585	73.0288	70.8003	39.0006	48.8776	45.3433	48.4614	71.8988	74.0091	59.8972	54.8487	48.2296	52.1278	100.292	63.1846
PWY-5431	aromatic compounds degradation via &beta;-ketoadipate	82.2865	82.0147	79.866	83.8276	82.2041	83.4977	95.847	84.8894	89.7393	110.148	106.18	109.114	83.2961	62.0158	59.102	87.887	98.7453	97.0131	88.8287	98.6964	100.049	89.9844	104.815	94.8766	79.9853	66.4986	69.5219	71.7273	72.5824	78.7504	67.6962	72.9007	69.5886	97.2268	89.5644	105.101	93.93	97.2984	93.135	118.69	163.165	153.338	111.315	102.834	100.175	87.0282	88.7894	93.5429
PWY-5484	glycolysis II (from fructose 6-phosphate)	1127.69	1138.74	1152.41	1125.19	1116.48	1114.76	1141.43	1126.38	1118.22	1129.86	1125.07	1138.42	1129.11	1104.62	1090.56	1168.23	1158.59	1164.92	1174.6	1177.2	1169.28	1184.73	1164.03	1195.67	1199.41	1202.92	1213.56	1208.44	1201.5	1196.87	1215.82	1204.37	1226.19	1199.05	1160.11	1181.49	1217.38	1208.72	1229.26	1187.38	1188.28	1180.61	1194.04	1226.99	1201.99	1220.21	1216.86	1207.67
PWY-5499	vitamin B6 degradation	0.0753885	0.017727299999999998	0.0	0.0	0.195364	0.051850400000000005	0.858353	0.71383	0.324223	0.0218054	0.118291	0.121541	0.0332784	0.0404981	0.0	0.031054200000000007	0.0612401	0.0300622	0.0482571	0.0926923	0.0	0.304225	0.15111	0.10017	0.0	0.0	0.104109	0.0735278	0.148128	0.0701097	0.0180303	0.0	0.0514869	0.259187	0.0433567	0.214447	0.07416299999999999	0.0	0.0	0.0	0.0192802	0.0	0.0166463	0.0354036	0.0	0.08037419999999999	0.00770623	0.0305571
PWY-5505	L-glutamate and L-glutamine biosynthesis	574.137	556.813	532.222	498.934	515.054	494.997	536.144	519.8240000000002	535.857	506.559	491.442	518.32	503.207	477.252	461.785	519.191	488.897	501.447	511.669	526.618	524.7869999999998	532.856	551.634	543.015	557.444	545.2280000000002	532.564	503.531	520.035	523.714	575.118	540.663	538.382	502.8	541.025	583.47	503.926	453.161	471.211	515.543	532.151	591.6659999999998	532.683	442.227	503.63	541.744	513.945	510.42800000000005
PWY-5507	adenosylcobalamin biosynthesis I (early cobalt insertion)	10.7452	9.9371	5.69351	19.173	19.4128	19.5968	8.48011	11.0922	11.9337	9.26061	13.4652	11.9249	57.4476	56.0552	49.2459	43.6754	34.1745	30.8495	41.9026	35.0173	35.1932	46.3585	39.2777	51.181	15.447	20.5286	18.8498	14.3	24.9163	19.7236	18.8082	17.0556	17.9537	16.7563	15.3121	18.592	63.7589	129.349	110.1	55.8754	101.162	70.7278	59.6833	69.821	55.8057	41.2291	59.3933	33.2065
PWY-5509	adenosylcobalamin biosynthesis from cobyrinate a,c-diamide I	355.425	381.038	367.836	421.395	424.603	433.763	416.36	419.474	435.77	460.954	450.494	444.951	395.608	424.127	386.818	411.93	419.95	412.516	415.904	417.554	412.09	435.575	452.654	468.11300000000006	566.534	535.578	499.301	479.537	464.625	430.351	446.521	528.99	465.904	419.935	440.546	459.157	490.06	482.194	472.899	474.24	501.841	481.97	511.136	502.008	480.758	434.964	425.039	459.916
PWY-5519	D-arabinose degradation III	0.0	0.042971	0.049987300000000005	0.0	0.06521030000000001	0.0	0.0357359	0.08963380000000001	0.0	0.0	0.06757919999999999	0.015557299999999996	0.123673	0.0	0.07966960000000001	0.0551999	0.0	0.0	0.0367642	0.109024	0.014444299999999997	0.0274728	0.0480048	0.0193429	0.0962277	0.0503608	0.0410148	0.13476400000000002	0.16788499999999998	0.187057	0.0970768	0.15698800000000002	0.111527	0.0	0.08480839999999999	0.101686	0.122157	0.0517149	0.0213455	0.0	0.0262464	0.0383768	0.022794400000000003	0.117956	0.0440655	0.028514	0.0658821	0.048035
PWY-5529	superpathway of bacteriochlorophyll a biosynthesis	29.4058	26.2674	29.8373	23.9076	29.3429	29.1586	39.0639	30.412	30.4632	33.0505	32.303000000000004	37.4881	39.4379	41.7322	34.0994	48.1571	46.4808	46.0549	38.8559	41.2217	42.5118	37.534	38.6063	40.2105	19.9292	22.4478	16.9202	15.6129	22.6403	20.0971	17.3562	20.0396	14.292	33.2001	25.9587	37.1477	28.9063	35.9202	34.5414	25.9522	21.1336	26.509	29.7982	33.4621	35.4923	35.4057	31.0036	30.1429
PWY-5531	chlorophyllide a biosynthesis II (anaerobic)	39.9364	46.124	48.5405	55.0054	47.0135	49.7131	53.1632	54.8603	51.4659	61.8303	59.6531	60.3275	37.7557	39.8993	34.5465	72.6628	67.3493	65.9223	67.4306	67.6105	71.132	59.2599	55.6847	55.5296	52.2148	55.3043	46.7888	51.0056	59.2769	57.6594	53.0941	46.3292	51.9007	67.6032	69.0636	84.0468	53.9322	68.2226	59.589	66.785	55.111	55.6672	69.1863	70.1227	71.6176	58.2089	62.411	67.3797
PWY-5532	adenosine nucleotides degradation IV	0.0	0.0	0.0	0.0	0.0	0.0	0.0	0.0	0.0	0.0	0.0	0.0	0.0	0.181944	0.0	0.0	0.0	0.0	0.0	0.0	0.0	0.0	0.0	0.0	0.0	0.0	0.0	0.0	0.0	0.0	0.0	0.0	0.0	0.0	0.0	0.0	0.0	0.0	0.0	0.0	0.0	0.0	0.0	0.0	0.0	0.0	0.0	0.0
PWY-5634	superpathway of penicillin, cephalosporin and cephamycin biosynthesis	0.0484122	0.046128800000000005	0.0	0.03725	0.0951882	0.0884075	0.0553634	0.0338251	0.0421821	0.0321521	0.06624980000000001	0.0478173	0.0	0.0	0.0	0.0	0.0	0.0	0.0	0.0	0.0	0.0	0.0	0.0	0.0167739	0.0	0.030429	0.0	0.0	0.0	0.00854094	0.0121374	0.0312503	0.0204815	0.0	0.0311313	0.0	0.00878112	0.0	0.0	0.0	0.0	0.0	0.0	0.0	0.0	0.0	0.0
PWY-5647	2-nitrobenzoate degradation I	106.459	80.6	80.6303	69.9571	77.456	70.2245	74.4305	75.387	73.2307	67.3586	62.8554	68.2158	75.247	74.7428	98.6202	57.5588	54.1789	53.0297	61.8347	65.5014	68.8236	77.6874	74.5302	70.8302	80.4477	71.7938	69.5754	78.6444	99.7553	97.0057	115.663	89.0536	92.9801	66.8872	80.2848	82.5796	71.2933	110.116	80.0567	74.4655	80.3959	85.2856	66.8123	56.9875	94.1681	71.0851	99.7314	74.0491
PWY-5651	L-tryptophan degradation to 2-amino-3-carboxymuconate semialdehyde	118.213	99.4548	97.288	95.7321	104.698	100.186	100.629	104.425	99.5649	100.19	96.2883	90.5349	104.343	108.058	139.991	82.4212	77.92399999999998	75.5986	85.0695	95.691	99.6067	120.777	134.563	119.358	149.386	131.444	120.105	141.039	165.382	160.537	181.955	150.585	160.0	108.99	123.478	135.345	127.91	182.75	147.855	132.615	177.188	181.775	122.628	100.817	166.81099999999995	119.775	154.347	139.237
PWY-5654	2-amino-3-carboxymuconate semialdehyde degradation to 2-oxopentenoate	136.43200000000002	105.035	105.849	91.5309	98.3091	89.3477	95.6346	95.6818	94.7643	87.2005	82.3956	88.6597	86.4088	78.4303	99.8325	69.2635	64.3827	66.4185	75.4992	73.5909	76.4117	89.1158	78.0273	83.8299	82.6465	74.1016	77.4927	81.0104	102.349	99.2002	118.791	94.7335	95.5398	74.4133	90.664	89.2313	73.3999	111.511	80.7396	78.818	77.196	82.7801	69.3309	60.7597	95.8272	72.8473	101.553	73.9327
PWY-5655	L-tryptophan degradation IX	138.346	106.633	106.198	100.227	109.11	100.726	105.164	106.371	102.895	99.7818	94.5705	99.4892	104.648	99.2651	122.878	82.6002	77.4959	76.7209	88.1438	91.8532	96.7949	113.227	109.725	108.771	125.591	110.864	103.885	118.712	141.78799999999995	138.248	153.636	131.58	132.387	99.1659	115.154	122.63	105.953	149.961	117.143	111.169	127.344	131.628	103.313	89.70200000000001	135.164	102.03	135.808	110.169
PWY-5656	mannosylglycerate biosynthesis I	4.98116	6.655480000000002	5.0662400000000005	9.07176	12.652	10.6316	8.85133	11.039	9.75583	16.776	15.7665	17.0452	3.65425	2.08238	8.42459	5.02744	4.04346	2.53336	2.82795	3.13893	2.16735	5.94245	7.84103	8.83178	7.479419999999998	6.23874	4.73292	6.57983	8.91918	8.60418	8.14069	17.5335	6.41136	8.68019	10.6195	9.86012	1.36104	1.91649	1.28567	1.89631	0.704481	1.79131	2.82361	1.81709	4.87244	0.924036	1.41396	0.730803
PWY-5659	GDP-mannose biosynthesis	1403.91	1434.85	1436.71	1461.02	1469.28	1473.43	1438.5	1446.95	1442.22	1455.99	1454.68	1430.95	1445.3	1488.54	1465.02	1387.15	1399.65	1395.66	1393.19	1391.28	1389.86	1347.91	1368.27	1327.08	1220.8	1268.8	1276.89	1270.16	1319.24	1344.86	1305.07	1258.36	1269.06	1314.24	1394.89	1325.64	1263.71	1223.57	1233.22	1312.61	1277.68	1295.61	1318.41	1252.98	1305.18	1354.13	1338.95	1281.28
PWY-5667	CDP-diacylglycerol biosynthesis I	1346.82	1405.68	1390.41	1451.26	1469.17	1464.9	1430.52	1448.24	1462.8	1431.05	1430.23	1390.28	1487.67	1543.22	1521.37	1365.93	1389.05	1348.76	1347.26	1352.6	1345.21	1358.94	1401.35	1395.36	1461.99	1467.72	1444.39	1426.2	1417.33	1395.34	1411.81	1442.62	1404.33	1368.04	1430.42	1383.05	1443.64	1418.73	1417.27	1389.29	1390.55	1362.83	1424.98	1388.32	1390.22	1389.59	1344.58	1350.27
PWY-5675	nitrate reduction V (assimilatory)	0.0	0.0	0.0	0.0	0.0	0.0	0.0	0.0	0.0	0.0	0.0	0.0	0.0	0.0	0.0	0.0	0.0	0.0	0.0	0.0	0.0	0.0	0.0	0.0	0.0	0.0	0.0	0.0	0.0	0.0	0.0	0.0	0.0	0.0	0.0	0.0	0.0	0.0527183	0.0	0.0	0.0	0.0	0.0	0.0	0.0	0.0	0.0	0.0
PWY-5676	acetyl-CoA fermentation to butanoate II	109.922	123.443	121.52	135.372	132.469	139.434	133.599	121.27	148.04399999999995	112.018	117.664	114.767	196.104	174.91099999999997	144.378	132.864	139.92700000000002	122.115	123.932	123.277	108.111	185.483	184.269	239.796	506.806	446.013	395.92800000000005	396.43300000000005	298.775	233.0	322.32	417.681	383.87	250.779	214.007	250.731	381.707	339.4840000000001	363.172	222.426	214.079	189.452	238.693	343.806	236.318	208.583	203.859	283.19
PWY-5677	succinate fermentation to butanoate	0.37696	1.81292	0.703322	1.5128	3.12141	1.6547	0.5478850000000001	0.61465	1.03877	1.6925400000000002	4.07648	3.81259	3.03448	7.12833	3.55922	2.5789	0.8604280000000001	1.29642	2.38338	4.14125	1.58382	8.08126	3.07117	2.80618	1.7306099999999998	0.772231	0.362112	0.685873	0.667221	1.14629	0.804395	0.655434	0.622917	2.09813	1.86725	1.86328	6.584039999999999	8.0834	6.57063	10.9289	16.8282	13.2642	8.297889999999999	5.90951	10.3675	2.96851	2.997	5.01107
PWY-5679	clavulanate biosynthesis	1.04706	0.803638	0.610831	0.413667	0.8729299999999999	1.0759	0.8219799999999999	0.986594	0.782974	1.82435	1.30684	1.04039	0.48861	0.0	0.28772800000000004	0.476165	0.0	0.200415	0.0	0.2322	0.0	1.26423	1.42729	1.78303	0.992437	0.629641	0.34356	0.0	1.32506	1.04178	0.821125	2.8566	0.6548	0.0205555	0.405336	0.4799520000000001	2.5741	0.765145	0.5802149999999999	11.4469	15.0273	31.3961	12.7029	6.67692	7.3688600000000015	0.161598	0.0154125	0.0439586
PWY-5686	UMP biosynthesis	1277.87	1351.82	1345.74	1367.79	1374.13	1376.13	1358.18	1366.14	1378.97	1343.58	1343.54	1313.83	1408.08	1465.12	1442.23	1326.71	1339.56	1314.48	1319.48	1320.86	1310.94	1304.57	1326.13	1320.57	1343.61	1364.52	1354.84	1336.29	1342.45	1330.59	1356.76	1343.15	1342.58	1301.55	1347.92	1313.55	1358.46	1327.33	1334.37	1307.21	1282.07	1283.36	1344.53	1314.05	1317.49	1349.49	1307.72	1306.28
PWY-5695	urate biosynthesis/inosine 5'-phosphate degradation	1397.97	1417.82	1404.62	1466.32	1458.04	1466.6	1453.66	1429.56	1415.29	1546.56	1563.02	1528.83	1338.04	1247.03	1305.16	1498.19	1508.86	1509.19	1508.54	1522.09	1558.08	1500.21	1545.62	1445.69	1398.21	1357.96	1354.54	1357.04	1387.06	1423.69	1298.43	1355.69	1335.67	1452.56	1495.51	1528.65	1328.62	1473.39	1387.95	1526.54	1494.79	1524.13	1496.56	1482.16	1504.42	1380.91	1426.48	1519.96
PWY-5705	allantoin degradation to glyoxylate III	100.947	117.008	112.083	120.854	111.265	110.974	121.117	121.641	117.864	118.688	114.073	115.933	117.042	89.6448	106.391	129.745	138.084	125.934	127.491	132.017	132.994	152.615	160.912	152.341	145.884	166.054	223.66	216.396	189.683	199.323	211.745	179.09	229.899	209.856	161.947	180.718	194.796	220.327	226.092	182.808	175.634	171.5	186.357	216.275	192.729	177.93099999999995	163.548	203.07
PWY-5737	(5R)-carbapenem carboxylate biosynthesis	0.0	0.0	0.0	0.0	0.0	0.0	0.0	0.0	0.0	0.0	0.0	0.0	0.0	0.0	0.0	0.0	0.0	0.0	0.0	0.0	0.0	0.0	0.0	0.0	0.0	0.0	0.0	0.0	0.0	0.0	0.0	0.0	0.0	0.0	0.0	0.0	0.0	0.0	0.0	0.0	0.0	0.0	0.0	0.0	0.0	0.0	0.0	0.0
PWY-5741	ethylmalonyl-CoA pathway	77.6581	95.2	80.5184	137.343	130.766	139.579	110.409	113.826	113.46	118.815	127.988	116.377	97.8001	113.707	108.765	95.864	114.037	90.1866	95.3947	92.3916	91.6135	100.448	105.332	94.3456	97.4569	100.728	81.3902	94.8591	101.431	99.1956	88.4818	73.2913	80.48100000000002	91.6941	139.569	108.171	112.567	101.893	96.3405	94.9415	83.8487	87.4176	103.512	82.6444	90.3531	81.3996	84.8585	80.2939
PWY-5743	3-hydroxypropanoate cycle	1.71218	2.1051900000000003	2.39703	1.97464	1.81908	2.77889	2.79752	2.59023	2.54296	3.05504	2.72335	1.66003	1.39113	0.8880110000000001	1.45297	1.85561	1.4867	2.11442	1.86669	1.73115	2.28616	3.38337	2.85507	2.17506	1.18305	1.95648	2.32914	2.46691	3.00141	3.4153	2.6609700000000003	3.114	2.83797	6.19816	4.51995	2.97372	2.61535	4.51043	4.32195	2.65167	2.76431	4.1254	3.90446	3.28967	3.94347	3.08402	2.3446	2.58538
PWY-5744	glyoxylate assimilation	1.91625	2.44006	2.90763	2.25409	1.92729	3.14108	3.2838	2.95545	2.73917	3.27256	2.89936	1.84263	1.52215	1.00694	1.57691	1.95203	1.53434	2.24332	1.94926	1.81206	2.3501	3.64641	2.91991	2.2774	1.30241	2.15635	2.55979	2.62942	3.1181400000000004	3.5293	2.75877	3.68058	2.96015	6.37755	4.82129	3.08096	2.71529	4.64465	4.46296	2.8233	2.7705	4.14264	4.12004	3.46396	4.2351	3.2272	2.50778	2.65462
PWY-5747	2-methylcitrate cycle II	210.181	221.08900000000003	212.628	170.62099999999995	178.002	177.373	203.159	191.68400000000003	194.798	228.105	218.991	204.381	191.523	171.65099999999995	202.356	258.943	247.578	250.675	248.867	280.257	275.07	243.51	270.052	223.616	167.61700000000005	184.995	235.365	244.496	235.433	281.723	309.016	203.063	293.624	293.488	205.163	260.671	272.955	299.886	292.686	261.814	303.636	297.7990000000001	244.273	296.178	306.533	304.722	333.999	316.777
PWY-5757	fosfomycin biosynthesis	0.0	0.0	0.0	0.0	0.0966989	0.206362	0.0	0.0	0.0	0.0	0.134656	0.307698	1.16237	0.0	0.0	0.0	0.0	0.0798693	0.0385342	0.0386342	0.178989	0.511415	0.241473	0.0798958	0.067114	0.173746	0.0	0.221104	0.231367	0.0813977	0.0	0.0	0.12997899999999998	0.0	0.121185	0.348	0.0	0.817735	0.949448	0.0	0.0	0.0	0.0	0.07928400000000001	1.04332	0.0	0.0	0.0292691
PWY-5823	superpathway of CDP-glucose-derived O-antigen building blocks biosynthesis	0.0	0.0	0.0	0.0	0.0	0.0	0.0	0.0	0.0	0.0	0.0	0.0	0.0	0.0	0.0	0.0	0.0	0.0	0.0	0.0	0.0	0.0	0.0	0.0	0.0	0.0	0.0	0.0	0.0	0.0	0.0	0.0	0.0	0.0	0.0	0.0	0.0	0.0	0.0	0.0	0.0	0.0	0.0	0.0	0.0171285	0.0	0.0	0.0
PWY-5837	1,4-dihydroxy-2-naphthoate biosynthesis I	260.313	277.75	277.115	332.922	318.377	315.21	295.731	314.1620000000001	313.971	322.563	313.893	320.423	318.768	353.701	324.58	293.204	273.283	295.818	281.259	278.91	271.10400000000004	318.711	307.751	370.946	553.016	532.974	512.237	494.835	425.647	378.008	420.564	539.033	455.686	356.088	346.495	334.913	425.199	352.793	393.163	344.4369999999999	344.3830000000001	311.374	364.39	387.426	362.046	364.109	310.723	361.004
PWY-5838	superpathway of menaquinol-8 biosynthesis I	508.697	533.071	533.908	586.76	565.9169999999998	555.498	544.279	556.42	557.135	567.096	558.047	573.544	563.835	608.179	564.56	546.191	521.821	549.656	535.239	532.436	521.031	562.359	543.9540000000002	607.153	753.2660000000002	749.445	734.29	712.192	655.133	619.1080000000002	662.0310000000002	732.635	683.113	596.352	585.641	575.141	660.352	584.354	630.175	591.181	587.123	555.955	619.394	631.14	610.947	622.711	559.165	604.55
PWY-5840	superpathway of menaquinol-7 biosynthesis	520.566	541.227	543.919	592.37	568.021	556.08	550.1519999999998	559.568	560.075	570.214	560.1519999999998	583.908	565.535	608.7819999999998	561.521	557.895	528.354	562.99	547.375	542.807	530.304	576.37	550.346	625.91	796.01	787.539	776.64	747.451	677.654	636.464	684.693	780.727	716.018	617.111	592.743	589.203	680.841	597.002	651.553	610.7719999999998	604.535	570.1759999999998	638.712	668.814	630.007	641.861	573.507	623.9540000000002
PWY-5845	superpathway of menaquinol-9 biosynthesis	231.357	238.178	249.421	151.54	180.784	187.451	227.627	266.038	219.906	187.367	182.966	155.183	286.851	347.467	365.025	308.536	260.209	247.275	300.139	334.56699999999995	329.34	338.2519999999999	354.295	314.656	360.458	348.954	303.157	361.182	396.213	377.494	463.592	374.778	427.758	280.342	298.057	343.717	340.551	390.162	361.814	338.097	426.374	406.73	307.706	322.26	432.027	365.817	424.607	389.045
PWY-5850	superpathway of menaquinol-6 biosynthesis I	231.357	238.178	249.421	151.54	180.784	187.451	227.627	266.038	219.906	187.367	182.966	155.183	286.851	347.467	365.025	308.536	260.209	247.275	300.139	334.56699999999995	329.34	338.2519999999999	354.295	314.656	360.458	348.954	303.157	361.182	396.213	377.494	463.592	374.778	427.758	280.342	298.057	343.717	340.551	390.162	361.814	338.097	426.374	406.73	307.706	322.26	432.027	365.817	424.607	389.045
PWY-5855	ubiquinol-7 biosynthesis (prokaryotic)	486.839	514.714	510.883	507.05300000000005	546.514	570.8480000000002	532.41	552.045	553.474	578.047	577.436	491.841	578.239	558.1469999999998	609.488	471.693	510.836	458.176	478.821	494.984	505.442	508.1230000000001	582.34	484.724	388.503	409.714	383.479	408.885	478.866	492.756	480.15	411.49	436.396	489.68	562.247	513.637	490.105	550.836	493.336	481.949	524.251	539.303	478.787	395.694	513.069	464.173	517.855	486.054
PWY-5856	ubiquinol-9 biosynthesis (prokaryotic)	486.839	514.714	510.883	507.05300000000005	546.514	570.8480000000002	532.41	552.045	553.474	578.047	577.436	491.841	578.239	558.1469999999998	609.488	471.693	510.836	458.176	478.821	494.984	505.442	508.1230000000001	582.34	484.724	388.503	409.714	383.479	408.885	478.866	492.756	480.15	411.49	436.396	489.68	562.247	513.637	490.105	550.836	493.336	481.949	524.251	539.303	478.787	395.694	513.069	464.173	517.855	486.054
PWY-5857	ubiquinol-10 biosynthesis (prokaryotic)	486.839	514.714	510.883	507.05300000000005	546.514	570.8480000000002	532.41	552.045	553.474	578.047	577.436	491.841	578.239	558.1469999999998	609.488	471.693	510.836	458.176	478.821	494.984	505.442	508.1230000000001	582.34	484.724	388.503	409.714	383.479	408.885	478.866	492.756	480.15	411.49	436.396	489.68	562.247	513.637	490.105	550.836	493.336	481.949	524.251	539.303	478.787	395.694	513.069	464.173	517.855	486.054
PWY-5860	superpathway of demethylmenaquinol-6 biosynthesis I	165.09799999999996	169.93900000000005	178.632	105.388	126.761	131.709	161.97	191.519	156.06	131.804	128.52700000000002	108.214	207.204	254.734	269.30400000000003	225.246	186.99	177.21099999999996	218.566	246.179	242.203	249.726	262.425	230.443	267.455	257.254	220.63	268.039	297.426	281.908	354.6869999999999	279.382	324.096	203.391	216.617	254.087	250.929	292.993	268.961	249.742	325.283	308.2390000000001	224.542	236.847	328.6740000000001	270.886	321.148	291.249
PWY-5861	superpathway of demethylmenaquinol-8 biosynthesis	396.475	416.572	417.775	465.811	445.976	436.552	427.315	438.801	438.781	449.158	440.491	456.577	443.001	481.907	442.299	430.254	406.862	433.677	420.153	417.376	407.646	446.996	428.36800000000005	489.4980000000001	637.391	628.878	614.507	593.845	535.923	500.872	540.674	615.625	563.48	480.464	466.17	458.786	539.933	468.288	512.1569999999998	475.098	473.701	443.589	499.89	514.362	493.649	499.999	441.75	485.655
PWY-5862	superpathway of demethylmenaquinol-9 biosynthesis	165.09799999999996	169.93900000000005	178.632	105.388	126.761	131.709	161.97	191.519	156.06	131.804	128.52700000000002	108.214	207.204	254.734	269.30400000000003	225.246	186.99	177.21099999999996	218.566	246.179	242.203	249.726	262.425	230.443	267.455	257.254	220.63	268.039	297.426	281.908	354.6869999999999	279.382	324.096	203.391	216.617	254.087	250.929	292.993	268.961	249.742	325.283	308.2390000000001	224.542	236.847	328.6740000000001	270.886	321.148	291.249
PWY-5863	superpathway of phylloquinol biosynthesis	290.579	308.745	308.16	367.304	351.802	348.226	327.80300000000005	347.279	346.96	355.837	346.566	354.339	351.967	388.817	357.601	325.279	303.318	328.31699999999995	312.45	309.726	301.387	352.764	340.079	408.39	594.2909999999998	574.685	554.531	536.15	464.116	414.142	458.816	581.55	495.318	391.978	380.469	368.9980000000001	462.605	385.788	429.276	379.489	378.55800000000005	343.907	400.016	425.539	397.416	400.575	343.92800000000005	396.636
PWY-5896	superpathway of menaquinol-10 biosynthesis	231.357	238.178	249.421	151.54	180.784	187.451	227.627	266.038	219.906	187.367	182.966	155.183	286.851	347.467	365.025	308.536	260.209	247.275	300.139	334.56699999999995	329.34	338.2519999999999	354.295	314.656	360.458	348.954	303.157	361.182	396.213	377.494	463.592	374.778	427.758	280.342	298.057	343.717	340.551	390.162	361.814	338.097	426.374	406.73	307.706	322.26	432.027	365.817	424.607	389.045
PWY-5897	superpathway of menaquinol-11 biosynthesis	494.494	515.998	517.9630000000002	570.936	547.722	536.794	527.304	539.1569999999998	539.543	550.4	540.263	560.756	545.911	589.471	544.258	532.93	504.451	537.866	521.316	517.368	505.135	552.185	528.679	602.617	773.5110000000002	764.8580000000002	752.952	724.862	655.243	613.5	661.706	759.534	692.684	592.356	571.769	565.749	658.1139999999998	574.192	627.502	585.737	580.511	545.628	613.38	641.139	605.43	616.803	548.66	600.086
PWY-5898	superpathway of menaquinol-12 biosynthesis	494.494	515.998	517.9630000000002	570.936	547.722	536.794	527.304	539.1569999999998	539.543	550.4	540.263	560.756	545.911	589.471	544.258	532.93	504.451	537.866	521.316	517.368	505.135	552.185	528.679	602.617	773.5110000000002	764.8580000000002	752.952	724.862	655.243	613.5	661.706	759.534	692.684	592.356	571.769	565.749	658.1139999999998	574.192	627.502	585.737	580.511	545.628	613.38	641.139	605.43	616.803	548.66	600.086
PWY-5899	superpathway of menaquinol-13 biosynthesis	494.494	515.998	517.9630000000002	570.936	547.722	536.794	527.304	539.1569999999998	539.543	550.4	540.263	560.756	545.911	589.471	544.258	532.93	504.451	537.866	521.316	517.368	505.135	552.185	528.679	602.617	773.5110000000002	764.8580000000002	752.952	724.862	655.243	613.5	661.706	759.534	692.684	592.356	571.769	565.749	658.1139999999998	574.192	627.502	585.737	580.511	545.628	613.38	641.139	605.43	616.803	548.66	600.086
PWY-5910	superpathway of geranylgeranyldiphosphate biosynthesis I (via mevalonate)	34.5638	34.4236	35.6647	35.8457	31.5344	33.4804	32.243	31.3347	26.9518	25.6194	29.2552	28.4132	37.6591	36.1786	32.5133	37.7597	41.00100000000001	41.3171	44.2236	45.7736	43.6748	37.3869	32.2975	33.539	26.4309	27.4463	21.7559	29.3362	43.5119	47.0845	33.6354	24.462	36.5622	32.6517	36.9759	33.1484	32.1122	37.4457	37.3869	41.2806	47.14100000000001	50.6468	36.5722	30.2369	30.7369	47.155	65.1281	46.5066
PWY-5913	TCA cycle VI (obligate autotrophs)	1103.87	1107.87	1107.59	1078.83	1066.03	1076.18	1086.24	1086.33	1081.87	1099.14	1078.49	1088.02	1082.41	1087.05	1084.33	1113.11	1123.33	1127.33	1101.0	1125.13	1103.21	1072.18	1073.88	1038.25	888.758	913.411	962.489	986.036	1015.65	1069.76	1037.99	926.759	1004.48	1082.24	1045.55	1068.99	980.234	1014.28	1003.54	1020.77	1019.59	1017.95	1002.72	995.192	1048.88	1070.24	1093.79	1033.32
PWY-5918	superpathay of heme biosynthesis from glutamate	1035.45	1056.33	1061.7	1021.93	1004.78	1005.57	1033.53	1015.26	1025.34	999.382	998.66	1033.87	1040.41	1057.71	1045.83	1074.66	1056.3	1074.08	1056.93	1058.83	1036.24	1045.11	1013.25	1058.47	1061.92	1063.84	1084.44	1063.51	1037.98	1035.5	1061.88	1082.76	1078.22	1050.51	992.718	1034.3	1037.81	983.646	1022.55	1048.92	1015.82	1007.89	1062.7	1096.05	1045.01	1069.53	1041.53	1039.06
PWY-5920	superpathway of heme biosynthesis from glycine	514.578	567.331	557.312	605.156	633.486	656.493	611.6709999999998	640.085	624.107	663.395	662.702	590.085	631.375	645.578	688.3910000000002	568.627	612.851	546.148	580.7959999999998	606.13	622.4209999999998	601.025	672.3489999999998	572.859	544.377	550.016	511.3130000000001	557.4630000000002	609.2230000000002	638.391	625.446	531.707	586.895	631.107	665.6239999999998	644.178	650.847	717.143	669.345	630.187	673.2189999999998	665.4960000000002	623.6709999999998	558.216	661.948	594.644	634.7280000000002	646.799
PWY-5940	streptomycin biosynthesis	0.0255224	0.0	0.0	0.0	0.0677273	0.0	0.0	0.0867158	0.0	0.0	0.0	0.0	0.0	0.0	0.0	0.044947900000000006	0.0431416	0.0	0.100344	0.0441509	0.0206735	0.0255727	0.0	0.0260222	0.0	0.0	0.0	0.0	0.12414	0.0484591	0.0	0.0	0.0	0.0	0.0251916	0.0	0.0	0.0	0.0	0.0	0.0270438	0.0	0.0271673	0.09004880000000001	0.0173604	0.0	0.0	0.0
PWY-5941	glycogen degradation II (eukaryotic)	370.983	362.542	352.465	282.578	312.144	306.581	308.002	316.321	332.075	260.158	257.16700000000003	260.072	377.35	368.946	400.024	338.715	331.86800000000005	330.652	331.494	306.9	325.971	317.18	278.475	306.9190000000001	149.279	166.75599999999997	160.69	146.539	152.311	150.109	149.385	169.951	140.297	170.65200000000004	188.433	205.669	161.584	165.153	154.95600000000005	158.686	115.023	135.429	159.268	104.96	147.841	201.821	181.298	202.45
PWY-5971	palmitate biosynthesis II (bacteria and plants)	415.529	456.119	456.42	465.026	509.521	537.2230000000002	498.062	527.0740000000002	510.244	488.509	493.458	432.112	686.4780000000002	682.763	765.498	497.91	549.597	463.905	502.807	523.004	554.523	560.559	661.9960000000002	517.457	515.906	484.37	434.128	469.92	566.128	572.695	609.387	484.348	520.735	506.001	572.476	535.863	572.884	705.145	629.269	507.721	579.8480000000002	642.408	537.2230000000002	417.408	585.592	532.2669999999998	554.1519999999998	545.442
PWY-5973	cis-vaccenate biosynthesis	923.366	1033.67	995.633	1163.18	1241.28	1275.69	1143.73	1229.85	1221.36	1170.27	1175.86	1039.49	1319.03	1367.94	1426.21	1049.61	1153.42	1000.0	1034.79	1051.06	1069.55	1108.0	1242.08	1136.81	1242.16	1212.94	1100.97	1156.13	1186.23	1156.02	1159.56	1156.76	1129.63	1095.99	1253.53	1130.69	1306.23	1375.91	1290.74	1152.79	1241.38	1267.02	1190.48	1061.2	1175.04	1060.08	1082.95	1159.66
PWY-5989	stearate biosynthesis II (bacteria and plants)	343.722	374.387	373.075	378.909	416.591	447.319	412.884	441.711	419.499	412.85	420.537	355.446	602.979	582.956	679.346	433.109	479.023	395.727	438.35	472.027	505.733	494.681	599.595	445.654	454.344	430.517	382.31	458.487	565.424	583.295	599.836	428.389	523.876	514.352	545.49	542.2090000000002	599.259	812.868	662.935	500.513	689.421	716.7860000000002	515.996	420.80300000000005	615.5830000000002	506.309	607.17	635.818
PWY-6071	superpathway of phenylethylamine degradation	158.476	156.428	150.832	201.805	199.751	195.546	194.41	206.756	205.709	203.234	200.896	191.298	155.817	168.71599999999995	161.944	158.04399999999995	160.316	141.908	162.627	158.445	164.345	167.73	186.457	176.36700000000005	197.661	204.326	225.066	220.61	196.306	207.299	198.602	220.343	213.477	205.066	207.092	195.166	218.745	196.816	212.813	215.582	240.943	229.336	190.563	196.514	186.997	183.715	184.267	187.024
PWY-6107	chlorosalicylate degradation	23.537	30.4457	24.8965	35.2098	35.7562	37.6873	38.3526	37.8022	37.1558	30.3085	37.5782	35.3023	51.3025	36.3793	40.497	36.8444	42.8602	34.1112	41.4245	36.8325	31.9987	41.1734	40.9217	37.7471	31.928	25.2718	22.8081	26.4305	27.5238	33.3067	29.6331	22.8089	30.7364	30.4427	46.8973	36.8645	55.2043	53.1085	54.0247	37.2802	36.8778	38.5656	38.679	32.3175	31.6214	38.5877	35.7678	35.1315
PWY-6121	5-aminoimidazole ribonucleotide biosynthesis I	1271.1	1336.06	1333.9	1336.6	1342.51	1343.88	1336.23	1333.73	1348.35	1323.85	1323.71	1289.56	1390.63	1437.35	1423.05	1323.67	1333.49	1310.96	1319.83	1327.9	1319.88	1310.72	1327.72	1324.01	1319.63	1351.57	1348.96	1336.33	1344.01	1342.11	1362.19	1347.68	1348.94	1331.9	1335.27	1319.99	1368.45	1349.02	1348.52	1322.31	1310.93	1305.84	1352.36	1334.17	1337.03	1360.97	1330.75	1329.13
PWY-6122	5-aminoimidazole ribonucleotide biosynthesis II	1280.07	1348.72	1345.86	1354.0	1355.54	1357.41	1348.58	1347.13	1360.49	1331.15	1331.1	1305.23	1412.09	1456.21	1436.87	1340.97	1346.51	1327.01	1334.53	1339.44	1328.74	1320.93	1330.9	1337.96	1333.97	1367.51	1368.44	1350.77	1354.82	1350.33	1369.81	1363.51	1361.88	1347.72	1343.47	1327.99	1380.81	1352.43	1360.61	1334.31	1310.66	1307.5	1364.84	1350.62	1344.39	1374.94	1333.47	1335.9
PWY-6123	inosine-5'-phosphate biosynthesis I	1091.02	1151.12	1146.62	1155.12	1158.83	1159.57	1152.51	1151.85	1161.87	1136.7	1137.23	1114.45	1205.98	1247.93	1229.1	1142.61	1148.74	1131.77	1137.71	1141.55	1131.23	1125.92	1137.62	1138.7	1140.91	1165.15	1164.02	1149.19	1152.51	1145.15	1170.18	1161.66	1162.59	1120.27	1145.47	1128.56	1173.17	1146.92	1152.72	1131.63	1109.5	1109.12	1161.0	1139.87	1141.15	1178.61	1149.1	1143.48
PWY-6125	superpathway of guanosine nucleotides de novo biosynthesis II	1307.65	1364.3	1362.04	1365.31	1360.95	1363.12	1363.51	1360.79	1364.48	1349.72	1350.85	1339.35	1395.97	1425.42	1412.88	1355.38	1354.47	1343.89	1352.56	1356.72	1347.84	1339.5	1344.98	1346.94	1357.01	1379.08	1386.29	1372.49	1375.25	1372.83	1399.18	1370.45	1388.8	1359.43	1361.81	1353.85	1382.11	1350.46	1364.64	1357.29	1338.35	1337.32	1381.54	1377.59	1369.81	1402.33	1374.55	1367.2
PWY-6126	superpathway of adenosine nucleotides de novo biosynthesis II	1327.99	1387.28	1383.37	1390.64	1397.2	1396.44	1386.88	1389.61	1398.18	1369.5	1371.32	1344.76	1442.98	1487.88	1473.53	1367.59	1371.91	1354.9	1357.51	1362.69	1353.3	1350.38	1367.68	1369.71	1390.75	1414.96	1411.59	1389.3	1388.01	1377.32	1411.8	1403.32	1400.41	1347.77	1378.51	1355.45	1401.47	1359.15	1370.89	1345.92	1324.14	1326.04	1383.67	1355.3	1361.89	1397.53	1366.53	1359.17
PWY-6143	CMP-pseudaminate biosynthesis	0.0	0.0	0.0	0.0	0.0	0.0	0.0	0.0	0.0	0.0	0.0	0.0	0.0	0.0	0.0	0.0	0.0	0.0	0.0	0.0	0.0	0.0	0.0	0.0	0.0	0.0	0.0	0.0	0.0	0.0	0.0	0.0	0.0	0.0	0.0	0.0	0.0	0.0	0.0	0.0	0.0	0.0	0.0	0.0	0.0	0.0	0.0	0.0
PWY-6147	6-hydroxymethyl-dihydropterin diphosphate biosynthesis I	1013.5	1038.52	1043.19	1039.89	1019.65	1021.98	1037.4	1022.02	1010.1	1033.91	1035.09	1029.95	1074.71	1071.69	1077.01	1077.56	1070.33	1062.27	1085.76	1094.47	1092.7	1076.34	1078.4	1084.9	1116.83	1137.19	1126.36	1135.17	1141.66	1138.94	1162.5	1145.25	1157.56	1113.0	1101.01	1108.36	1176.61	1191.65	1178.77	1134.72	1126.45	1109.55	1145.8	1156.98	1157.92	1157.36	1159.76	1147.11
PWY-6148	tetrahydromethanopterin biosynthesis	2.33663	1.7847400000000002	1.44737	0.8939030000000001	1.83001	2.31223	1.7989099999999998	2.23071	1.7438900000000002	4.0796199999999985	2.86908	2.31926	1.16342	0.0	0.687627	1.1312	0.0	0.478861	0.0	0.554786	0.0	2.95635	3.30752	4.1128800000000005	2.25939	1.47837	0.740544	0.0	1.45797	1.34303	1.14988	6.11585	1.4583700000000002	0.0	0.961572	1.05734	1.56087	0.876137	0.817542	0.0	0.0	0.0	0.760075	0.0	2.30026	0.0	0.0	0.0
PWY-6151	S-adenosyl-L-methionine cycle I	331.6090000000001	384.578	360.103	370.706	391.772	368.11300000000006	377.877	378.922	402.09	414.606	398.132	387.519	410.051	406.141	414.083	419.247	436.786	417.199	404.112	440.756	427.105	474.745	507.625	550.031	772.573	734.3810000000002	713.6610000000002	707.294	611.9780000000002	570.909	608.56	714.1560000000002	670.4789999999998	636.207	488.724	558.632	690.539	702.954	714.319	531.41	594.616	576.405	568.64	648.0790000000002	585.03	516.89	491.195	591.221
PWY-6163	chorismate biosynthesis from 3-dehydroquinate	1133.53	1191.17	1183.67	1190.84	1189.08	1188.53	1193.78	1193.11	1198.19	1166.58	1162.2	1163.21	1251.36	1277.46	1263.85	1198.08	1197.5	1182.66	1189.32	1192.83	1182.27	1169.6	1175.2	1181.58	1187.78	1210.17	1221.22	1203.8	1195.97	1195.91	1231.77	1199.63	1227.4	1178.29	1179.07	1177.27	1231.34	1217.67	1230.2	1181.43	1188.55	1180.32	1201.98	1203.11	1191.52	1243.53	1212.66	1213.44
PWY-6165	chorismate biosynthesis II (archaea)	0.0	0.0	0.0	0.0	0.0	0.0	0.0	0.0	0.230305	0.0	0.0	0.0	0.0	0.186897	0.0	0.0	0.0	0.0	0.0	0.0	0.0	0.187853	0.0	0.0686848	0.0	0.0	0.0	0.0	0.0	0.0	0.0	0.0	0.0	0.0	0.0	0.0	0.17513399999999998	0.0	0.0	0.12673900000000002	0.0	0.0	0.0	0.0	0.112995	0.0	0.0	0.0
PWY-6174	mevalonate pathway II (archaea)	12.2471	16.2517	16.4123	16.9527	16.1156	16.7092	13.6735	12.8185	15.4199	13.4005	15.9803	13.3746	17.9912	15.0798	12.7893	13.2642	17.0272	15.1668	16.704	14.6781	13.4182	13.364	13.2446	8.17634	8.45052	11.3741	10.7271	5.24202	6.81818	8.77085	8.05415	4.30795	6.99845	7.36217	10.7587	9.61793	6.84302	6.242380000000002	9.24055	6.22623	5.86916	7.1931699999999985	9.94473	6.3568	7.1772	12.2734	6.94462	4.31628
PWY-6182	superpathway of salicylate degradation	89.0455	87.4318	84.8313	90.0621	88.7151	89.9551	102.333	90.9727	95.7932	114.498	111.881	114.679	89.4283	66.8646	65.0184	94.4901	105.833	103.502	96.4879	105.792	107.552	97.6305	111.904	101.901	86.1875	72.3071	75.3391	78.2852	78.9067	85.9212	74.4465	78.4785	76.7104	104.13	97.4905	112.404	102.221	106.192	101.863	127.247	170.857	163.03799999999995	118.491	109.407	107.436	93.8606	96.7764	101.807
PWY-6185	4-methylcatechol degradation (ortho cleavage)	80.8689	81.9844	77.7889	86.7239	84.3058	84.9332	98.3482	86.6646	91.9773	118.505	112.082	115.122	79.9672	62.6524	57.4376	83.0354	88.7778	73.317	85.6399	82.706	84.891	86.7399	105.014	94.0746	82.7195	68.9084	74.9774	74.8615	75.984	81.312	67.6081	75.9772	69.9284	98.8467	89.5967	106.717	89.9686	95.7019	91.0284	120.74	165.743	153.153	113.441	101.953	101.203	85.4269	87.1606	92.2529
PWY-621	sucrose degradation III (sucrose invertase)	289.378	287.272	284.49	283.973	247.828	254.609	283.848	283.221	284.053	265.902	270.02	344.1040000000001	310.529	268.326	253.454	414.341	350.657	386.341	371.771	391.194	379.957	356.219	332.714	381.674	590.295	535.499	561.5980000000002	554.309	460.599	445.431	515.457	538.097	595.0930000000002	445.09	355.897	439.943	475.14	460.356	509.687	405.964	462.5	418.522	412.065	500.679	423.569	393.786	401.278	505.231
PWY-6210	2-aminophenol degradation	94.0528	71.8061	72.0426	62.6179	69.4998	62.9345	66.5931	67.6067	65.9593	60.2329	55.7698	60.6802	66.3883	50.6863	59.1086	48.1334	45.7345	44.1496	51.8146	52.9367	55.8106	66.1329	62.3446	60.3157	69.2416	64.1518	62.1266	69.8405	80.4098	80.0848	83.2965	78.3861	74.7238	53.1475	68.6482	70.5971	60.7961	69.2715	62.2744	63.1059	65.4205	69.2905	58.146	48.5169	68.6592	61.1262	79.3852	61.7846
PWY-622	starch biosynthesis	0.0	0.0	0.0	0.0	0.0	0.0	0.0	0.0	0.632224	0.522573	1.07823	0.0	0.974835	3.1339900000000003	5.50537	1.73115	0.733622	0.0	0.0	1.1578	1.72577	0.890157	0.729399	2.38707	0.0	0.0	0.0	0.0	0.0	0.733168	0.0	0.0	0.0	0.0	0.0	0.0	0.0	0.0	0.0	0.0	0.0	0.0	0.0	0.0	0.0	0.0	0.0	0.0
PWY-6263	superpathway of menaquinol-8 biosynthesis II	419.46	452.382	447.233	450.166	476.957	505.642	450.984	497.101	494.129	434.663	443.66	406.899	501.889	537.34	561.613	421.73	438.979	405.343	391.8	394.315	377.483	397.778	421.567	411.684	302.6740000000001	325.3040000000001	317.839	312.72	341.648	328.958	332.837	300.943	314.834	344.26199999999994	424.197	361.004	286.403	258.887	264.642	331.8540000000001	315.468	315.616	350.163	304.1620000000001	330.2030000000001	342.307	353.834	298.378
PWY-6269	adenosylcobalamin salvage from cobinamide II	352.8590000000001	379.30300000000005	365.794	420.085	423.567	432.816	414.86300000000006	418.207	434.831	460.358	449.704	443.475	394.448	423.742	386.067	410.619	418.635	410.889	414.353	416.332	410.788	434.094	451.877	467.076	566.556	535.882	499.559	479.103	463.642	429.213	446.508	528.623	465.71	418.81	439.529	457.981	490.233	481.424	472.348	473.425	501.292	481.456	510.914	501.233	480.323	434.399	423.929	459.099
PWY-6277	superpathway of 5-aminoimidazole ribonucleotide biosynthesis	1280.07	1348.72	1345.86	1354.0	1355.54	1357.41	1348.58	1347.13	1360.49	1331.15	1331.1	1305.23	1412.09	1456.21	1436.87	1340.97	1346.51	1327.01	1334.53	1339.44	1328.74	1320.93	1330.9	1337.96	1333.97	1367.51	1368.44	1350.77	1354.82	1350.33	1369.81	1363.51	1361.88	1347.72	1343.47	1327.99	1380.81	1352.43	1360.61	1334.31	1310.66	1307.5	1364.84	1350.62	1344.39	1374.94	1333.47	1335.9
PWY-6282	palmitoleate biosynthesis I (from (5Z)-dodec-5-enoate)	330.186	360.79	358.8730000000001	366.965	403.612	432.907	398.525	427.089	406.239	398.836	406.052	342.971	579.905	563.0880000000002	654.37	415.311	460.15	379.764	419.699	451.007	482.289	473.419	573.875	429.027	440.3730000000001	417.18	369.818	441.921	541.236	556.1080000000002	572.3240000000002	414.279	501.982	490.9	524.3480000000002	517.8480000000002	576.689	776.6160000000001	635.16	479.92800000000005	655.503	680.86	495.521	404.604	586.104	482.93	574.705	604.312
PWY-6317	galactose degradation I (Leloir pathway)	1086.75	1105.05	1116.05	1012.93	981.961	973.556	1028.64	1015.97	1013.79	1000.97	996.137	1024.79	1031.87	1021.72	986.467	1131.77	1089.32	1134.0	1110.23	1120.22	1091.19	1060.13	1029.08	1063.1	1066.21	1066.86	1098.23	1071.11	1027.95	1019.05	1055.96	1077.14	1077.24	1052.09	973.398	1010.94	1013.31	957.269	1021.16	1036.58	1017.61	1029.1	1040.14	1100.53	1035.71	1085.74	1052.96	1057.79
PWY-6338	superpathway of vanillin and vanillate degradation	10.5744	10.0014	10.2978	13.6167	14.0078	13.4944	13.5483	14.8686	11.4281	20.749	19.0222	17.8799	14.6451	3.24649	12.7834	11.3688	9.43611	9.57777	11.3326	13.11	11.5288	9.15798	9.5916	9.01419	15.3838	12.0692	13.6647	16.3346	15.5242	18.8781	11.062	11.7947	11.5223	19.8648	19.0132	21.177	20.7209	33.7136	28.2087	24.652	25.7417	30.085	28.5117	24.2183	29.3547	17.302	23.5278	26.7544
PWY-6339	syringate degradation	0.0	30.7677	30.5492	34.0327	36.1172	32.0551	35.3545	38.8779	30.1077	45.6218	42.2177	42.7388	29.9942	8.23739	30.5568	35.4981	24.9811	36.8769	34.973	38.4006	50.8438	43.7639	43.5661	37.1141	36.9666	30.1437	30.9333	36.6756	35.9214	45.5207	26.0969	26.8403	26.7177	52.5134	43.8489	51.9047	37.2516	70.4266	57.7025	59.5254	61.0984	70.5426	56.3622	48.4675	51.7218	37.7269	40.4308	54.9767
PWY-6349	CDP-archaeol biosynthesis	0.0	0.0	0.0	0.0	0.171138	0.0	0.0	0.0	0.0	0.0	0.0	0.0	0.0	0.14281300000000002	0.0	0.0	0.0	0.0	0.0	0.0	0.0	0.0875198	0.0	0.0	0.0	0.0	0.0	0.0	0.0	0.0	0.0	0.0	0.0	0.0	0.0	0.0	0.0	0.0	0.0	0.0	0.0	0.0	0.0	0.0	0.0	0.0	0.0	0.0
PWY-6350	archaetidylinositol biosynthesis	0.0	0.0	0.0	0.0	0.113653	0.0	0.0	0.0	0.0	0.0	0.0	0.0	0.0	0.112435	0.0	0.0	0.0	0.0	0.0	0.0	0.0	0.0	0.0	0.0	0.0	0.0	0.0	0.0	0.0	0.0	0.0	0.0	0.0	0.0	0.0	0.0	0.0	0.0	0.0	0.0	0.0	0.0	0.0	0.0	0.0	0.0	0.0	0.0
PWY-6353	purine nucleotides degradation II (aerobic)	1159.75	1179.37	1168.13	1218.45	1203.18	1208.02	1203.77	1198.87	1193.41	1240.09	1241.43	1262.15	1122.6	1104.52	1103.65	1206.59	1185.48	1204.08	1211.46	1208.1	1219.72	1203.32	1194.75	1202.51	1198.21	1150.94	1179.75	1201.85	1221.62	1233.75	1161.06	1132.63	1166.8	1257.61	1218.04	1269.32	1172.2	1225.07	1230.23	1277.22	1246.77	1235.31	1259.29	1300.74	1267.53	1191.15	1172.59	1239.3
PWY-6383	mono-trans, poly-cis decaprenyl phosphate biosynthesis	653.019	598.072	615.764	550.994	509.199	504.759	568.111	535.0980000000002	515.66	553.2819999999998	548.123	637.869	470.445	420.638	403.514	643.622	601.097	655.22	663.173	653.562	653.232	636.489	560.24	608.082	523.43	514.65	583.7330000000002	590.705	581.807	620.818	588.54	564.688	613.235	685.488	543.18	637.524	547.774	552.018	599.869	689.845	666.691	667.015	639.821	737.3430000000002	658.9169999999998	664.66	681.035	669.013
PWY-6385	peptidoglycan biosynthesis III (mycobacteria)	1127.3	1182.96	1181.09	1190.99	1187.76	1183.75	1181.49	1178.76	1185.92	1166.32	1164.83	1152.82	1221.85	1251.64	1223.27	1177.62	1178.06	1172.58	1168.1	1170.11	1161.54	1159.42	1164.34	1176.18	1194.15	1211.42	1211.15	1189.78	1187.39	1174.44	1191.07	1194.61	1189.69	1166.08	1180.14	1162.21	1199.53	1158.73	1177.71	1168.53	1142.94	1143.67	1195.93	1193.5	1170.17	1199.41	1156.29	1158.29
PWY-6386	UDP-N-acetylmuramoyl-pentapeptide biosynthesis II (lysine-containing)	1135.35	1191.85	1189.02	1203.64	1198.99	1194.08	1191.9	1188.88	1196.19	1178.73	1177.96	1166.48	1229.3	1256.15	1225.88	1188.29	1187.21	1182.07	1178.72	1181.68	1171.11	1168.29	1174.16	1187.39	1208.09	1232.32	1234.02	1210.68	1205.53	1192.26	1208.78	1215.08	1209.31	1187.15	1194.96	1178.95	1218.06	1172.48	1193.56	1183.4	1158.05	1156.02	1213.92	1213.89	1187.66	1212.74	1168.11	1173.85
PWY-6387	UDP-N-acetylmuramoyl-pentapeptide biosynthesis I (meso-diaminopimelate containing)	1171.08	1231.22	1228.61	1240.37	1239.66	1240.07	1231.52	1232.24	1239.58	1220.1	1220.19	1203.01	1277.24	1316.41	1294.17	1221.73	1220.11	1211.4	1213.45	1214.9	1206.98	1207.25	1214.22	1223.96	1229.36	1253.48	1251.02	1232.74	1236.11	1224.69	1240.59	1240.78	1234.73	1207.8	1228.51	1207.17	1247.0	1216.27	1225.39	1217.56	1190.28	1188.44	1242.63	1232.15	1220.32	1245.92	1204.36	1200.15
PWY-6396	superpathway of 2,3-butanediol biosynthesis	99.0236	95.6233	93.4017	107.834	108.803	116.403	112.913	121.229	113.262	135.106	132.357	139.856	100.13	80.1568	77.5605	97.7749	102.809	97.4988	108.378	111.164	103.91	103.596	113.254	98.4243	80.8584	83.5488	89.5048	93.1671	100.163	104.635	94.7066	82.1864	98.3401	102.766	114.832	118.954	101.658	123.832	117.782	120.306	132.899	139.097	111.32	106.382	110.666	97.9206	104.613	115.562
PWY-6397	mycolyl-arabinogalactan-peptidoglycan complex biosynthesis	97.6902	41.1031	50.8217	48.2041	53.2481	45.5625	48.3619	49.2765	46.3752	44.6977	42.1207	62.8128	32.0587	20.2492	25.4193	35.7817	35.5221	42.1892	39.1899	35.5087	37.579	40.536	30.188	38.5077	47.9209	42.5588	34.2372	50.3069	44.1597	42.4734	37.3797	53.7791	37.25	40.2489	51.8206	54.2113	23.53	35.5791	30.2358	33.9739	49.8308	44.9071	32.4466	36.764	31.605	35.4669	57.6478	41.7947
PWY-6404	superpathway of mycolyl-arabinogalactan-peptidoglycan complex biosynthesis	217.493	121.54	146.192	146.862	156.108	135.368	146.213	152.05700000000004	142.17600000000004	135.549	129.911	181.954	100.474	69.0896	86.8389	106.883	105.018	117.463	114.757	105.918	105.065	123.85	95.2382	121.365	146.121	129.29399999999998	107.637	150.64	134.664	130.029	117.303	163.374	115.772	122.049	155.238	159.409	75.9786	111.44	97.4286	104.698	134.586	119.557	99.1341	104.888	96.9661	106.213	149.447	117.982
PWY-6467	Kdo transfer to lipid IVA III (Chlamydia)	322.701	375.017	354.468	389.74300000000005	435.874	457.725	404.261	428.787	444.316	417.097	419.592	344.45	481.762	521.191	553.737	348.2940000000001	393.364	332.491	331.093	351.228	352.665	339.09	407.983	323.395	263.633	260.647	241.25	252.711	291.055	303.096	313.29	227.627	268.111	272.622	350.971	320.317	315.428	342.832	293.963	268.415	305.725	317.436	278.897	207.203	302.753	298.343	314.402	303.952
PWY-6470	peptidoglycan biosynthesis V (&beta;-lactam resistance)	52.083	45.1292	45.2487	62.7829	63.1618	62.1388	89.5328	78.8546	66.9658	70.9258	44.2617	45.8956	34.7783	42.3428	55.6483	66.3816	49.8593	56.6744	53.7438	50.8062	63.1376	125.68	109.221	170.892	83.7559	109.748	97.242	115.066	130.714	118.494	86.4877	87.0717	96.0097	107.766	69.7554	87.1275	132.747	100.028	102.657	181.775	195.707	245.805	160.769	154.505	129.44799999999998	140.15200000000002	102.206	103.134
PWY-6471	peptidoglycan biosynthesis IV (Enterococcus faecium)	113.348	167.261	148.088	103.599	118.935	103.903	196.683	227.352	180.572	110.083	56.3584	57.3309	156.362	191.077	155.384	246.288	207.817	222.865	227.153	246.009	287.567	373.864	307.264	385.139	185.574	255.876	234.793	227.269	214.657	218.398	357.116	232.656	323.002	139.007	88.5086	124.114	519.8380000000002	446.687	512.012	386.482	353.9790000000001	387.055	363.847	478.838	391.828	433.717	374.049	389.538
PWY-6478	GDP-D-glycero-&alpha;-D-manno-heptose biosynthesis	209.44	257.446	232.407	301.4240000000001	317.34	332.028	286.946	308.399	320.889	298.654	308.519	262.895	300.031	331.69199999999995	341.727	215.902	224.623	210.325	196.591	197.702	187.908	187.585	202.485	196.922	172.80700000000004	192.546	181.979	184.781	182.751	181.861	171.773	153.49	158.192	157.30200000000005	244.861	190.718	155.232	114.941	117.984	141.142	109.2	116.224	160.77	120.041	147.719	172.885	151.181	129.248
PWY-6486	D-galacturonate degradation II	0.308857	0.236192	0.0531078	0.137819	0.314837	0.15546300000000002	0.07145989999999999	0.0928257	0.167055	0.0763015	0.13513599999999998	0.0194447	0.152599	0.06072490000000001	0.0884896	0.06209600000000001	0.112237	0.100179	0.0482493	0.145063	0.0180536	0.0278855	0.0507325	0.0200321	0.100877	0.052456100000000006	0.0416373	0.139966	0.175251	0.204115	0.099125	0.16205	0.11453900000000003	0.195162	0.0911702	0.247767	0.128639	0.0527095	0.0214873	0.0	0.0263148	0.0385335	0.0228447	0.119529	0.044294400000000005	0.121147	0.0693406	0.0512777
PWY-6505	L-tryptophan degradation XII (Geobacillus)	137.372	105.678	105.256	98.9867	108.937	100.363	104.584	106.371	102.895	96.4747	91.8594	97.5387	103.313	85.0713	99.0163	79.2102	75.2686	73.2985	85.3919	86.7381	91.3677	109.067	103.173	104.098	122.581	110.584	103.885	118.712	133.472	130.91	135.563	131.284	123.907	95.3904	115.154	119.955	104.38	123.521	110.051	106.593	119.062	122.651	100.538	87.2688	118.141	100.155	127.895	105.509
PWY-6507	4-deoxy-L-threo-hex-4-enopyranuronate degradation	104.147	108.396	111.619	84.1283	85.6508	85.6439	99.3702	139.548	112.2	97.3399	80.6788	79.9301	157.738	131.678	171.56599999999997	129.433	127.028	111.059	117.241	128.122	153.561	135.885	158.44299999999996	126.707	111.795	111.953	96.1006	110.685	134.70600000000002	138.47299999999998	132.034	120.76	127.948	131.076	123.453	130.638	139.30700000000002	248.799	209.776	154.005	202.396	221.926	140.851	117.643	163.719	122.685	131.433	179.967
PWY-6519	8-amino-7-oxononanoate biosynthesis I	263.384	293.43	290.496	268.358	303.522	316.156	303.225	306.074	311.125	328.8119999999999	328.611	255.109	386.728	408.475	449.354	312.659	343.5619999999999	299.401	308.317	342.222	346.855	349.362	422.953	322.52	294.4120000000001	281.7920000000001	257.839	297.9770000000001	365.346	379.394	400.59	273.531	339.492	301.486	346.233	350.1869999999999	385.526	485.595	400.514	328.497	456.559	449.015	347.0730000000001	291.666	418.599	334.345	404.532	378.55800000000005
PWY-6545	pyrimidine deoxyribonucleotides de novo biosynthesis III	902.537	915.256	937.57	857.135	885.2510000000002	876.3430000000002	895.466	885.426	906.083	834.347	822.2710000000002	834.21	896.98	941.477	886.388	801.1339999999999	806.1560000000002	799.298	831.2360000000001	781.429	773.561	811.176	794.585	809.0419999999998	676.685	711.9119999999998	727.957	672.933	711.5310000000002	700.007	696.574	707.19	662.993	705.3580000000002	756.72	726.5419999999998	666.944	631.6469999999998	633.251	749.559	695.193	736.8810000000002	721.189	669.3919999999998	677.3	734.398	704.975	631.883
PWY-6562	norspermidine biosynthesis	8.95931	9.88408	7.9607	11.7853	13.6698	12.9306	8.64071	12.3428	15.8324	13.0553	10.9577	9.81889	30.7403	30.4475	33.1837	22.0631	22.8693	18.5641	19.582	22.3347	33.1721	25.5567	36.538	27.06	13.9238	16.2582	11.5053	18.8938	29.8194	36.3505	17.2631	15.8535	18.1622	50.1023	29.4425	30.6	41.0409	75.1154	64.6412	37.009	62.6793	59.2641	39.2971	37.327	40.9054	27.3539	27.8449	68.9975
PWY-6572	chondroitin sulfate degradation I (bacterial)	1.12874	1.13063	1.24848	2.022	2.36355	1.15147	0.624765	2.01667	1.36449	1.25564	1.42549	1.64315	0.418261	0.45093	0.13772	0.153602	0.0406226	0.157364	0.226766	0.143956	0.187903	0.173021	0.0	0.708807	4.37098	3.6279	4.85472	5.22401	5.00985	5.36254	2.48719	3.35916	3.18273	2.82328	4.0536	3.38925	0.507625	0.8005909999999999	0.860991	0.404956	0.922753	0.705809	0.31126	0.8712850000000001	0.232843	0.719334	0.4941680000000001	1.37556
PWY-6581	spirilloxanthin and 2,2'-diketo-spirilloxanthin biosynthesis	0.0	0.0	0.0	0.0	0.0	0.0	0.0	0.0	0.0	0.0	0.08962869999999999	0.0	0.0	0.0	0.0	0.0	0.0	0.0	0.0	0.0	0.0	0.0741321	0.0	0.0	0.0	0.0	0.0	0.0	0.0	0.121668	0.0	0.0	0.0	0.0410288	0.0	0.0	0.0	0.0	0.0	0.0	0.0	0.0	0.0	0.0	0.0	0.128707	0.0	0.0
PWY-6588	pyruvate fermentation to acetone	159.503	137.265	134.703	175.00099999999995	177.44400000000005	180.028	176.762	158.785	161.247	154.254	164.453	164.669	173.637	127.466	148.321	151.692	158.77100000000004	147.656	163.55200000000005	146.024	145.59	177.593	160.004	199.259	328.161	348.605	337.861	308.438	264.248	192.575	295.041	390.335	353.13699999999994	192.247	168.773	207.769	323.316	272.699	296.288	167.10299999999995	161.004	147.05100000000004	189.896	248.195	178.30599999999995	165.856	156.088	229.644
PWY-6590	superpathway of Clostridium acetobutylicum acidogenic fermentation	30.0699	36.4823	37.7628	56.6678	63.1036	51.6772	53.4328	53.5805	64.4905	32.7508	33.8373	36.6522	102.931	124.619	86.161	78.3293	54.5514	60.0433	84.5054	78.6884	75.2226	160.061	144.132	226.743	378.359	359.801	325.46	314.795	251.919	185.761	263.273	357.5540000000001	308.8640000000001	180.908	135.613	176.359	323.893	319.947	324.047	212.775	215.471	191.67	234.555	306.51	221.632	183.61	171.296	231.77
PWY-6608	guanosine nucleotides degradation III	1081.1	1104.05	1090.58	1159.51	1148.11	1151.8	1136.89	1139.56	1136.52	1175.3	1176.76	1191.61	1067.68	1055.61	1055.55	1128.58	1108.05	1122.24	1135.36	1128.21	1140.3	1131.74	1127.71	1143.68	1217.95	1118.0	1106.31	1157.71	1190.75	1176.88	1091.98	1066.14	1087.68	1191.65	1172.94	1212.88	1160.31	1220.24	1212.69	1219.45	1187.43	1174.55	1217.81	1244.16	1212.26	1124.07	1100.99	1182.96
PWY-6609	adenine and adenosine salvage III	1025.94	1048.08	1042.13	1053.25	1035.35	1036.25	1048.46	1048.63	1049.54	1039.8	1032.43	1080.15	1007.08	1024.31	988.88	1042.5	1008.64	1036.3	1040.56	1033.09	1028.44	1025.73	991.346	1045.38	1162.1	1148.89	1146.37	1128.5	1088.41	1075.05	1089.97	1143.53	1115.02	1110.33	1017.8	1080.87	1075.62	1073.11	1104.52	1098.27	1054.59	1041.58	1084.77	1158.43	1083.56	1060.94	1019.35	1046.67
PWY-6612	superpathway of tetrahydrofolate biosynthesis	831.9989999999998	846.313	850.424	855.8860000000002	838.1389999999999	831.721	868.6419999999998	854.567	844.923	902.907	899.199	900.967	842.1569999999998	809.175	832.414	927.958	910.97	915.899	924.253	956.655	955.356	943.003	948.426	947.364	1035.39	1017.68	1031.2	1038.53	1014.64	1019.8	1045.43	1075.09	1063.37	1038.92	956.399	1010.76	1056.62	1076.34	1076.1	1019.29	1037.43	1012.72	1023.29	1072.77	1046.17	1024.47	1028.47	1058.22
PWY-6628	superpathway of L-phenylalanine biosynthesis	600.312	635.533	646.062	674.068	708.919	744.913	686.6260000000002	709.177	707.414	804.16	798.2639999999999	697.825	647.969	602.64	674.185	646.425	676.632	635.714	666.872	702.4810000000001	714.555	667.132	769.9060000000002	635.048	610.129	636.255	633.6	676.3589999999998	725.4739999999998	754.398	752.823	651.158	714.322	749.574	766.2330000000002	750.605	707.735	833.752	773.306	711.488	801.804	769.525	697.862	643.533	776.177	707.3489999999998	771.2180000000002	734.605
PWY-6629	superpathway of L-tryptophan biosynthesis	0.95662	3.39528	3.17957	3.90001	0.0	2.17431	0.0	0.0	1.68707	3.13278	4.04365	0.0	1.7081099999999998	7.97545	2.19848	4.70411	2.20112	2.71941	3.23519	4.47149	1.5863	2.67187	4.28259	2.94821	0.0	0.0	0.0	0.0	0.0	0.0	0.64879	0.0	0.359393	8.09143	0.0	0.0	0.386008	0.0	2.05991	1.44681	32.2127	1.74583	0.0	0.0	2.2998	0.0	0.0	0.6151449999999999
PWY-6630	superpathway of L-tyrosine biosynthesis	595.488	631.082	641.702	668.926	703.278	738.3539999999998	681.309	703.21	701.85	795.296	789.4939999999998	690.9060000000002	643.754	599.775	669.762	641.08	671.187	630.92	661.1519999999998	695.3860000000002	707.9789999999998	662.01	763.273	630.775	606.981	632.58	628.544	670.893	720.155	747.079	745.452	646.996	707.573	740.2660000000002	759.421	742.929	702.432	825.265	766.3480000000002	705.421	792.956	761.8539999999998	692.5260000000002	638.1080000000002	768.067	700.557	761.27	726.557
PWY-6641	superpathway of sulfolactate degradation	30.388	36.5439	32.9297	38.7245	42.4962	42.6615	40.7314	43.4918	46.4947	36.8235	36.182	35.5019	25.923	35.6992	37.762	26.7305	32.0742	26.4117	29.0443	22.797	30.1282	25.2972	28.4158	22.4932	20.8555	23.0502	20.4315	21.2376	22.5959	25.9085	24.8282	19.8949	16.5267	24.5717	30.7023	21.107	28.6795	26.1048	29.6641	21.8586	18.6682	22.6507	25.4144	15.3608	25.2629	22.9137	20.1053	17.6103
PWY-6654	phosphopantothenate biosynthesis III	0.0	0.0	0.0	0.0	0.0	0.0	0.0	0.0	0.0	0.0	0.0	0.0	0.0	0.121486	0.0	0.0	0.0	0.0	0.0	0.0	0.0	0.0	0.0	0.0	0.0	0.0	0.0	0.0	0.0	0.0	0.0	0.0	0.0	0.0	0.0	0.0	0.0	0.0	0.0	0.0	0.0	0.0	0.0	0.0	0.0	0.0	0.0	0.0
PWY-6690	cinnamate and 3-hydroxycinnamate degradation to 2-oxopent-4-enoate	118.981	56.1343	60.9476	61.8562	68.4411	56.2688	69.5709	64.6956	63.2969	62.8016	59.1334	84.0574	36.7455	28.1158	34.3192	43.1229	39.5612	45.7269	46.3097	43.4292	44.0984	49.342	38.9789	53.8588	61.3255	50.8065	43.0778	60.4262	53.2972	59.3226	54.9968	67.5723	51.3421	49.8971	67.4761	72.5576	31.4542	41.5692	38.8076	54.5484	78.8021	70.2805	46.37300000000001	47.3072	44.4621	34.9634	62.2564	44.607
PWY-6700	queuosine biosynthesis	516.259	606.7180000000002	578.452	622.17	674.824	688.793	615.018	657.572	682.7130000000002	617.5269999999998	622.275	532.49	743.5369999999998	818.243	843.816	556.164	611.049	537.043	534.742	559.615	550.31	570.601	646.217	602.2130000000002	712.0880000000002	699.9630000000002	639.46	631.991	624.855	593.909	651.655	668.551	634.9630000000002	546.827	645.3340000000002	585.945	689.3739999999998	684.6389999999999	651.266	570.785	587.153	570.4169999999998	616.415	565.489	601.624	574.8330000000002	560.811	587.238
PWY-6703	preQ0 biosynthesis	535.175	620.509	597.22	641.341	700.3939999999999	719.925	647.872	672.677	714.0989999999998	644.02	648.5319999999998	547.616	735.4689999999998	811.34	817.4830000000002	545.172	602.946	524.59	531.0409999999998	540.597	532.979	586.5269999999998	668.176	627.672	725.919	713.065	658.1519999999998	643.559	618.942	584.992	660.1619999999998	686.071	640.7080000000002	522.304	632.889	576.286	692.118	648.3330000000002	625.521	555.053	553.235	539.263	594.524	531.4069999999998	588.414	562.194	551.632	578.876
PWY-6708	ubiquinol-8 biosynthesis (prokaryotic)	486.839	514.714	510.883	507.05300000000005	546.514	570.8480000000002	532.41	552.045	553.474	578.047	577.436	491.841	578.239	558.1469999999998	609.488	471.693	510.836	458.176	478.821	494.984	505.442	508.1230000000001	582.34	484.724	388.503	409.714	383.479	408.885	478.866	492.756	480.15	411.49	436.396	489.68	562.247	513.637	490.105	550.836	493.336	481.949	524.251	539.303	478.787	395.694	513.069	464.173	517.855	486.054
PWY-6713	L-rhamnose degradation II	0.184857	0.568427	0.520936	0.637668	0.0	0.410793	0.134955	0.0	0.332018	0.583044	0.727572	0.215941	0.33968000000000004	0.600962	0.3903	0.102113	0.429885	0.498275	0.448968	0.898442	0.306327	0.515695	0.847616	0.53285	0.0	0.0	0.0	0.0	0.00827577	0.0	0.13358599999999998	0.0	0.298122	0.0	0.0	0.0	0.079826	0.101982	0.416156	0.291095	8.39122	3.4690300000000005	0.328567	0.432748	0.561543	0.0	0.0	0.126557
PWY-6728	methylaspartate cycle	170.356	191.321	170.632	217.046	212.638	227.305	209.088	206.815	201.656	208.701	214.566	219.437	175.998	161.187	173.635	199.397	216.983	192.308	201.741	190.566	197.362	208.595	199.679	194.417	97.9591	117.684	95.6661	104.77	103.712	93.1935	107.194	139.351	111.14	93.0189	119.79	133.747	136.933	117.874	102.973	194.722	163.27200000000005	180.743	161.362	137.392	163.4	152.694	161.296	165.327
PWY-6731	starch degradation III	1.40703	2.17471	2.10238	3.32875	3.53191	1.7501	1.60012	2.36038	3.83952	3.05324	3.05215	3.39957	2.59546	0.682221	0.8559389999999999	4.6096	3.48424	5.04721	3.14035	3.62097	4.41102	7.50988	6.07065	8.57477	4.87452	5.34632	3.83808	8.539589999999999	9.98193	7.98053	4.4672800000000015	3.10316	4.804880000000002	7.327539999999999	6.13828	8.10994	5.1111	6.28771	3.93346	9.50225	2.8101700000000003	4.8152599999999985	6.7120000000000015	8.709060000000001	7.80425	5.12858	9.04981	8.176739999999999
PWY-6737	starch degradation V	827.628	864.748	852.197	854.51	862.818	876.674	868.291	862.097	883.87	850.956	847.1389999999999	867.184	871.607	901.958	857.9889999999998	861.6030000000002	865.217	847.3710000000002	849.5189999999999	850.415	829.515	832.875	809.58	816.944	692.7819999999998	702.2130000000002	737.5160000000002	726.342	733.322	765.988	746.62	711.94	741.452	772.4689999999998	755.449	793.694	712.709	701.426	710.882	771.21	747.633	726.2	758.673	776.188	754.638	800.61	787.653	767.332
PWY-6749	CMP-legionaminate biosynthesis I	10.4854	11.1545	6.25218	14.6885	17.8635	20.7561	10.6519	11.9666	19.1366	11.7321	15.6115	8.281139999999999	18.4184	25.5783	22.4527	10.1586	9.8825	8.65515	6.852989999999999	11.0322	11.2514	13.6584	11.2337	13.5439	20.0415	10.0977	8.09405	17.1072	15.8771	17.5231	9.07765	7.75926	10.1617	19.5723	20.161	18.9663	9.05722	10.2616	12.324000000000002	13.1154	12.9299	12.7096	16.6123	14.3981	20.1342	7.31539	7.29415	12.7976
PWY-6760	xylose degradation III	0.0	0.0	0.0509858	0.0	0.0	0.0	0.0	0.0	0.0	0.0	0.0	0.0	0.0	0.0	0.0	0.0	0.0	0.0	0.0	0.0	0.0	0.0	0.0	0.0	0.0	0.0	0.0	0.0	0.0	0.0	0.0	0.0	0.0	0.0	0.0	0.0	0.0	0.0	0.0	0.0	0.0	0.0	0.0	0.0	0.0	0.0	0.0	0.0
PWY-6876	isopropanol biosynthesis	159.503	137.265	134.703	175.00099999999995	177.44400000000005	180.028	176.762	158.785	161.247	154.254	164.453	164.669	173.637	126.699	148.321	151.692	158.77100000000004	147.656	163.55200000000005	146.024	145.59	177.593	160.004	165.797	118.403	114.578	96.3538	98.8243	112.034	108.618	98.6296	91.0839	94.6138	104.554	159.623	140.688	142.856	121.585	115.565	106.781	96.7054	109.285	116.987	99.1919	102.582	122.136	131.335	114.07
PWY-6891	thiazole biosynthesis II (Bacillus)	16.4346	20.6876	20.3788	34.2288	36.6039	32.3347	35.2644	37.1825	44.0258	19.9495	18.5919	22.1968	28.3725	54.5599	20.8262	25.903	14.6013	16.6281	22.9692	21.247	21.8502	90.8428	80.9205	147.642	451.106	389.602	341.057	342.0730000000001	244.474	173.59799999999996	254.785	379.658	315.002	172.40900000000005	114.129	154.56799999999996	299.333	237.847	266.462	177.41400000000004	184.315	153.715	212.145	266.055	205.044	113.284	100.686	191.221
PWY-6892	thiazole biosynthesis I (E. coli)	36.0497	46.1818	44.4184	43.2684	56.0197	43.6	49.5134	82.15899999999998	52.3504	55.1453	47.999	37.5881	130.72	144.191	138.43	98.1034	79.4286	76.8387	111.493	118.851	125.353	106.198	118.223	104.78	73.8951	68.3907	60.1225	60.5795	72.8789	68.3573	85.4691	62.6526	79.7396	64.6693	69.4441	78.2296	126.284	214.247	199.22	126.561	230.195	222.792	121.665	154.622	135.14	104.099	126.734	128.983
PWY-6895	superpathway of thiamin diphosphate biosynthesis II	77.4085	96.3031	94.8952	152.257	161.963	145.061	156.577	164.169	190.544	92.9787	87.0463	102.264	129.091	229.673	97.2725	117.818	69.214	78.1257	105.489	98.2605	100.792	336.233	311.262	470.197	754.328	744.877	716.073	714.6360000000002	622.055	517.883	645.299	753.575	697.2260000000001	513.819	399.548	481.788	687.5	606.099	640.081	518.842	528.345	478.689	578.087	631.415	565.247	395.161	363.328	543.962
PWY-6897	thiamin salvage II	1123.42	1181.5	1174.57	1155.78	1175.52	1180.49	1166.89	1167.67	1182.84	1151.99	1149.29	1090.1	1192.7	1222.92	1228.0	1101.21	1119.61	1099.16	1105.06	1109.0	1105.53	1094.07	1130.83	1094.11	969.219	1035.15	1052.29	1036.16	1059.57	1069.43	1092.77	1040.25	1049.24	1056.85	1105.47	1052.61	1065.58	1027.18	1031.65	1051.26	1027.16	1055.24	1072.38	1019.94	1056.6	1113.53	1088.13	1055.78
PWY-6901	superpathway of glucose and xylose degradation	406.667	445.346	436.814	342.212	380.102	348.379	443.435	459.293	444.95	324.04	297.02	294.46	556.266	548.596	551.453	536.477	489.627	499.228	554.56	577.393	591.9590000000002	623.025	626.876	635.627	622.87	598.944	563.135	631.841	644.16	634.629	723.8910000000002	638.92	695.66	578.5409999999998	494.781	576.78	688.054	808.8639999999998	780.7639999999999	642.153	778.568	751.888	645.089	659.365	713.435	659.55	713.2669999999998	742.25
PWY-6906	chitin derivatives degradation	0.0	0.0590485	1.81645	0.6807270000000001	0.836575	0.640386	0.0	0.0	0.0	0.0	0.0	0.0485855	1.2537	0.0	0.0	0.309669	0.25469200000000003	0.399595	0.0	0.530101	1.60959	0.231934	0.959399	0.844161	2.86859	1.74433	0.0	3.7684	5.19393	6.34103	1.32882	1.34915	0.0817746	4.13237	1.2506700000000002	3.51919	3.96968	4.23206	8.32616	1.8658	10.279000000000002	5.2736800000000015	3.09829	5.14887	1.89241	1.31135	2.22017	2.81957
PWY-6915	pentalenolactone biosynthesis	0.0	0.0	0.0	0.0	0.07903660000000001	0.125164	0.0	0.0	0.0289999	0.035954900000000005	0.0	0.0	0.0	0.0796821	0.045947900000000014	0.0	0.0836438	0.064728	0.0	0.08328039999999999	0.375643	0.690608	0.5927640000000001	0.884906	0.0	0.0	0.0	0.0	0.360654	0.0	0.0	0.0136194	0.0	0.0	0.0	0.0	0.444492	0.177945	0.141508	0.460802	0.061477599999999986	0.110344	0.269037	0.236311	0.261761	0.260306	0.239251	0.337262
PWY-6919	neopentalenoketolactone and pentalenate biosynthesis	1.08578	0.964278	1.18354	0.972773	1.35038	1.45685	1.38276	1.1221299999999998	0.977285	1.21064	0.924068	0.684158	0.30901300000000004	0.351056	0.5066689999999999	0.886381	0.702491	0.794148	0.946832	0.409136	0.98639	2.11076	1.75042	1.99376	0.792592	0.682523	0.629668	1.84215	1.81883	1.80359	0.468989	0.68633	0.620748	0.823175	0.665912	0.635347	1.14845	0.496188	0.644401	1.45357	0.7157560000000001	0.502762	0.625632	0.875871	0.549751	0.837857	0.937894	1.02141
PWY-6942	dTDP-D-desosamine biosynthesis	0.0	0.0	0.0	0.0	0.071978	0.0	0.0	0.0	0.0	0.0	0.0112568	0.0	0.0	0.0	0.0	0.0	0.0	0.0542764	0.17519400000000002	0.0	0.0	0.0	0.0	0.0	0.012318	0.017481299999999998	0.0	0.0	0.0	0.0	0.0	0.0	0.0	0.0	0.0	0.011818	0.0	0.0	0.0	0.0	0.0	0.0	0.0	0.0477689	0.249819	0.0472094	0.0	0.0
PWY-6944	androstenedione degradation	10.38	0.0	4.08062	8.06108	12.4319	9.41284	3.30546	6.21704	3.68002	11.6045	11.0442	11.3908	41.6873	4.71165	4.95369	20.3921	13.2741	11.922	13.8613	19.157	20.6278	5.60971	12.6398	9.14528	15.0385	8.271239999999999	8.68608	5.65276	8.18015	11.6554	23.7373	21.0697	20.0665	17.9419	14.046	15.711	19.2655	29.7126	26.3091	17.768	16.715	27.414	15.2535	13.1398	16.3016	9.27488	15.8593	10.4213
PWY-6948	sitosterol degradation to androstenedione	24.6746	20.2954	23.5706	29.4506	28.4646	23.6424	29.0644	33.3635	29.3521	26.1485	26.3987	34.8029	19.1336	17.4651	24.2555	17.5172	16.7939	16.2533	18.0832	17.3248	14.3575	23.2303	18.2065	25.6598	32.1842	25.9318	22.596	31.2257	27.7619	26.6711	25.4802	38.1689	24.0997	23.5117	31.7434	30.9133	15.6597	23.77	22.5699	19.9629	18.9855	15.7752	17.8904	15.764	17.6374	17.964000000000006	19.6959	17.7533
PWY-6957	mandelate degradation to acetyl-CoA	35.7181	39.2392	34.4719	32.0318	37.4724	32.3864	39.0511	32.8062	39.5706	40.9452	46.4335	42.5895	47.2559	16.1288	21.9327	39.3625	42.4692	40.9806	40.4838	38.2476	40.1741	35.9122	37.604	38.1648	33.0869	27.7749	23.695	30.9208	31.0358	35.5842	32.3701	27.3344	30.1737	39.387	43.7985	41.852	38.014	42.7518	40.6634	33.409	47.7139	46.4696	38.1223	34.4053	35.3356	30.5742	34.0648	34.5194
PWY-6969	TCA cycle V (2-oxoglutarate:ferredoxin oxidoreductase)	1594.63	1625.47	1629.95	1646.34	1647.56	1652.88	1643.34	1636.28	1647.38	1617.09	1621.51	1611.47	1655.97	1693.44	1678.35	1609.86	1619.99	1612.77	1606.53	1591.34	1592.78	1601.05	1602.62	1611.72	1659.68	1649.63	1608.9	1606.42	1628.33	1597.59	1597.77	1647.33	1593.11	1544.59	1629.2	1605.54	1585.92	1549.98	1554.56	1580.08	1543.37	1548.65	1620.46	1562.98	1583.26	1589.03	1564.27	1552.68
PWY-6975	superpathway of erythromycin biosynthesis (without sugar biosynthesis)	0.0	0.0	0.0	0.0	0.050676	0.0	0.0	0.0	0.0	0.0	0.00896309	0.0	0.0	0.0	0.0	0.0	0.0	0.0	0.0138112	0.0	0.0	0.0	0.0	0.0	0.00565857	0.0112566	0.0	0.0	0.0	0.0	0.0	0.0	0.0	0.0	0.0	0.00648735	0.0	0.0	0.0	0.0	0.0	0.0	0.0	0.0	0.0	0.0	0.0	0.0
PWY-6977	superpathway of erythromycin biosynthesis	0.0	0.0	0.0	0.0	0.060430999999999985	0.0	0.0	0.0	0.0	0.0	0.0100852	0.0	0.0	0.0	0.0	0.0	0.0	0.0	0.022677000000000003	0.0	0.0	0.0	0.0	0.0	0.00802529	0.013971	0.0	0.0	0.0	0.0	0.0	0.0	0.0	0.0	0.0	0.00860393	0.0	0.0	0.0	0.0	0.0	0.0	0.0	0.0	0.0	0.0	0.0	0.0
PWY-6992	1,5-anhydrofructose degradation	55.2088	51.9453	61.4872	37.0502	29.8931	34.3282	43.4075	45.9976	55.6588	35.2853	31.2389	34.8921	44.0817	41.1985	40.8609	38.9277	40.259	37.5553	32.3706	31.9607	31.5429	38.4495	45.1434	40.009	36.3637	33.1499	29.6166	39.0666	52.9889	53.0735	43.1933	53.4352	43.4922	42.3423	47.4377	42.6346	48.716	77.4322	65.3936	56.0966	50.0733	46.4708	36.8485	32.5038	43.7611	38.7969	45.2487	34.7426
PWY-6993	nicotine degradation II (pyrrolidine pathway)	0.8321649999999999	0.997816	0.962304	0.8699680000000001	0.760073	0.531648	0.8302649999999999	0.207461	0.6148020000000001	0.594136	0.940595	0.500471	0.486361	0.701569	0.678387	0.492729	0.324701	0.338934	0.345876	0.231379	0.26955300000000004	0.25895100000000004	0.181955	0.159844	0.216104	0.596388	0.559786	0.304713	0.580358	0.416524	0.317998	0.491021	0.400713	0.242572	0.468582	0.359013	1.26606	0.434891	0.319832	0.0	0.0	0.204792	0.631092	0.0398164	0.278132	0.671721	0.230686	0.349871
PWY-7002	4-hydroxyacetophenone degradation	0.0	0.0	0.0	0.0	0.0324754	0.0	0.0	0.0	0.0587142	0.16652999999999998	0.0450318	0.181132	0.0	0.0	0.0	0.0413746	0.0408002	0.0	0.0771167	0.0255304	0.0901165	0.018586	0.040562400000000005	0.106377	0.533203	0.398722	0.70909	1.02329	1.09228	1.21272	0.8683200000000001	2.02656	1.0951	3.34515	3.02948	3.03793	4.09952	5.97064	4.57537	2.3258	2.43149	2.6912	2.05985	3.06724	1.53385	1.05751	1.7827400000000002	2.83354
PWY-7003	glycerol degradation to butanol	21.9754	25.0714	22.3103	30.6596	40.4412	23.5102	24.4539	18.2014	31.5606	19.0624	23.2886	27.1903	86.1713	76.0905	70.1616	80.4981	64.3008	63.2036	89.3519	84.7238	79.3958	118.164	106.409	126.6	85.4136	99.9018	83.0959	91.5365	127.104	110.903	93.4314	82.6859	85.134	92.3608	81.4093	78.8661	154.782	217.334	211.774	113.46	228.812	196.923	102.286	117.753	128.329	110.181	103.769	97.3624
PWY-7007	methyl ketone biosynthesis	729.5260000000002	665.898	677.617	630.971	589.845	580.799	646.081	615.784	594.4830000000002	657.5089999999999	656.675	731.7360000000001	505.588	403.291	404.675	700.421	656.191	707.7560000000002	702.7330000000002	705.477	697.8739999999998	654.501	587.016	613.866	540.2280000000002	540.4590000000002	624.577	627.509	618.991	674.559	645.78	595.284	656.078	725.765	584.567	696.1160000000001	606.7719999999998	616.081	646.169	726.172	713.133	718.296	671.0089999999999	761.132	708.72	725.8789999999998	732.053	744.168
PWY-7013	L-1,2-propanediol degradation	151.991	158.718	156.748	103.597	84.7571	99.2104	121.968	112.898	109.313	99.1697	92.1927	119.573	152.39600000000004	144.108	128.759	128.36	114.816	129.692	124.078	117.224	101.765	120.825	114.434	138.181	81.7417	76.6518	73.0053	86.0321	64.155	56.8143	71.8286	112.741	86.4996	75.6445	69.1457	77.8589	106.55	140.266	117.29	128.61700000000002	123.267	100.938	97.9267	82.5689	97.0276	128.265	122.514	106.103
PWY-7014	paromamine biosynthesis I	0.0	0.0	0.0	0.23938	0.236993	0.0	0.0	0.0430828	0.0	0.0	0.0	0.0	0.0	0.0	0.0	0.0	0.0	0.0	0.0	0.0	0.0	0.0	0.0	0.0	0.0	0.0	0.0	0.0	0.0	0.0	0.0	0.0	0.0316481	0.104141	0.0	0.0	0.0	0.0	0.0	0.447431	0.0462292	0.0	0.0	0.0	0.0	0.0	0.0	0.0
PWY-7024	superpathway of the 3-hydroxypropanoate cycle	2.46257	3.01898	3.42809	2.84465	2.62148	3.98377	4.00711	3.71455	3.64652	4.37404	3.90636	2.39531	1.99901	1.28233	2.09007	2.66423	2.14135	3.02916	2.68133	2.48707	3.27319	4.82	4.07443	3.1201	1.70812	2.80954	3.32986	3.5317800000000004	4.28644	4.86889	3.7998	4.42742	4.04137	8.66595	6.43107	4.25871	3.74591	6.3882400000000015	6.11987	3.79556	3.95772	5.85962	5.5543	4.68184	5.59511	4.3772400000000005	3.35273	3.690080000000001
PWY-7031	protein N-glycosylation (bacterial)	0.0	0.0	0.0	0.0	0.0	0.0	0.0	0.0	0.0	0.0	0.0	0.0	0.0	0.0	0.0	0.0	0.0	0.0	0.0	0.0	0.0	0.0	0.0	0.0	0.0	0.0	0.0	0.0	0.0	0.0	0.0	0.0	0.0	0.0	0.0	0.0	0.0	0.0	0.0	0.0	0.0	0.0	0.0	0.0	0.0	0.0	0.0	0.0
PWY-7046	4-coumarate degradation (anaerobic)	18.8646	23.096	21.8705	19.8637	24.5513	19.5469	24.9099	22.8008	28.2368	15.8385	13.5605	14.1317	25.2445	25.6119	27.4854	15.694	19.2884	18.6222	20.413	16.5937	16.0541	17.4884	18.1723	12.0239	13.5048	12.8711	13.4833	9.67256	11.0867	12.1439	18.9759	15.7058	12.9432	7.5168	13.8216	6.1912400000000005	9.318	10.9927	13.4391	11.8651	6.5225800000000005	13.4784	11.7023	7.06432	9.40537	14.1426	8.275139999999999	9.3601
PWY-7084	nitrifier denitrification	6.13505	8.92108	8.26402	6.2747199999999985	11.1806	10.184	10.9999	10.7044	10.3904	10.2288	9.75971	8.4493	8.620439999999999	9.22257	11.8927	6.84002	7.8099	6.51955	7.99326	8.699689999999999	6.76144	12.4298	11.5509	9.95096	4.66789	5.6574	4.34748	4.4455300000000015	4.312130000000002	5.28728	8.26201	6.11781	4.4516800000000005	4.31876	8.59614	6.8277100000000015	4.75926	4.60568	4.98026	5.27137	5.91897	8.430639999999999	6.8478	3.3852800000000003	5.81954	5.74174	7.284669999999998	4.31893
PWY-7090	UDP-2,3-diacetamido-2,3-dideoxy-&alpha;-D-mannuronate biosynthesis	43.4584	48.5014	45.3805	63.13399999999999	60.1945	58.4826	48.9748	58.4734	52.7654	73.2706	76.38	59.0129	31.0196	38.3949	35.5736	44.651	44.8662	44.9086	44.4915	50.5194	46.6114	43.188	52.6916	40.5843	30.4632	33.5473	36.0311	43.6438	46.9583	50.9736	35.1232	29.1141	34.5572	44.2538	58.3193	41.566	28.6408	33.0701	33.3176	39.2578	34.531	33.2299	31.6118	29.5767	43.2842	28.8225	33.6761	29.1304
PWY-7094	fatty acid salvage	1542.24	1469.07	1481.98	1590.42	1606.08	1625.08	1524.64	1555.9	1548.39	1629.33	1651.83	1561.26	1477.81	1474.42	1541.22	1389.68	1460.19	1405.28	1431.23	1425.42	1450.46	1468.44	1523.6	1459.04	1541.08	1543.46	1448.07	1489.67	1518.58	1506.48	1448.75	1476.51	1402.64	1493.83	1636.69	1534.06	1496.45	1532.77	1457.09	1464.88	1510.38	1510.84	1507.18	1362.69	1495.03	1424.69	1467.65	1432.65
PWY-7097	vanillin and vanillate degradation I	10.5744	10.0014	10.2978	13.6167	14.0078	13.4944	13.5483	14.8686	11.4281	20.749	19.0222	17.8799	14.6451	3.24649	12.7834	11.3688	9.43611	9.57777	11.3326	13.11	11.5288	9.15798	9.5916	9.01419	15.3838	12.0692	13.6647	16.3346	15.5242	18.8781	11.062	11.7947	11.5223	19.8648	19.0132	21.177	20.7209	33.7136	28.2087	24.652	25.7417	30.085	28.5117	24.2183	29.3547	17.302	23.5278	26.7544
PWY-7098	vanillin and vanillate degradation II	11.8003	11.1649	11.483	15.1638	15.6006	15.0356	15.0969	16.5294	12.7481	23.0313	21.1553	19.8702	16.2754	3.63844	14.2071	12.6816	10.5495	10.7035	12.65	14.618	12.866	10.2401	10.7235	10.0734	17.0602	13.4054	15.108	18.0731	17.2205	20.9017	12.3053	13.086	12.8053	21.9644	21.1223	23.47	22.9523	37.0139	31.0713	27.2765	28.5551	33.3818	31.4859	26.6936	32.3224	19.1811	25.9517	29.4784
PWY-7106	erythromycin D biosynthesis	0.0	0.0	0.0	0.0	0.049791	0.0	0.0	0.0	0.0	0.0	0.00886395	0.0	0.0	0.0	0.0	0.0	0.0	0.0	0.0154789	0.0	0.0	0.0	0.0	0.0	0.00525655	0.010494	0.0	0.0	0.0	0.0	0.0	0.0	0.0	0.0	0.0	0.00621537	0.0	0.0	0.0	0.0	0.0	0.0	0.0	0.0	0.0	0.0	0.0	0.0
PWY-7110	superpathway of megalomicin A biosynthesis	0.0	0.0	0.0	0.0	0.05753340000000001	0.0	0.0	0.0	0.0	0.0	0.0094678	0.0	0.0	0.0	0.0	0.0	0.0	0.0	0.022677000000000003	0.0	0.0	0.0	0.0	0.0	0.00740291	0.013114	0.0	0.0	0.0	0.0	0.0	0.0	0.0	0.0	0.0	0.00785041	0.0	0.0	0.0	0.0	0.0	0.0	0.0	0.0	0.0	0.0	0.0	0.0
PWY-7111	pyruvate fermentation to isobutanol (engineered)	2216.56	2208.71	2194.43	2221.71	2244.23	2246.64	2229.4	2231.3	2237.02	2215.37	2236.18	2189.57	2288.61	2245.23	2272.04	2204.19	2255.55	2210.54	2243.41	2216.06	2236.53	2222.22	2241.16	2209.21	2027.75	2085.21	2072.93	2084.92	2119.39	2129.12	2118.1	2060.92	2091.23	2124.52	2225.14	2134.9	2231.45	2247.21	2218.24	2142.12	2133.79	2185.6	2134.78	2055.9	2116.04	2221.17	2204.57	2220.54
PWY-7159	chlorophyllide a biosynthesis III (aerobic, light independent)	39.9364	46.124	48.5405	55.0054	47.0135	49.7131	53.1632	54.8603	51.4659	61.8303	59.6531	60.3275	37.7557	39.8993	34.5465	72.6628	67.3493	65.9223	67.4306	67.6105	71.132	59.2599	55.6847	55.5296	52.2148	55.3043	46.7888	51.0056	59.2769	57.6594	53.0941	46.3292	51.9007	67.6032	69.0636	84.0468	53.9322	68.2226	59.589	66.785	55.111	55.6672	69.1863	70.1227	71.6176	58.2089	62.411	67.3797
PWY-7184	pyrimidine deoxyribonucleotides de novo biosynthesis I	1005.71	1024.16	1015.97	1031.06	1021.93	1011.38	1046.88	1039.5	1023.54	1063.02	1059.93	1057.28	1030.08	991.787	1006.8	1067.62	1058.13	1055.63	1069.26	1089.47	1094.08	1084.73	1087.04	1078.16	1132.65	1127.21	1143.58	1149.73	1142.81	1157.07	1190.87	1174.09	1192.77	1152.32	1102.37	1146.29	1178.49	1174.02	1175.32	1139.21	1144.2	1129.58	1154.82	1173.01	1164.53	1152.36	1157.68	1172.04
PWY-7185	UTP and CTP dephosphorylation I	0.0	0.0	0.0	0.0	0.0	0.0	0.0	0.0	0.0	0.0	0.0	0.0	0.0	0.0	1.00198	3.62726	1.17215	1.05339	1.83815	1.42287	2.62725	1.51151	3.56226	0.0	0.0	0.0	0.0	0.0	0.0	0.0	0.0	0.0	0.0	0.0	0.0	0.0	0.0	0.953437	0.0	0.486032	0.0	0.0	1.15847	0.0	0.0	0.0	0.0	0.0
PWY-7187	pyrimidine deoxyribonucleotides de novo biosynthesis II	252.996	309.983	277.594	210.428	262.22900000000004	241.306	248.562	221.662	285.325	242.305	240.074	204.806	457.029	441.73	417.124	381.707	340.745	358.03	368.285	390.723	389.891	379.857	406.38	409.853	238.738	269.338	271.865	230.951	278.635	240.467	272.288	202.645	234.87	200.32	190.572	190.946	410.475	496.844	489.07	307.643	461.236	466.883	323.095	386.281	308.952	291.247	280.56	269.997
PWY-7196	superpathway of pyrimidine ribonucleosides salvage	816.4839999999998	868.765	857.242	941.835	914.356	934.935	912.741	923.984	921.758	931.502	938.127	964.15	867.268	895.398	886.6339999999999	979.139	956.673	971.429	943.864	955.416	951.418	948.375	936.832	978.325	1054.7	1008.12	989.446	993.886	989.079	953.978	925.557	986.999	965.593	950.038	941.662	978.528	933.609	922.179	946.701	974.786	964.844	936.202	1007.64	1055.56	981.322	937.452	921.07	940.552
PWY-7197	pyrimidine deoxyribonucleotide phosphorylation	1117.69	1174.43	1168.87	1181.42	1181.92	1183.63	1176.4	1170.52	1179.66	1168.87	1169.49	1154.66	1208.63	1251.86	1233.85	1164.19	1166.49	1155.45	1155.09	1159.73	1150.54	1142.18	1151.45	1154.93	1157.9	1184.32	1194.87	1174.63	1169.71	1166.86	1190.8	1177.06	1183.45	1158.38	1165.1	1150.42	1173.48	1130.14	1145.5	1144.28	1111.05	1116.26	1172.17	1161.75	1151.51	1194.46	1161.3	1157.02
PWY-7198	pyrimidine deoxyribonucleotides de novo biosynthesis IV	4.38431	5.27559	5.00225	4.49138	2.2879	3.51492	1.6384900000000002	2.8788	2.83779	1.98173	2.67659	3.12452	13.136	10.5525	10.3066	7.857660000000001	5.26872	4.964	6.52542	6.676080000000002	5.79234	5.7698	8.33717	9.47802	8.72606	15.233	13.1588	3.03364	3.72016	1.30946	3.14949	1.96243	4.55264	0.80323	2.59758	1.62224	17.2221	5.82258	7.12765	7.565180000000002	5.59951	9.47589	11.1198	5.4237	9.55833	12.0157	9.65323	8.47045
PWY-7199	pyrimidine deoxyribonucleosides salvage	739.295	748.4780000000002	746.5930000000002	740.4839999999998	731.153	738.992	756.508	761.4910000000001	745.798	774.955	771.725	779.796	686.127	668.4730000000002	677.1339999999999	772.4760000000001	754.987	764.648	774.9860000000001	787.813	791.9960000000002	791.19	781.1510000000002	782.924	848.972	814.188	833.789	849.957	828.237	841.172	851.291	846.34	875.762	866.836	775.8839999999999	838.5139999999999	821.39	866.421	871.7260000000001	861.311	858.225	842.429	829.7589999999999	911.044	865.073	798.828	808.959	850.0889999999998
PWY-7200	superpathway of pyrimidine deoxyribonucleoside salvage	895.37	926.052	923.645	917.975	910.432	917.309	928.652	928.939	922.669	937.18	936.505	934.239	894.825	893.0160000000002	899.712	944.584	932.079	934.775	942.166	954.059	953.184	946.477	943.272	946.221	987.146	975.875	993.611	994.513	978.692	986.334	1003.81	996.314	1016.22	998.98	938.627	975.294	979.502	993.179	1001.35	989.354	977.267	970.312	984.106	1029.82	998.04	974.223	966.342	991.465
PWY-7208	superpathway of pyrimidine nucleobases salvage	1379.71	1441.61	1439.06	1447.78	1446.74	1446.23	1446.84	1445.46	1452.49	1434.43	1432.58	1421.5	1472.68	1518.55	1492.95	1439.97	1438.93	1429.21	1431.91	1440.36	1426.9	1417.84	1427.58	1434.19	1470.04	1482.35	1483.33	1467.0	1459.48	1449.45	1475.77	1471.76	1471.86	1433.77	1438.11	1436.93	1461.43	1419.65	1441.58	1431.41	1420.13	1412.51	1464.87	1468.34	1445.82	1470.94	1430.05	1432.9
PWY-7209	superpathway of pyrimidine ribonucleosides degradation	0.0	0.0	0.0	0.0	0.0	0.0	0.0	0.0	0.0	0.0	0.0	0.0	0.0	0.0	0.0	0.0	0.0	0.0	0.0	0.0	0.0	0.0	0.0	0.0	0.0	0.0	0.0	0.0	0.0	0.0	0.0	0.0	0.0	0.0	0.0	0.0	0.0	0.0	0.0	0.0	0.0	0.0	0.0	0.0	0.0	0.0	0.0	0.0
PWY-7210	pyrimidine deoxyribonucleotides biosynthesis from CTP	6.25801	7.529689999999999	7.13996	6.41107	3.26714	5.01839	2.33997	4.11036	4.05202	2.8299	3.82163	4.46063	18.7269	15.057	14.7045	11.2068	7.5186600000000015	7.08409	9.3091	9.52326	8.2639	8.23194	11.8885	13.5129	12.4387	21.687	18.7424	4.33059	5.3097900000000005	1.87006	4.49581	2.80211	6.49626	1.14724	3.70867	2.31652	24.4981	8.30472	10.1631	10.7872	7.98734	13.5043	15.8433	7.737419999999998	13.6214	17.1189	13.7578	12.0742
PWY-7211	superpathway of pyrimidine deoxyribonucleotides de novo biosynthesis	1066.14	1084.82	1078.77	1076.55	1084.4	1079.55	1094.4	1090.9	1079.59	1099.02	1098.51	1077.5	1084.33	1063.01	1097.22	1089.66	1096.32	1084.21	1101.9	1116.16	1126.05	1113.86	1128.24	1101.05	1067.32	1086.28	1101.27	1122.83	1135.11	1157.51	1174.41	1122.12	1154.62	1149.28	1124.7	1131.43	1170.7	1176.75	1176.39	1153.29	1158.98	1161.35	1159.68	1164.53	1167.32	1151.53	1160.79	1158.46
PWY-7219	adenosine ribonucleotides de novo biosynthesis	1362.18	1431.49	1428.12	1430.77	1436.96	1434.87	1425.68	1425.38	1437.45	1398.58	1400.95	1373.57	1486.53	1532.17	1515.18	1403.15	1407.03	1391.34	1387.59	1391.76	1381.08	1372.64	1390.02	1395.44	1405.62	1431.12	1430.85	1405.22	1405.5	1400.02	1432.33	1426.89	1418.94	1357.79	1403.62	1376.31	1422.83	1382.7	1394.26	1354.35	1337.03	1339.16	1395.85	1362.43	1373.56	1418.96	1396.28	1374.08
PWY-722	nicotinate degradation I	12.6953	14.8058	13.0603	16.4294	17.2499	17.2622	18.2299	13.7005	19.8423	17.6484	16.8051	18.0168	22.2447	17.9332	17.0394	19.3358	21.0054	18.6772	23.6178	22.6533	19.4353	21.8674	19.5723	22.4354	16.2902	12.5448	13.446	12.0849	13.0375	16.0153	11.46	9.31691	13.4869	12.2719	18.0512	17.1811	26.5932	23.2862	21.0002	18.6412	18.3689	17.9311	21.6258	17.7644	20.1012	21.9687	24.7843	21.0307
PWY-7220	adenosine deoxyribonucleotides de novo biosynthesis II	1310.4	1362.79	1360.21	1367.66	1373.37	1374.32	1366.36	1371.88	1376.69	1353.58	1355.47	1329.52	1410.55	1452.91	1442.75	1341.24	1344.55	1330.13	1336.55	1341.27	1336.5	1342.43	1358.21	1358.75	1394.52	1416.84	1408.18	1390.57	1388.72	1373.55	1409.77	1402.48	1396.77	1351.92	1369.57	1350.22	1391.13	1341.04	1354.55	1348.92	1328.09	1330.62	1382.04	1363.07	1361.48	1385.65	1356.77	1355.3
PWY-7221	guanosine ribonucleotides de novo biosynthesis	1310.54	1369.94	1367.89	1367.18	1356.0	1358.75	1365.19	1356.49	1360.23	1349.52	1350.23	1349.31	1393.62	1413.79	1398.12	1372.83	1368.0	1361.01	1373.63	1376.7	1364.45	1345.92	1340.81	1347.02	1334.44	1355.86	1374.06	1363.03	1369.68	1375.66	1394.23	1350.41	1387.55	1367.34	1360.18	1358.78	1385.35	1376.27	1389.32	1370.83	1356.72	1352.54	1388.96	1397.61	1382.82	1424.98	1400.98	1382.75
PWY-7222	guanosine deoxyribonucleotides de novo biosynthesis II	1310.4	1362.79	1360.21	1367.66	1373.37	1374.32	1366.36	1371.88	1376.69	1353.58	1355.47	1329.52	1410.55	1452.91	1442.75	1341.24	1344.55	1330.13	1336.55	1341.27	1336.5	1342.43	1358.21	1358.75	1394.52	1416.84	1408.18	1390.57	1388.72	1373.55	1409.77	1402.48	1396.77	1351.92	1369.57	1350.22	1391.13	1341.04	1354.55	1348.92	1328.09	1330.62	1382.04	1363.07	1361.48	1385.65	1356.77	1355.3
PWY-7228	superpathway of guanosine nucleotides de novo biosynthesis I	1354.49	1410.07	1407.96	1408.39	1403.16	1405.09	1407.96	1404.41	1407.67	1393.84	1394.99	1385.75	1439.06	1465.27	1453.29	1402.55	1399.4	1390.34	1401.2	1405.52	1396.49	1387.67	1390.47	1393.79	1400.82	1422.96	1432.8	1419.94	1422.79	1422.17	1448.97	1416.29	1438.71	1410.43	1406.88	1402.11	1432.43	1405.28	1419.39	1410.22	1394.19	1392.34	1432.01	1432.06	1422.86	1455.25	1429.23	1420.23
PWY-7229	superpathway of adenosine nucleotides de novo biosynthesis I	1380.02	1438.81	1434.63	1439.96	1448.36	1446.6	1437.14	1440.39	1449.73	1418.53	1420.54	1392.51	1497.74	1542.94	1528.8	1417.83	1421.17	1404.13	1407.39	1413.0	1403.33	1401.31	1418.87	1422.33	1442.97	1467.76	1464.45	1440.98	1438.74	1427.79	1464.79	1457.46	1453.27	1395.8	1427.72	1404.11	1456.76	1416.27	1427.29	1395.93	1376.24	1378.11	1434.68	1404.07	1412.91	1449.22	1419.12	1410.14
PWY-7234	inosine-5'-phosphate biosynthesis III	1006.36	1044.31	1041.95	1042.22	1042.06	1050.18	1050.1	1051.78	1049.84	1049.92	1046.63	1038.17	1075.61	1089.34	1094.09	1062.16	1068.9	1051.42	1057.06	1064.08	1056.07	1051.7	1061.54	1058.41	1070.99	1070.29	1075.84	1075.25	1075.72	1081.2	1099.35	1095.13	1102.36	1071.76	1060.35	1078.96	1099.38	1092.21	1092.81	1076.81	1065.26	1058.96	1089.71	1087.33	1089.8	1096.02	1085.08	1091.39
PWY-7237	myo-, chiro- and scillo-inositol degradation	518.529	482.476	492.068	413.045	374.731	388.097	429.272	408.86	400.89	368.148	371.661	425.425	458.644	400.035	387.593	528.596	489.258	542.854	533.089	516.14	528.888	520.726	468.367	489.826	406.701	406.945	439.913	447.204	455.49300000000005	473.07	476.43300000000005	436.533	497.79	449.1880000000001	435.958	444.369	438.47	487.065	490.587	502.885	489.24	474.936	434.648	468.239	436.112	526.286	523.693	542.658
PWY-7242	D-fructuronate degradation	353.8880000000001	381.653	370.715	315.409	337.686	333.7530000000001	342.555	396.221	377.602	288.428	280.066	268.74	463.923	417.035	480.168	400.861	405.415	375.153	388.517	388.241	401.834	395.255	427.335	391.526	324.747	340.301	336.704	353.616	378.007	379.971	406.715	381.864	415.394	377.902	379.91	372.229	427.012	525.846	522.09	404.116	501.674	533.903	382.628	359.975	395.037	420.174	437.659	481.912
PWY-7254	TCA cycle VII (acetate-producers)	622.7080000000002	585.817	606.132	522.472	488.304	468.927	555.393	557.101	534.899	592.382	554.8009999999998	615.381	472.582	409.812	419.329	648.741	575.903	622.36	643.72	683.5360000000002	659.488	664.442	661.53	700.16	871.6619999999998	851.55	900.961	888.563	769.0089999999999	774.179	851.837	940.016	917.03	895.31	617.3919999999998	768.852	845.8480000000002	836.543	884.539	801.5	911.102	838.297	758.164	897.431	834.455	806.393	818.1419999999998	910.95
PWY-7255	ergothioneine biosynthesis I (bacteria)	422.682	334.86800000000005	341.474	297.843	299.279	284.059	297.023	287.291	276.107	292.939	300.686	327.077	276.135	221.633	223.731	296.441	282.048	314.307	314.702	290.619	308.285	324.3520000000001	293.4290000000001	313.04	228.006	240.878	233.38	242.696	255.924	257.145	233.967	257.219	226.023	258.503	277.123	268.612	225.645	215.804	212.365	318.993	294.825	322.178	270.673	268.201	268.289	308.68	320.961	303.008
PWY-7274	D-cycloserine biosynthesis	0.0	0.0	0.0	0.13121	0.248737	0.0	0.0	0.0	0.0	0.30430300000000005	0.4311	0.352822	0.1396	0.0	0.0	0.0986676	0.0269804	0.0264387	0.107019	0.0255014	0.0863465	0.144481	0.160048	0.0372333	0.117076	0.0	0.0	0.103174	0.0	0.0	0.0	0.0	0.0	0.0	0.0	0.0580581	0.0512841	0.0	0.0	0.218149	0.0	0.0	0.0	0.0363962	0.110763	0.06321569999999999	0.0410048	0.163813
PWY-7286	7-(3-amino-3-carboxypropyl)-wyosine biosynthesis	0.0	0.0	0.0	0.0	0.0	0.0	0.0	0.0	0.0	0.0	0.0	0.0	0.0	0.0809942	0.0	0.0	0.0	0.0	0.0	0.0	0.0	0.0	0.0	0.0	0.0	0.0	0.0	0.0	0.0	0.0	0.0	0.0	0.0	0.0	0.0	0.0	0.0	0.0	0.0	0.0	0.0	0.0	0.0	0.0	0.0	0.0	0.0	0.0
PWY-7295	L-arabinose degradation IV	70.4456	73.9667	76.5188	36.5966	43.1899	42.9181	54.1906	44.0937	48.4664	83.6683	81.0774	47.5005	38.5127	25.6334	26.7981	79.1747	84.0518	86.3166	76.1437	97.2488	94.8486	85.2793	117.844	70.4807	52.6305	54.6021	58.0066	67.9773	89.9002	85.8885	105.252	67.0997	89.6562	50.6623	60.3061	72.5969	61.3134	75.5725	60.9827	47.3264	45.4811	57.9898	49.3477	51.0553	101.724	75.82	100.547	86.6288
PWY-7315	dTDP-N-acetylthomosamine biosynthesis	119.966	49.9668	58.3542	34.3803	45.9037	37.0053	43.173	41.7232	38.8001	33.1654	31.615	38.7524	40.2372	38.8378	40.7469	48.5076	43.806	47.5554	45.4441	51.5278	52.6399	51.375	56.337	44.9147	76.7872	66.6618	55.6958	82.1592	99.7276	90.9154	108.447	84.2992	95.4501	58.2548	66.2837	79.3765	45.6445	65.8937	49.3224	55.6347	99.7891	102.904	56.4586	55.7997	101.48	72.3729	123.801	84.6909
PWY-7316	dTDP-N-acetylviosamine biosynthesis	0.0	0.0	0.0	0.0	0.0727418	0.0	0.0952997	0.0	0.0	0.0	0.0112658	0.0	0.0	0.0	0.0	0.0	0.08165139999999999	0.040083	0.13511199999999998	0.0	0.0	0.0	0.0	0.0	0.00841049	0.017490000000000002	0.0	0.0	0.0	0.0	0.0	0.0	0.0	0.0	0.0	0.00799919	0.0	0.0	0.0	0.0	0.0	0.0	0.0	0.039862199999999993	0.17719400000000002	0.0323197	0.0	0.0
PWY-7323	superpathway of GDP-mannose-derived O-antigen building blocks biosynthesis	900.887	939.441	936.315	980.908	988.09	989.8	954.104	972.536	967.717	1008.06	1016.49	969.747	972.596	1010.7	992.045	964.731	994.352	978.91	959.081	982.524	960.95	919.958	955.794	890.0139999999999	767.895	813.971	838.07	836.829	893.025	919.463	842.696	756.659	810.816	946.646	963.393	928.988	799.082	796.569	800.16	844.096	859.628	882.158	852.323	797.5039999999998	884.096	895.992	883.625	848.2710000000002
PWY-7328	superpathway of UDP-glucose-derived O-antigen building blocks biosynthesis	361.715	413.931	399.814	480.979	509.461	536.802	473.329	519.802	501.309	512.865	524.242	437.246	470.227	453.19	466.086	401.459	462.966	375.93	420.06	441.728	457.665	454.776	514.97	427.995	416.365	422.088	379.217	434.46	475.004	497.932	481.227	389.387	439.844	473.625	554.84	483.445	529.721	593.498	549.321	488.879	517.244	492.35	470.767	402.607	499.88	442.495	487.022	482.833
PWY-7332	superpathway of UDP-N-acetylglucosamine-derived O-antigen building blocks biosynthesis	202.324	237.723	219.017	285.349	245.766	216.136	197.849	228.467	206.258	263.155	283.123	219.941	261.421	270.056	247.165	253.19	230.682	273.774	244.047	270.28700000000003	261.055	245.511	249.055	267.73	221.857	299.462	279.428	286.192	292.593	258.925	227.213	229.833	209.083	217.07	289.946	171.93200000000004	293.582	197.292	220.848	267.447	219.622	236.021	295.598	256.35200000000003	272.467	293.189	241.745	218.975
PWY-7347	sucrose biosynthesis III	4.28569	4.86722	5.15005	5.2174	9.09244	7.800439999999999	9.2105	8.833110000000003	7.67908	11.0649	8.09515	6.13695	15.2392	5.3443	7.25	8.699580000000001	12.0076	9.27123	10.2611	8.97153	12.8549	10.3769	11.0049	5.2226	2.88281	4.3425	2.79625	5.7654	6.54171	6.2676300000000005	8.23877	7.4458600000000015	6.45057	6.920560000000001	11.7947	10.0598	11.1836	18.8745	17.1558	4.52268	6.78141	11.9254	8.59963	5.7564	7.7535	3.93036	7.087460000000001	9.5055
PWY-7354	aclacinomycin biosynthesis	0.0	0.0	0.049403	0.0971189	0.0321069	0.0	0.0	0.11838	0.0	0.0143392	0.014825799999999997	0.051269100000000005	0.0	0.0	0.0139769	0.0	0.0	0.105593	0.022074700000000003	0.0	0.0	0.0944712	0.107247	0.0702194	0.0	0.0	0.0	0.0	0.0767793	0.0	0.0	0.0	0.0	0.0135338	0.0799768	0.0105365	0.0	0.0342406	0.0	0.0	0.0	0.0	0.0873028	0.0	0.00967993	0.0	0.0	0.0
PWY-7371	1,4-dihydroxy-6-naphthoate biosynthesis II	210.842	230.574	227.287	222.922	242.837	264.023	227.57	261.197	258.202	213.616	218.273	196.225	259.212	281.183	303.722	207.081	216.591	196.563	188.543	187.837	177.72799999999995	190.971	205.945	200.676	131.118	143.119	139.463	136.192	152.49200000000005	145.31	147.132	132.42600000000002	138.109	155.26	201.837	165.773	120.844	105.718	111.106	145.034	134.981	136.493	149.71200000000005	124.987	139.737	153.812	160.83	129.754
PWY-7373	superpathway of demethylmenaquinol-6 biosynthesis II	0.0	0.0	0.636051	0.8998120000000001	0.677525	0.724412	0.0	0.64878	0.351539	0.956217	0.0	1.0073299999999998	0.162793	0.242831	0.0	0.0	0.0	0.0537012	0.0	0.154705	0.216467	0.297118	0.162268	0.0	0.469722	0.0	0.0	0.0	0.776469	0.0	0.503551	0.0	0.0	0.16431500000000002	0.0	0.8287959999999999	0.32112	0.350582	0.0	0.403167	0.6294109999999999	0.920251	0.0	0.0	0.0395674	0.0	0.553416	0.23412800000000006
PWY-7374	1,4-dihydroxy-6-naphthoate biosynthesis I	223.334	239.743	237.354	227.05	244.514	261.434	231.805	257.595	256.14	212.68	218.261	202.879	264.839	283.731	302.029	214.012	224.881	206.905	196.938	194.171	184.568	198.517	209.794	206.829	135.27	146.024	142.394	136.268	154.30100000000004	148.085	146.191	134.842	137.06	154.44899999999996	191.177	167.084	121.809	107.715	111.473	146.377	133.66299999999998	136.686	150.089	125.922	140.414	155.841	162.08	130.342
PWY-7376	cob(II)yrinate a,c-diamide biosynthesis II (late cobalt incorporation)	387.11800000000005	333.542	341.476	348.736	345.8830000000001	338.975	355.788	339.5780000000001	336.093	339.3040000000001	346.228	370.955	321.528	274.187	292.468	324.147	335.589	339.901	351.30300000000005	324.959	336.451	357.994	338.44	344.903	307.436	295.321	269.404	283.753	314.139	309.456	261.147	312.36	265.908	308.861	342.041	335.087	303.753	351.281	328.219	333.689	349.7340000000001	362.142	339.709	316.06	322.137	293.747	321.226	307.51
PWY-7377	cob(II)yrinate a,c-diamide biosynthesis I (early cobalt insertion)	14.4355	12.0258	9.77808	16.1001	21.2064	14.3454	14.651	8.945310000000003	13.8046	9.01874	10.281	10.3992	79.8856	62.5697	60.2315	56.8102	45.5047	46.8486	60.4541	58.2545	53.9703	56.3074	51.5779	63.5514	20.4163	29.3604	20.9139	20.2241	35.4021	19.3742	19.363	22.2055	22.0757	23.475	24.0464	26.8579	87.9058	138.314	123.193	77.7945	117.877	100.778	76.6836	122.539	71.3812	62.9339	67.172	47.8742
PWY-7385	1,3-propanediol biosynthesis (engineered)	0.0	0.0	0.0	0.0	0.466062	0.0453639	2.19076	2.0996900000000003	0.0307876	0.0	0.354533	1.25538	0.533452	4.19303	0.0	3.64103	0.284289	0.364563	0.971856	0.354376	0.0776763	0.30750500000000003	0.95317	0.315316	0.0	0.091751	0.0	0.0	0.06885039999999999	0.0357392	0.627614	0.0	1.41593	7.4774600000000015	0.106352	0.419126	0.266586	0.427472	0.224502	1.39845	38.2855	13.1177	1.45367	1.93077	0.540198	0.197455	0.402125	0.848504
PWY-7391	isoprene biosynthesis II (engineered)	21.186	20.9699	21.8828	20.8319	17.4063	18.2028	18.8764	18.3131	16.0234	13.9059	16.9279	14.7888	19.1562	14.6644	12.705	20.9604	22.6014	23.8073	25.4925	27.3573	24.7939	20.7734	17.0262	18.6727	14.7535	13.6784	12.3608	14.4758	18.0399	19.4548	15.3481	12.2978	19.053	13.9802	18.114	17.8588	10.3011	12.8454	15.8288	13.473	17.0212	18.0328	15.404000000000002	14.3637	13.9209	24.3665	38.4847	26.5365
PWY-7392	taxadiene biosynthesis (engineered)	1008.48	984.124	993.997	958.774	938.473	931.957	966.882	950.391	938.668	951.676	947.085	995.8	912.213	898.321	861.446	1000.8	974.0	1007.26	1014.3	1007.1	1007.03	1011.12	969.796	1009.13	1042.8	1029.85	1040.52	1039.63	1018.12	1011.58	1013.97	1045.99	1030.6	1036.34	950.968	1008.76	1003.42	983.154	1012.73	1051.47	1030.57	1026.16	1042.66	1097.25	1045.68	1025.27	1030.79	1024.42
PWY-7398	coumarins biosynthesis (engineered)	0.596381	0.422194	0.552895	2.2063	3.2589900000000003	2.08838	5.40594	5.1559599999999985	3.59701	6.3681	2.48518	2.31036	0.256056	0.523266	0.728684	7.289160000000001	6.12608	7.3587	6.0849	5.45204	9.62959	4.42105	8.35699	4.22774	1.7706099999999998	1.47326	1.26973	2.44455	2.17862	1.58716	1.59047	1.3063	1.61425	3.12446	2.69587	3.82519	3.09718	4.39403	4.01392	0.133417	3.2745900000000003	4.12878	3.01086	1.90532	2.22205	2.68967	2.54975	3.32623
PWY-7400	L-arginine biosynthesis IV (archaebacteria)	1121.73	1173.67	1170.65	1194.52	1193.42	1189.62	1180.94	1178.09	1189.8	1159.53	1157.83	1153.44	1209.95	1245.09	1222.78	1157.16	1160.62	1154.01	1150.44	1142.19	1138.77	1135.63	1139.8	1153.54	1168.28	1190.56	1191.54	1175.43	1171.81	1162.54	1167.7	1178.01	1167.45	1150.46	1172.35	1144.41	1173.87	1131.83	1154.41	1144.83	1109.75	1111.76	1167.91	1138.38	1135.93	1174.98	1129.8	1142.38
PWY-7401	crotonate fermentation (to acetate and cyclohexane carboxylate)	0.0	0.0	0.0	0.0	0.336592	0.0	0.0	0.0	0.0	0.0	0.0	0.0	0.470564	0.8231629999999999	1.18171	0.666329	0.200653	1.01072	0.190171	0.0	0.481311	0.458996	0.0	0.5277149999999999	0.0	0.0	0.0	0.0	0.0	0.0	0.0	0.0	0.0	0.0	0.0	0.0	0.0	0.0	0.0	0.0	0.0	0.0	0.0	0.0	0.232245	0.0	0.0	0.0
PWY-7402	benzoate fermentation (to acetate and cyclohexane carboxylate)	0.0	0.0	0.0	0.0	0.0	0.0	0.0	0.0	0.0	0.0	0.0	0.0	0.0	0.0	0.0	0.0	0.0	0.0	0.0	0.0	0.0	0.0	0.0	0.0	0.0	0.0	0.0	0.0	0.0	0.0	0.0	0.0	0.0	0.0	0.0	0.0	0.0	0.0	0.0	0.0	0.0	0.0	0.0	0.0	0.113997	0.0	0.0	0.0
PWY-7415	tylosin biosynthesis	0.0	0.0	0.0	0.0	0.0	0.0	0.0	0.0	0.0	0.0	0.0	0.0	0.0	0.0	0.0	0.0	0.0	0.0	0.0	0.0	0.0	0.0	0.0	0.0	0.0	0.0	0.0	0.0	0.0	0.0	0.0	0.0	0.0	0.0	0.0	0.0	0.0	0.0	0.0	0.0	0.0457608	0.0	0.0	0.0	0.0	0.0	0.0	0.0
PWY-7431	aromatic biogenic amine degradation (bacteria)	619.51	510.756	517.082	567.354	572.534	536.686	521.46	542.07	523.519	516.8530000000002	531.225	531.3380000000002	556.762	494.994	515.005	458.167	468.472	465.012	461.918	440.794	468.296	520.764	498.424	512.8380000000002	448.067	477.92	433.439	475.208	519.696	506.324	476.636	487.354	431.917	452.388	580.898	485.777	472.351	443.117	422.047	507.387	462.201	467.267	471.58	403.319	443.735	460.687	505.445	420.594
PWY-7446	sulfoglycolysis	12.6427	18.8486	16.9192	5.24401	4.11604	5.11911	13.9296	13.1619	12.1687	5.58941	4.64803	5.26065	10.1592	4.86525	7.95663	27.623	15.4776	22.5767	20.6846	26.7508	26.0283	18.9608	19.8276	21.7668	13.5036	22.4246	44.9002	34.5893	14.8138	25.6805	60.0141	30.7676	67.4722	19.0514	2.25133	11.8545	36.4209	23.9794	39.8478	15.326	16.57	19.636	12.3373	20.4949	14.1904	29.3525	30.1498	39.1325
PWY-7456	mannan degradation	4.91765	7.36647	5.26484	5.793069999999998	9.95172	6.94327	3.66704	5.0419	8.632660000000001	3.09842	3.87795	5.61814	13.747	11.8527	13.504	9.77247	8.50282	10.722	17.894000000000005	16.9923	15.4189	20.3645	21.7814	24.0064	31.8979	34.2923	26.8086	18.2899	27.5957	26.9986	26.609	18.0761	21.7618	11.9649	17.7395	24.827	38.4151	46.1246	42.612	31.2476	56.5772	82.0382	27.3187	35.3124	33.4673	24.4023	27.9073	56.5887
PWY-7527	L-methionine salvage cycle III	24.8572	31.7759	30.4796	46.6686	48.7695	40.7592	46.9632	50.3953	55.713	27.695	26.3551	29.8299	65.2521	89.2914	77.9351	43.3463	31.7562	33.5983	44.7384	43.3171	40.9404	128.406	124.086	187.802	399.637	353.676	309.403	297.458	225.227	163.929	234.439	364.173	275.066	159.743	117.768	152.05200000000005	264.814	230.109	244.15	163.945	169.4	140.793	185.766	229.588	192.332	145.645	130.887	196.775
PWY-7528	L-methionine salvage cycle I (bacteria and plants)	0.0	0.0	0.0	0.0	0.0	0.0	0.0	0.0	0.0	0.0	0.0	0.0	0.0	0.0	0.0	0.0	0.0	0.0	0.0	0.0	0.0	0.0	0.0	0.0	0.0	0.0	0.0	0.0	0.0	0.0	0.0	0.0	0.0	0.0	0.0	0.0	0.0	0.0	0.0	0.0	0.0	0.0	0.0	0.0	0.162331	0.0	0.0	0.0
PWY-7539	6-hydroxymethyl-dihydropterin diphosphate biosynthesis III (Chlamydia)	1056.94	1079.62	1084.87	1081.35	1057.56	1060.43	1075.91	1060.79	1046.52	1075.41	1076.94	1074.91	1114.59	1103.57	1110.74	1128.09	1116.17	1114.52	1135.24	1145.37	1141.07	1125.2	1123.31	1138.47	1171.53	1192.03	1181.46	1189.29	1184.58	1177.41	1204.74	1201.97	1209.02	1162.56	1144.43	1155.88	1218.08	1226.37	1218.9	1183.1	1166.24	1147.53	1195.83	1212.57	1199.94	1206.3	1204.28	1200.96
PWY-7560	methylerythritol phosphate pathway II	1101.59	1137.83	1135.22	1139.75	1140.22	1143.36	1143.8	1140.44	1147.78	1130.16	1129.58	1117.96	1151.72	1166.04	1158.63	1124.02	1127.37	1120.26	1124.44	1122.97	1117.94	1110.79	1113.98	1125.29	1127.63	1150.37	1153.63	1141.51	1138.02	1128.81	1150.99	1149.56	1146.05	1108.08	1129.51	1116.71	1140.54	1118.24	1126.79	1125.58	1092.17	1087.63	1145.72	1140.55	1132.59	1149.8	1136.89	1118.0
PWY-7616	methanol oxidation to carbon dioxide	371.986	388.554	398.628	304.11	279.426	275.523	321.846	308.622	315.755	270.795	252.286	284.098	328.55300000000005	303.683	285.766	383.293	349.952	377.295	390.536	378.675	378.815	346.374	343.824	347.531	248.357	288.623	336.241	312.1090000000001	293.584	326.48	379.029	334.601	386.584	301.398	264.248	280.17	372.54	340.849	373.917	428.551	378.414	412.685	346.958	389.934	348.301	478.826	459.806	473.769
PWY-7644	heparin degradation	0.075195	0.0	0.0	0.40856	0.7063699999999999	0.639059	0.0	0.0	0.369958	0.419832	0.0	0.181367	0.347103	0.361555	0.0786493	0.0	0.766191	0.278503	0.469416	0.462022	1.0697	0.911354	1.4252200000000002	0.149945	0.0305671	0.0	0.133259	0.46388	0.35524	0.804542	0.179111	0.0	0.0	1.18423	0.256438	0.996	0.0	0.706009	0.587336	0.8699180000000001	0.4511020000000001	1.34906	0.37734	0.29986	0.8324450000000001	1.03532	0.473894	1.12554
PWY-7663	gondoate biosynthesis (anaerobic)	836.2860000000002	951.738	912.543	1081.79	1162.3	1194.65	1061.22	1149.68	1142.65	1092.1	1095.83	956.659	1259.92	1314.58	1376.46	968.423	1076.84	916.09	951.175	970.317	986.944	1024.31	1165.1	1053.95	1180.97	1145.16	1025.1	1081.33	1112.67	1080.81	1086.36	1084.59	1053.5	1014.45	1179.95	1055.61	1249.42	1327.31	1230.97	1071.59	1170.34	1187.61	1114.18	982.129	1101.43	980.753	997.851	1084.42
PWY-7664	oleate biosynthesis IV (anaerobic)	357.1090000000001	391.626	388.401	401.487	441.143	472.001	433.148	464.778	443.34	434.509	441.926	373.777	621.762	607.132	700.301	447.057	495.785	409.648	450.622	482.412	513.712	506.556	611.476	463.62	478.749	454.207	402.797	477.358	576.68	589.783	605.525	449.506	535.7080000000002	523.376	563.174	551.408	617.904	815.552	674.395	515.057	690.6569999999998	715.8580000000002	532.0419999999998	436.721	619.924	513.842	602.871	636.3480000000002
PWY-841	superpathway of purine nucleotides de novo biosynthesis I	1270.59	1330.37	1326.75	1333.31	1335.92	1337.28	1331.07	1330.66	1339.0	1316.73	1318.01	1294.27	1380.52	1419.43	1405.66	1320.06	1324.23	1307.38	1314.76	1320.52	1311.55	1304.93	1317.06	1318.55	1324.41	1349.85	1350.39	1335.78	1338.76	1333.21	1359.44	1343.92	1349.86	1311.66	1328.69	1313.11	1356.41	1326.18	1334.49	1313.45	1294.85	1293.78	1344.3	1326.25	1327.02	1360.63	1332.04	1325.46
PWY-922	mevalonate pathway I	24.3459	24.2595	25.1386	25.2785	22.2171	23.5992	22.7169	22.0761	18.972	18.0304	20.605	20.0042	26.5675	25.5187	22.9171	26.6314	28.9439	29.1565	31.2278	32.3368	30.8372	26.3626	22.7597	23.6335	18.6105	19.3272	15.2996	20.6643	30.7437	33.2937	23.7146	17.213	25.7962	23.0092	26.0928	23.3666	22.6366	26.4362	26.3855	29.1426	33.3356	35.8313	25.8007	21.2958	21.6571	33.3277	46.183	32.8735
PWY0-1061	superpathway of L-alanine biosynthesis	827.0360000000002	762.8810000000002	784.436	726.438	689.475	704.595	766.174	731.311	702.946	785.36	784.825	835.6460000000002	585.336	550.7090000000002	569.401	870.137	831.947	881.154	859.4010000000002	912.128	895.8860000000002	833.085	803.893	794.288	739.038	733.092	833.303	869.558	843.041	909.294	940.823	788.09	941.227	912.002	771.331	887.7260000000001	809.823	850.334	863.122	887.863	965.549	932.989	878.632	997.461	947.45	928.78	1015.58	969.476
PWY0-1241	ADP-L-glycero-&beta;-D-manno-heptose biosynthesis	287.936	326.7870000000001	304.718	368.281	406.857	428.282	370.417	403.094	417.656	378.935	377.907	334.651	361.252	409.276	414.215	266.641	301.976	247.003	261.145	254.538	249.314	257.619	299.541	261.076	219.34	235.789	227.627	223.577	239.659	249.89	267.76	242.58	249.611	219.349	322.153	284.774	243.96	182.535	184.156	209.942	211.983	198.935	233.429	162.02200000000005	221.743	241.721	231.851	200.377
PWY0-1261	anhydromuropeptides recycling	889.679	915.921	902.386	899.97	940.908	946.613	930.497	961.483	964.859	903.228	902.965	862.423	1010.04	1052.49	1063.77	917.711	931.273	892.597	914.332	920.013	929.984	1021.76	1051.58	1057.15	1128.84	1096.6	1024.84	1058.6	1058.59	995.634	1045.07	1043.88	1054.15	990.807	980.279	996.001	1087.4	1124.35	1105.18	1016.62	1082.73	1087.43	1016.51	985.97	1026.83	908.534	923.269	990.997
PWY0-1277	3-phenylpropanoate and 3-(3-hydroxyphenyl)propanoate degradation	211.285	114.193	119.926	123.315	133.217	113.062	132.309	124.418	122.217	123.937	120.139	159.276	89.5977	67.6051	78.8638	93.4328	84.0069	96.2761	101.139	92.4761	97.5983	113.293	91.4432	123.221	136.77200000000002	114.036	98.0327	125.493	119.72	124.89	115.253	142.116	109.696	111.707	139.24200000000002	146.545	80.586	100.294	94.2382	111.3	150.126	137.627	104.529	105.443	102.752	81.4862	124.53	97.2452
PWY0-1296	purine ribonucleosides degradation	435.676	484.044	476.659	551.383	540.013	539.776	491.799	521.212	527.187	550.969	547.525	491.889	499.302	548.429	514.304	449.80800000000005	452.014	451.076	478.264	475.619	484.322	511.61	538.524	583.278	772.318	773.873	740.3689999999998	720.8489999999998	658.2360000000001	588.4680000000002	617.1990000000002	736.548	648.572	575.214	586.754	531.59	671.535	664.204	684.2560000000002	570.082	565.335	542.168	618.373	616.0830000000002	594.182	564.83	494.106	575.457
PWY0-1297	superpathway of purine deoxyribonucleosides degradation	572.125	444.486	437.886	505.799	495.327	495.53	448.894	475.726	482.235	507.30300000000005	504.327	481.916	456.356	502.859	471.272	411.969	416.24300000000005	414.292	439.288	437.604	446.197	471.804	499.897	538.562	697.9580000000002	704.557	674.9989999999998	654.811	599.544	535.923	560.785	664.31	587.61	524.889	537.5740000000002	524.161	611.825	605.196	623.4830000000002	518.864	536.322	499.259	563.872	560.635	541.341	516.808	484.265	527.2130000000002
PWY0-1298	superpathway of pyrimidine deoxyribonucleosides degradation	316.909	312.05	301.323	327.52	350.809	351.94	312.6020000000001	339.552	350.91	317.0540000000001	314.676	309.957	338.848	385.006	362.046	278.746	281.795	264.685	280.173	281.277	276.882	326.76	343.49300000000005	380.305	521.678	494.911	454.843	452.749	412.486	360.642	383.666	493.625	404.899	351.232	354.577	341.5540000000001	411.89	398.846	404.877	341.516	370.151	347.43	366.992	394.286	350.19199999999995	314.415	319.442	342.492
PWY0-1319	CDP-diacylglycerol biosynthesis II	1346.82	1405.68	1390.41	1451.26	1469.17	1464.9	1430.52	1448.24	1462.8	1431.05	1430.23	1390.28	1487.67	1543.22	1521.37	1365.93	1389.05	1348.76	1347.26	1352.6	1345.21	1358.94	1401.35	1395.36	1461.99	1467.72	1444.39	1426.2	1417.33	1395.34	1411.81	1442.62	1404.33	1368.04	1430.42	1383.05	1443.64	1418.73	1417.27	1389.29	1390.55	1362.83	1424.98	1388.32	1390.22	1389.59	1344.58	1350.27
PWY0-1338	polymyxin resistance	0.647523	0.6214270000000001	0.361902	0.780591	0.664715	0.869283	0.868883	0.500354	0.506653	0.862297	0.873108	0.76089	1.6965400000000002	2.50663	0.983823	1.75183	1.02427	1.1404	1.6940099999999998	3.37307	1.78889	3.73688	3.5392900000000003	1.05106	0.210064	0.501628	0.389807	1.04558	1.12116	0.351572	1.4488	0.746583	1.32467	2.36121	0.934319	1.09212	1.0679	1.47269	2.67056	1.12726	23.9365	15.4993	1.46081	0.345384	3.68871	0.587119	1.58212	0.400507
PWY0-1415	superpathway of heme biosynthesis from uroporphyrinogen-III	436.18	481.032	471.008	518.994	547.904	571.1419999999998	525.129	555.044	537.8	579.684	578.898	505.778	544.619	556.3240000000002	599.8340000000002	482.747	525.935	461.204	494.477	519.645	536.564	516.052	589.315	488.295	462.659	466.356	428.598	473.654	524.445	553.29	539.015	448.07	501.265	546.368	582.173	560.028	567.126	639.9630000000002	587.225	545.129	593.188	585.477	537.568	473.194	578.439	507.331	549.05	561.7719999999998
PWY0-1479	tRNA processing	533.206	582.091	575.677	469.513	501.564	508.779	520.634	498.663	527.355	573.256	567.535	487.489	580.256	575.168	572.759	537.9119999999998	595.3919999999998	571.257	508.05800000000005	560.435	526.429	514.435	585.981	501.294	373.073	359.969	371.083	321.535	354.963	372.984	412.18300000000005	325.408	364.843	385.869	415.578	439.286	462.195	439.817	403.329	379.697	447.781	448.2480000000001	452.891	389.612	466.143	467.1880000000001	459.07	445.334
PWY0-1533	methylphosphonate degradation I	112.315	136.629	118.439	183.66	190.462	194.084	165.479	179.429	173.34599999999998	159.665	170.628	149.62	194.43	164.264	187.643	135.485	176.888	125.043	151.278	140.80200000000005	147.89700000000005	151.89700000000005	183.022	141.259	136.517	140.681	111.214	147.0	175.278	182.179	146.44299999999996	121.21	141.394	163.749	228.942	172.263	208.862	256.761	225.759	168.329	191.441	196.293	158.41899999999995	122.996	149.43200000000004	141.904	142.517	166.755
PWY0-1586	peptidoglycan maturation (meso-diaminopimelate containing)	1344.62	1266.58	1290.07	1215.83	1163.72	1146.3	1200.98	1173.83	1176.18	1136.22	1134.31	1219.25	1225.68	1239.91	1203.84	1304.8	1234.06	1303.01	1284.85	1283.89	1254.6	1295.46	1199.79	1351.39	1648.66	1600.21	1570.81	1569.48	1430.66	1365.52	1453.37	1602.21	1526.56	1340.63	1227.25	1300.73	1405.14	1329.05	1393.33	1333.04	1336.76	1308.75	1357.02	1539.68	1372.24	1365.8	1353.84	1362.95
PWY0-162	superpathway of pyrimidine ribonucleotides de novo biosynthesis	1282.84	1355.89	1350.55	1369.0	1374.13	1375.78	1360.11	1365.29	1377.39	1344.97	1345.67	1317.7	1411.52	1467.6	1445.38	1333.06	1344.59	1321.13	1323.93	1327.0	1317.11	1310.29	1331.29	1326.4	1349.64	1371.4	1363.26	1345.64	1350.02	1338.29	1365.29	1351.77	1351.59	1312.2	1352.24	1321.99	1360.35	1320.35	1330.76	1311.62	1285.26	1285.94	1348.94	1322.67	1322.66	1356.93	1315.99	1315.17
PWY0-166	superpathway of pyrimidine deoxyribonucleotides de novo biosynthesis (E. coli)	970.549	994.363	986.174	995.841	987.531	977.64	1008.86	998.987	988.259	1019.95	1017.0	1013.62	999.46	970.382	981.618	1029.98	1022.56	1019.6	1030.48	1048.42	1049.41	1034.93	1036.59	1028.21	1041.99	1051.0	1072.81	1073.17	1073.63	1091.58	1118.16	1091.01	1114.25	1087.66	1047.94	1079.63	1107.01	1099.99	1101.86	1077.39	1073.05	1064.57	1093.02	1104.17	1096.68	1101.55	1100.52	1105.1
PWY0-321	phenylacetate degradation I (aerobic)	167.829	168.768	160.92	242.397	249.273	273.421	232.5	252.952	250.097	279.677	274.699	261.219	171.03799999999995	191.257	176.38299999999995	166.6	181.378	143.90200000000004	174.94	165.645	170.59099999999995	182.83	216.659	195.758	253.493	236.052	252.884	252.313	227.669	238.044	213.476	243.968	233.217	239.073	253.803	247.159	254.013	229.682	239.528	259.396	308.575	271.22700000000003	227.437	228.804	218.95	194.72	197.11900000000003	201.671
PWY0-41	allantoin degradation IV (anaerobic)	2.24637	2.62589	3.44644	5.75093	5.62271	7.052910000000002	3.79281	4.43396	4.50155	5.8323	6.4311300000000005	3.5342300000000004	9.0018	2.92339	4.08553	3.24817	3.90704	3.26151	4.59989	5.77221	4.74453	11.0973	9.91202	5.87376	6.43331	9.48158	9.97183	14.8893	18.7734	18.8619	20.706	14.3112	20.6675	17.1097	13.2774	10.9974	12.5092	15.3006	11.827	9.71161	23.1248	23.2928	7.979189999999999	8.14921	9.13363	6.652139999999998	6.34069	10.6259
PWY0-42	2-methylcitrate cycle I	220.081	227.268	219.164	173.167	181.554	178.815	205.897	195.422	199.65	218.281	207.359	202.396	202.379	182.697	214.326	261.569	248.63	253.117	251.503	280.83	274.12	243.775	266.464	226.283	168.283	188.195	238.623	248.489	239.28	282.941	311.515	206.53	296.003	292.594	205.082	257.705	272.97900000000004	299.335	294.132	261.708	302.181	298.668	242.908	295.94	302.861	310.33	339.777	318.317
PWY0-781	aspartate superpathway	979.321	1016.99	1000.63	1014.3	1024.25	1024.63	1016.99	1021.08	1026.49	994.591	997.681	982.856	1057.94	1063.96	1078.43	1024.09	1023.42	1005.29	1016.12	1024.41	1017.26	1016.81	1032.28	1031.88	1054.53	1063.09	1068.91	1069.53	1060.44	1063.87	1083.09	1068.08	1085.5	1056.14	1043.26	1044.35	1096.49	1098.35	1099.26	1061.38	1078.73	1070.93	1062.99	1082.92	1067.24	1076.1	1065.07	1077.36
PWY0-845	superpathway of pyridoxal 5'-phosphate biosynthesis and salvage	35.8314	27.2948	20.933000000000003	43.9403	55.4381	38.5506	35.1625	18.5847	34.0806	47.7102	41.2964	35.4905	69.0347	75.6374	88.4305	89.1944	55.5077	66.6514	81.1363	98.2166	107.807	72.868	101.179	55.1903	70.8576	101.846	100.113	84.1121	102.548	96.0392	157.967	97.2367	111.579	124.193	90.2779	82.3864	104.837	155.446	142.168	122.237	340.39	278.14	150.88	110.596	215.38	118.464	130.961	89.2624
PWY0-862	(5Z)-dodec-5-enoate biosynthesis	313.976	344.759	341.876	353.103	388.783	416.829	381.99	410.431	390.943	383.469	390.128	328.815	554.5840000000002	540.097	626.994	395.769	439.757	361.727	398.853	428.306	456.957	449.475	545.852	409.735	421.814	399.837	354.208	421.765	512.75	526.025	540.145	395.944	475.716	465.532	500.006	490.576	550.441	736.965	604.232	457.162	620.895	644.564	471.997	385.768	554.327	456.606	539.7919999999998	569.989
PWY1G-0	mycothiol biosynthesis	610.5369999999998	569.043	590.891	535.945	496.968	491.34	547.276	513.414	498.045	538.712	530.261	618.69	455.17800000000005	422.14	401.189	613.562	578.597	632.967	611.2090000000002	601.901	589.868	563.5840000000002	499.526	534.8009999999998	426.599	427.525	497.513	487.661	494.30800000000005	537.195	487.184	453.801	499.502	585.506	488.695	547.799	427.234	410.983	452.166	557.326	524.447	535.86	527.589	588.6569999999998	534.905	548.62	544.6030000000002	525.563
PWY490-3	nitrate reduction VI (assimilatory)	77.4585	87.9436	76.9329	101.328	106.484	105.706	91.6911	96.5941	106.75	78.4413	81.199	74.5114	122.536	132.77700000000002	128.579	96.2545	117.927	84.1268	88.0682	90.6193	77.9094	91.4328	98.9817	99.8477	82.1366	82.4609	63.6439	76.0169	81.4331	78.4458	87.7946	71.3469	74.3719	68.1151	116.972	82.3567	130.642	128.069	120.987	95.9851	85.7469	83.2212	100.941	82.2461	84.9672	78.1216	81.0355	66.9227
PWY4FS-7	phosphatidylglycerol biosynthesis I (plastidic)	1350.62	1413.05	1400.84	1451.88	1461.82	1463.07	1429.17	1440.5	1455.15	1431.21	1429.97	1400.0	1461.02	1508.98	1486.3	1373.09	1385.48	1357.28	1363.05	1364.51	1353.67	1361.32	1382.51	1391.82	1424.82	1445.04	1438.14	1414.33	1410.9	1395.15	1405.78	1414.02	1396.95	1372.35	1423.66	1382.19	1412.45	1382.74	1388.91	1386.71	1368.96	1348.66	1411.02	1389.3	1381.81	1398.11	1358.72	1353.39
PWY4FS-8	phosphatidylglycerol biosynthesis II (non-plastidic)	1350.62	1413.05	1400.84	1451.88	1461.82	1463.07	1429.17	1440.5	1455.15	1431.21	1429.97	1400.0	1461.02	1508.98	1486.3	1373.09	1385.48	1357.28	1363.05	1364.51	1353.67	1361.32	1382.51	1391.82	1424.82	1445.04	1438.14	1414.33	1410.9	1395.15	1405.78	1414.02	1396.95	1372.35	1423.66	1382.19	1412.45	1382.74	1388.91	1386.71	1368.96	1348.66	1411.02	1389.3	1381.81	1398.11	1358.72	1353.39
PWY5F9-12	biphenyl degradation	0.0398602	0.0	0.0	0.0499082	0.0	0.0515523	0.0474199	0.046181900000000005	0.0350315	0.0863799	0.0448403	0.0	0.0406137	0.191945	0.162307	0.0	0.0	0.157059	0.32394	0.0	0.0	0.0	0.0	0.116033	0.099634	0.0	0.0	0.0	0.0	0.0	0.0	0.0496974	0.0642899	0.0	0.0	0.0	0.0	0.438871	0.45191	0.0	0.0	0.10196	0.0	0.338452	0.0	0.0	0.0	0.507556
PWYG-321	mycolate biosynthesis	374.122	410.192	406.845	420.171	461.818	494.375	453.742	486.923	464.257	455.263	463.052	391.483	652.781	636.523	735.289	469.124	520.283	429.6	472.823	506.65	539.756	531.686	642.3969999999998	485.922	500.634	474.991	421.443	500.031	605.0169999999998	619.6619999999998	635.93	470.322	562.0459999999998	549.863	590.512	578.969	648.182	858.49	708.829	540.424	726.928	753.887	557.766	457.626	651.556	539.578	634.561	669.321
PYRIDNUCSAL-PWY	NAD salvage pathway I	923.211	938.41	943.335	903.639	890.893	884.7	913.321	896.452	902.312	885.628	882.9910000000001	906.826	918.033	898.2769999999998	902.122	941.052	941.26	943.488	931.675	931.662	921.655	899.194	890.503	878.27	765.074	786.444	809.694	812.808	856.789	869.666	857.3539999999998	799.4630000000002	828.077	860.025	860.02	873.893	839.947	854.424	844.809	872.352	850.5310000000002	865.34	876.202	856.52	879.592	903.795	903.511	866.743
PYRIDNUCSYN-PWY	NAD biosynthesis I (from aspartate)	1031.51	1084.09	1082.61	1085.65	1086.59	1082.67	1078.61	1074.13	1086.6	1059.82	1060.74	1043.18	1116.17	1154.32	1123.69	1060.74	1068.96	1062.94	1049.58	1047.57	1039.67	1029.49	1035.7	1035.6	993.45	1019.98	1013.95	987.404	1010.91	1000.61	1010.48	995.456	988.116	961.175	1029.9	1002.22	998.874	952.76	965.865	989.153	936.81	954.934	1024.76	974.879	991.423	1045.34	1003.66	978.145
PYRIDOXSYN-PWY	pyridoxal 5'-phosphate biosynthesis I	16.3392	12.2039	9.2792	20.0197	25.9253	17.5293	15.8314	8.19	15.3678	21.8006	18.708	15.8721	33.5622	37.8296	46.0202	42.8016	25.6144	31.1195	38.6127	47.6489	53.2645	34.3246	49.9477	25.3402	32.6597	48.9777	47.7926	39.3138	49.3275	45.7162	81.0663	46.3798	53.5464	60.2629	43.378	38.5917	49.9007	78.1198	70.0058	59.8438	213.547	166.632	76.2675	52.5745	116.785	58.4186	65.8128	42.0515
REDCITCYC	TCA cycle VIII (helicobacter)	1493.79	1519.47	1524.29	1504.57	1501.54	1511.51	1529.06	1515.44	1519.38	1527.6	1528.03	1534.89	1500.41	1501.41	1514.41	1549.13	1556.99	1554.76	1544.91	1550.1	1540.48	1529.86	1528.41	1530.38	1580.44	1549.7	1553.05	1543.13	1520.19	1525.86	1544.67	1585.79	1563.31	1521.19	1513.57	1559.61	1528.18	1506.85	1518.23	1540.64	1526.61	1520.92	1559.92	1568.74	1546.08	1534.56	1532.32	1528.39
RHAMCAT-PWY	L-rhamnose degradation I	333.069	312.069	319.423	221.495	225.7	219.126	257.045	260.926	250.237	208.529	209.796	219.928	318.374	290.666	297.249	302.642	280.081	310.719	309.077	301.856	316.813	322.921	301.878	296.25	200.22	217.206	229.831	220.517	235.048	243.521	266.72	232.623	263.795	229.068	223.878	217.829	241.022	243.097	270.033	247.7	244.611	254.697	212.287	208.555	224.947	263.85200000000003	258.41200000000003	238.968
RIBOSYN2-PWY	flavin biosynthesis I (bacteria and plants)	1154.44	1191.57	1189.12	1195.46	1198.64	1195.49	1190.83	1187.4	1194.47	1178.6	1178.09	1162.52	1235.02	1260.33	1249.86	1182.3	1186.01	1175.67	1178.72	1179.45	1174.74	1162.97	1173.46	1175.97	1177.89	1197.23	1192.64	1181.78	1181.69	1172.76	1191.6	1183.51	1181.64	1151.75	1180.84	1163.92	1194.11	1165.8	1170.01	1161.62	1138.72	1141.07	1189.59	1175.37	1168.02	1201.44	1175.88	1170.29
RUMP-PWY	formaldehyde oxidation I	193.804	156.262	149.81799999999996	196.97	187.112	176.875	191.579	172.19099999999997	174.34900000000005	244.855	235.372	273.394	96.6099	92.4614	65.7863	193.802	190.332	200.129	186.391	231.094	197.049	221.135	225.78	258.368	583.586	527.196	543.356	553.761	431.403	413.315	398.804	506.539	484.602	521.534	303.121	399.155	377.675	367.107	393.866	328.075	365.575	306.5490000000001	349.25699999999995	488.86300000000006	368.18300000000005	272.628	303.966	373.154
SALVADEHYPOX-PWY	adenosine nucleotides degradation II	1298.42	1302.3	1284.79	1306.61	1280.05	1289.85	1293.6	1261.68	1254.15	1361.03	1367.01	1389.67	1178.28	1072.89	1099.05	1393.61	1406.49	1419.53	1370.65	1387.73	1405.16	1341.47	1343.94	1257.24	1199.71	1091.39	1085.79	1138.92	1196.56	1218.87	1074.46	1034.02	1073.45	1287.54	1237.19	1322.29	1156.62	1241.62	1210.58	1309.73	1253.65	1274.33	1245.38	1270.52	1261.72	1191.8	1221.44	1285.21
SER-GLYSYN-PWY	superpathway of L-serine and glycine biosynthesis I	1491.82	1507.95	1493.58	1505.62	1510.56	1519.56	1497.62	1503.78	1510.92	1474.76	1474.45	1480.82	1501.04	1520.38	1510.17	1463.09	1483.49	1451.79	1430.41	1430.65	1403.65	1440.02	1445.35	1477.52	1450.79	1479.1	1491.9	1485.13	1441.65	1425.76	1432.48	1442.62	1452.94	1427.73	1453.14	1441.15	1452.66	1386.37	1405.62	1403.86	1382.43	1369.63	1416.82	1421.66	1375.67	1425.1	1413.02	1400.46
SO4ASSIM-PWY	sulfate reduction I (assimilatory)	996.475	1004.13	1011.59	958.961	966.106	952.703	967.318	975.046	955.639	890.725	898.447	890.5089999999999	1039.9	1075.04	1070.23	933.932	955.09	936.665	941.625	928.173	925.621	979.835	971.394	988.171	1013.64	1038.66	970.14	969.869	971.163	932.731	961.612	1013.45	937.736	884.248	975.175	883.028	984.601	978.059	952.335	902.773	860.4110000000002	868.063	936.809	876.296	895.18	927.807	911.418	875.551
SUCSYN-PWY	sucrose biosynthesis I (from photosynthesis)	14.0034	15.8931	16.7952	16.8432	28.8312	24.9082	29.313	28.0918	24.6329	35.0254	25.9598	19.7379	47.6526	17.4103	23.4728	27.8994	38.1446	29.7261	32.5974	28.8309	40.5694	32.946	35.12	16.9647	9.39925	14.0413	9.15173	18.4047	20.7917	20.0539	26.3824	23.5831	20.7468	22.025	36.1437	31.4814	35.4019	58.3606	53.1113	14.6692	21.9898	37.6526	27.487	18.6217	24.9549	12.8489	22.8142	30.2496
SULFATE-CYS-PWY	superpathway of sulfate assimilation and cysteine biosynthesis	1065.02	1103.26	1101.24	1098.87	1090.54	1089.25	1093.68	1101.72	1083.26	1059.96	1064.02	1051.98	1124.46	1128.74	1133.4	1087.19	1108.16	1086.68	1082.6	1082.83	1077.19	1100.37	1110.82	1112.39	1155.62	1164.14	1121.7	1124.28	1113.89	1089.83	1104.04	1135.4	1095.36	1065.63	1118.94	1059.95	1141.64	1132.49	1118.73	1067.78	1040.94	1038.42	1094.54	1062.13	1064.49	1083.99	1067.65	1056.14
TCA	TCA cycle I (prokaryotic)	1570.45	1607.13	1609.35	1616.45	1621.17	1628.48	1621.87	1617.56	1625.19	1607.0	1609.01	1592.89	1633.51	1670.9	1664.19	1603.17	1614.51	1603.8	1598.36	1593.56	1594.89	1595.04	1605.82	1600.19	1634.3	1625.2	1595.25	1596.65	1614.93	1598.38	1605.02	1632.6	1598.2	1555.75	1610.57	1603.29	1590.15	1562.04	1564.19	1575.91	1553.11	1551.66	1608.37	1558.52	1587.6	1589.67	1570.35	1568.8
TCA-GLYOX-BYPASS	superpathway of glyoxylate bypass and TCA	906.581	879.3380000000002	883.9960000000002	777.597	807.568	772.298	848.546	818.9739999999998	819.828	848.008	830.199	820.158	855.845	802.35	849.541	888.2	876.318	891.117	896.943	929.856	945.646	939.891	960.441	944.822	1028.0	1007.2	1027.31	1033.78	985.878	1003.1	1067.58	1059.56	1067.25	1023.71	884.0319999999998	973.612	1083.27	1101.99	1109.54	1011.44	1065.93	1061.17	999.167	1038.75	1043.01	987.542	1017.73	1061.52
TEICHOICACID-PWY	teichoic acid (poly-glycerol) biosynthesis	313.658	310.961	314.136	331.01	289.1090000000001	287.063	307.152	284.64	285.945	334.608	327.642	363.48	216.508	175.907	154.641	300.895	275.476	323.1690000000001	307.268	295.043	298.272	319.083	298.828	307.439	268.697	259.677	282.139	278.966	302.935	302.453	259.431	299.31	271.384	336.175	301.706	308.497	228.757	226.765	237.114	341.777	297.145	310.065	296.3540000000001	292.485	311.494	288.757	320.031	266.399
THISYN-PWY	superpathway of thiamin diphosphate biosynthesis I	158.808	198.139	191.333	187.016	233.616	188.84	210.327	317.793	220.958	229.536	204.186	164.22799999999995	448.956	481.842	471.283	356.477	305.947	296.305	389.689	408.712	423.073	376.535	411.034	373.008	278.639	266.416	241.742	242.949	282.9840000000001	269.931	322.09	250.474	302.343	257.809	275.449	299.558	421.918	573.881	550.771	420.11	596.504	593.251	411.362	470.479	439.815	372.245	426.608	426.794
THREOCAT-PWY	superpathway of L-threonine metabolism	0.495561	1.3574700000000002	1.33829	1.97498	0.0	1.1567	1.90458	0.0	0.86008	1.4875	2.01043	2.12488	4.3471	5.942	1.2059799999999998	5.0043	1.13452	1.4448299999999998	3.07043	3.35297	0.8810889999999999	1.42235	2.90466	1.60229	0.0	0.0	0.0	2.96245	1.85098	3.65333	0.686405	1.66609	2.87323	6.54444	0.0	0.0	0.20864	0.53309	1.10986	4.655469999999998	66.3377	37.6077	3.82547	2.34723	15.1196	0.724538	0.885977	0.6540020000000001
THRESYN-PWY	superpathway of L-threonine biosynthesis	1208.25	1272.44	1266.61	1271.75	1274.54	1273.24	1272.74	1278.44	1281.41	1238.08	1240.41	1229.49	1326.65	1366.41	1364.3	1269.35	1265.43	1254.34	1254.85	1259.84	1250.53	1258.63	1268.74	1280.38	1327.67	1332.82	1321.12	1300.73	1305.7	1280.94	1318.5	1320.16	1309.89	1253.79	1281.25	1274.04	1296.41	1252.99	1269.14	1262.1	1260.4	1256.15	1297.38	1290.26	1281.97	1293.21	1263.72	1260.18
TRNA-CHARGING-PWY	tRNA charging	791.337	870.965	840.336	888.8539999999998	932.942	953.191	887.082	931.964	950.636	904.502	903.697	825.965	1015.5	1094.63	1102.71	863.493	865.284	819.7610000000002	831.5060000000002	862.4019999999998	851.8919999999998	902.042	927.222	952.84	1060.6	1052.51	1010.88	1003.91	970.947	921.662	1004.2	1037.72	1003.84	869.255	904.818	910.222	997.141	999.574	979.849	928.761	957.065	938.923	952.297	955.319	955.256	914.659	906.771	927.777
TRPSYN-PWY	L-tryptophan biosynthesis	1194.14	1255.15	1250.71	1266.81	1268.95	1269.67	1262.55	1259.94	1270.31	1252.64	1253.18	1228.81	1301.64	1349.93	1339.35	1246.84	1253.32	1237.5	1237.44	1250.32	1236.84	1223.01	1245.69	1238.77	1258.11	1287.3	1297.22	1281.91	1274.46	1272.37	1302.24	1280.85	1290.56	1256.11	1259.91	1246.79	1274.11	1228.17	1243.81	1228.05	1210.43	1205.07	1257.23	1235.07	1248.61	1281.89	1252.54	1247.08
TYRFUMCAT-PWY	L-tyrosine degradation I	222.938	234.802	242.355	256.276	276.403	300.2920000000001	262.371	275.648	272.711	348.05800000000005	346.892	275.701	231.324	202.379	241.563	238.852	258.48400000000004	235.395	251.273	271.98	282.159	251.164	316.296	228.923	207.859	216.199	213.385	237.873	273.552	295.986	278.47700000000003	223.842	254.425	297.218	316.247	304.347	250.128	336.569	287.618	276.51	331.852	314.939	260.724	226.433	311.235	257.029	302.853	275.807
UBISYN-PWY	superpathway of ubiquinol-8 biosynthesis (prokaryotic)	460.645	492.737	487.262	492.04	529.653	553.398	512.775	532.506	534.693	560.436	560.67	474.378	557.982	540.345	589.901	450.027	489.186	436.11800000000005	456.777	472.795	483.174	482.49300000000005	557.3009999999998	459.932	375.578	395.364	369.587	395.075	461.799	476.67800000000005	464.251	392.662	420.057	468.186	545.436	493.654	475.221	532.869	477.049	462.029	499.65	513.793	460.525	375.539	492.716	446.13	493.479	464.57
UDPNAGSYN-PWY	UDP-N-acetyl-D-glucosamine biosynthesis I	1196.25	1248.64	1246.22	1237.83	1241.87	1230.41	1229.25	1216.65	1239.31	1191.82	1198.48	1180.14	1303.62	1349.93	1321.47	1219.54	1230.46	1222.1	1213.15	1206.82	1200.62	1206.12	1208.27	1220.04	1216.01	1244.61	1240.36	1218.4	1227.87	1209.75	1236.12	1225.0	1217.06	1168.3	1215.46	1177.3	1238.76	1202.85	1208.75	1191.82	1147.56	1151.74	1228.91	1197.74	1195.46	1249.23	1207.71	1182.72
VALDEG-PWY	L-valine degradation I	11.0146	14.7199	12.3587	18.5002	19.1578	20.6501	18.64	19.8737	19.9781	16.4948	16.9079	17.8882	5.90781	9.61296	11.4226	7.6760899999999985	8.23784	7.610760000000001	7.73402	5.1550699999999985	5.0444900000000015	8.4091	8.27	7.48786	6.8925100000000015	8.93753	5.60849	9.72089	10.8507	12.0514	7.54835	4.92911	4.55843	6.02822	10.8934	8.066989999999999	11.8931	8.09874	9.000960000000003	6.14505	5.801819999999998	5.81752	5.99355	5.03169	5.77455	5.85171	6.83893	6.61948
VALSYN-PWY	L-valine biosynthesis	1911.6	1962.99	1945.25	2006.2	2022.84	2027.67	2000.95	2006.08	2007.02	1986.9	2011.05	1951.54	2035.51	2036.9	2050.93	1964.28	2008.68	1959.11	1985.34	1969.96	1983.48	1958.23	1988.19	1940.46	1830.08	1880.01	1857.75	1861.94	1910.55	1918.81	1910.7	1816.62	1873.91	1894.34	2009.7	1920.54	1974.09	1952.71	1938.81	1899.93	1877.37	1922.84	1923.62	1835.85	1897.55	1971.0	1937.87	1930.69
[truncated: 24 more columns]
