# Supplementary material for: Differences in soil physicochemical properties and rhizosphere microbial communities of flue-cured tobacco at different transplantation stages and locations
Source: Front Microbiol. 2023 Apr 20;14:1141720. doi: 10.3389/fmicb.2023.1141720 (PMC10157256; doi:10.3389/fmicb.2023.1141720)
Supplement: Supplementary file 11 [file Table_11.xlsx]

## Sheet: Sheet1
Proportion of middle and top grade tobacco（%）
BS01	77.51
BS02	70.56
BS03	84.14
ZD01	57.36
ZD02	58.23
ZD03	63.24

## Sheet: Sheet2
Yield(kg·ha-1)
BS01	2569.98
BS02	2638.68
BS03	2479.02
ZD01	2178.75
ZD02	2118.45
ZD03	2234.25

## Sheet: Sheet3
Average price(CNY·kg-1)
BS01	34.492
BS02	33.996
BS03	32.612
ZD01	26.56
ZD02	25.14
ZD03	26.15

## Sheet: Sheet4
Output value(CNY·ha-1)
BS01	88643.8
BS02	89704.6
BS03	80845.8
ZD01	57867.6
ZD02	53257.8
ZD03	58425.6
