# Supplementary material for: Differences in soil physicochemical properties and rhizosphere microbial communities of flue-cured tobacco at different transplantation stages and locations
Source: Front Microbiol. 2023 Apr 20;14:1141720. doi: 10.3389/fmicb.2023.1141720 (PMC10157256; doi:10.3389/fmicb.2023.1141720)
Supplement: Supplementary file 12 [file Table_12.xlsx]

ID	BSD30	ZTD30	BSD60	ZTD60	BSD90	ZTD90
Actinobacteria	0.48816661	0.48703782	0.46074079	0.47460336	0.3684242	0.35508929
Proteobacteria	0.19325131	0.20522201	0.19047391	0.23777388	0.28342987	0.36395114
Chloroflexi	0.10438445	0.08309908	0.06865991	0.04863911	0.09034591	0.04485624
Acidobacteria	0.1039007	0.09583079	0.03957092	0.02791789	0.07676071	0.06794948
Firmicutes	0.0153039	0.04395839	0.14276884	0.12440856	0.02738433	0.03040064
Gemmatimonadetes	0.05772326	0.02517773	0.03025907	0.01621228	0.05182316	0.03194642
Patescibacteria	0.00768628	0.01371757	0.03367417	0.02731355	0.05530685	0.05020862
Bacteroidetes	0.01010517	0.01809107	0.01704974	0.02506106	0.02388899	0.03388232
WPS-2	0.0036811	0.01014307	0.00300566	0.00467747	0.00522884	0.00592514
Cyanobacteria	0.00096067	0.00282511	0.00163411	0.00231018	0.00618302	0.00499695
Others	0.01483654	0.01489734	0.01216289	0.01108265	0.01122413	0.01079376
