# Supplementary material for: Differences in soil physicochemical properties and rhizosphere microbial communities of flue-cured tobacco at different transplantation stages and locations
Source: Front Microbiol. 2023 Apr 20;14:1141720. doi: 10.3389/fmicb.2023.1141720 (PMC10157256; doi:10.3389/fmicb.2023.1141720)
Supplement: Supplementary file 13 [file Table_13.xlsx]

ID	BSD30	ZTD30	BSD60	ZTD60	BSD90	ZTD90
Bacillus	0.00801374	0.01345298	0.10766053	0.0636161	0.01389848	0.00788933
Sphingomonas	0.02544469	0.01687082	0.0243905	0.02242604	0.04748759	0.0429943
Arthrobacter	0.01112178	0.02114052	0.02817645	0.03760974	0.02197155	0.03550305
Saccharimonadales	0.00642695	0.01200171	0.0194809	0.01894854	0.04443254	0.04334663
JG30-KF-AS9	0.03901493	0.0299161	0.01533453	0.0097027	0.03037056	0.01066382
Gemmatimonas	0.03302507	0.01183344	0.0192251	0.00957428	0.03745209	0.02256927
Terrabacter	0.01429751	0.02253148	0.01986805	0.02807063	0.02041569	0.01983315
Bryobacter	0.02785054	0.02193139	0.01096912	0.00991183	0.02947493	0.01718164
Streptomyces	0.02311303	0.02692044	0.01972241	0.0248717	0.00486362	0.00908071
Phycicoccus	0.01711795	0.0132875	0.01537155	0.01246041	0.01524953	0.00990636
Jatrophihabitans	0.01993913	0.01733713	0.01093062	0.01319207	0.00926515	0.00839507
Pseudarthrobacter	0.00994049	0.0103409	0.01497232	0.00843425	0.01411188	0.01659798
Acidothermus	0.02242785	0.0163951	0.01078333	0.00626528	0.0102526	0.00768502
SC-I-84	0.01289762	0.00966769	0.00662149	0.00763664	0.01922407	0.01703019
Chujaibacter	0.00770815	0.0134235	0.00699862	0.0085067	0.01250707	0.02303741
Mycobacterium	0.01344255	0.00879317	0.01467087	0.00894893	0.01650867	0.0071449
Blastococcus	0.0189933	0.00864714	0.01241118	0.00763407	0.01358839	0.00687768
Nocardioides	0.01100288	0.00836124	0.01567614	0.01335719	0.00998428	0.00731232
Geodermatophilus	0.01417128	0.01414727	0.00648988	0.01001353	0.01072369	0.00824361
Conexibacter	0.01079445	0.01476615	0.01236273	0.01221298	0.00496809	0.00678469
Others	0.6532561	0.68823432	0.6078837	0.66660639	0.61324952	0.67192288
