# Supplementary material for: Differences in soil physicochemical properties and rhizosphere microbial communities of flue-cured tobacco at different transplantation stages and locations
Source: Front Microbiol. 2023 Apr 20;14:1141720. doi: 10.3389/fmicb.2023.1141720 (PMC10157256; doi:10.3389/fmicb.2023.1141720)
Supplement: Supplementary file 14 [file Table_14.xlsx]

pathway	description	logFC	SE	Pvalues	adjPvalues
PWY-6572	chondroitin sulfate degradation I (bacterial)	1.829	0.3763	0.00000117	0.000175
PWY-2221	Entner-Doudoroff pathway III (semi-phosphorylative)	1.644	0.5958	0.005783	0.1731
PWY-5656	mannosylglycerate biosynthesis I	1.632	0.455	0.0003353	0.02509
CENTBENZCOA-PWY	benzoyl-CoA degradation II (anaerobic)	1.379	0.6257	0.02755	0.4911
PWY-5499	vitamin B6 degradation	1.033	0.5226	0.048	0.6735
PWY-6148	tetrahydromethanopterin biosynthesis	0.9195	0.4849	0.05795	0.7434
PWY-6486	D-galacturonate degradation II	0.7875	0.6052	0.1932	0.7979
PWY-5266	p-cymene degradation	0.7866	3.464	0.8204	0.9445
PWY-5273	p-cumate degradation	0.7866	3.464	0.8204	0.9445
PWY-5519	D-arabinose degradation III	0.7826	0.5351	0.1436	0.7979
LIPASYN-PWY	phospholipases	0.7572	0.3711	0.04133	0.6186
PWY-3801	sucrose degradation II (sucrose synthase)	0.6202	0.5962	0.2982	0.7979
PWY-6948	sitosterol degradation to androstenedione	0.4609	0.1416	0.001132	0.05646
P241-PWY	coenzyme B biosynthesis	0.4164	0.3763	0.2685	0.7979
GOLPDLCAT-PWY	superpathway of glycerol degradation to 1,3-propanediol	0.3984	0.3554	0.2623	0.7979
P261-PWY	coenzyme M biosynthesis I	0.3373	0.2561	0.1878	0.7979
PWY-6478	GDP-D-glycero-&alpha;-D-manno-heptose biosynthesis	0.3281	0.1786	0.06623	0.7528
PWY-6588	pyruvate fermentation to acetone	0.3219	0.2778	0.2465	0.7979
PWY-6891	thiazole biosynthesis II (Bacillus)	0.3172	0.375	0.3977	0.7979
RUMP-PWY	formaldehyde oxidation I	0.3129	0.1813	0.08437	0.7972
PWY-4361	S-methyl-5-thio-&alpha;-D-ribose 1-phosphate degradation	0.3007	0.3628	0.4073	0.7979
PWY-1861	formaldehyde assimilation II (RuMP Cycle)	0.2916	0.1686	0.08378	0.7972
PWY-5676	acetyl-CoA fermentation to butanoate II	0.273	0.2706	0.313	0.7979
PWY-7527	L-methionine salvage cycle III	0.2728	0.3189	0.3922	0.7979
PWY-6404	superpathway of mycolyl-arabinogalactan-peptidoglycan complex biosynthesis	0.2625	0.1489	0.07802	0.7785
PWY-3941	&beta;-alanine biosynthesis II	0.2598	0.2417	0.2825	0.7979
PWY0-41	allantoin degradation IV (anaerobic)	0.2596	0.345	0.4518	0.7979
CODH-PWY	reductive acetyl coenzyme A pathway	0.2573	0.2241	0.2509	0.7979
PWY-5837	1,4-dihydroxy-2-naphthoate biosynthesis I	0.2461	0.1564	0.1157	0.7979
PWY-5863	superpathway of phylloquinol biosynthesis	0.2377	0.1509	0.1153	0.7979
PWY-7090	UDP-2,3-diacetamido-2,3-dideoxy-&alpha;-D-mannuronate biosynthesis	0.2257	0.1827	0.2167	0.7979
PWY-6397	mycolyl-arabinogalactan-peptidoglycan complex biosynthesis	0.2255	0.19	0.2352	0.7979
HCAMHPDEG-PWY	3-phenylpropanoate and 3-(3-hydroxyphenyl)propanoate degradation to 2-oxopent-4-enoate	0.2182	0.1936	0.2597	0.7979
PWY-6690	cinnamate and 3-hydroxycinnamate degradation to 2-oxopent-4-enoate	0.2182	0.1936	0.2597	0.7979
P161-PWY	acetylene degradation	0.2179	0.1232	0.07696	0.7785
PWY0-1241	ADP-L-glycero-&beta;-D-manno-heptose biosynthesis	0.2138	0.1405	0.128	0.7979
PWY-7014	paromamine biosynthesis I	0.2006	1.437	0.8889	0.9879
PWY-2941	L-lysine biosynthesis II	0.1996	0.3256	0.5399	0.8374
PWY-5392	reductive TCA cycle II	0.1991	0.2615	0.4464	0.7979
PWY0-1277	3-phenylpropanoate and 3-(3-hydroxyphenyl)propanoate degradation	0.1956	0.1354	0.1485	0.7979
PWY-7046	4-coumarate degradation (anaerobic)	0.1913	0.2725	0.4826	0.8105
PWY-6993	nicotine degradation II (pyrrolidine pathway)	0.1893	0.6454	0.7693	0.9211
PWY-6895	superpathway of thiamin diphosphate biosynthesis II	0.1855	0.1988	0.3508	0.7979
PWY0-1298	superpathway of pyrimidine deoxyribonucleosides degradation	0.1822	0.1262	0.1489	0.7979
PWY-5430	meta cleavage pathway of aromatic compounds	0.1764	0.2096	0.4	0.7979
PWY-6749	CMP-legionaminate biosynthesis I	0.1733	0.3531	0.6236	0.8608
VALDEG-PWY	L-valine degradation I	0.1701	0.283	0.5479	0.8374
PWY-5861	superpathway of demethylmenaquinol-8 biosynthesis	0.1691	0.1166	0.1469	0.7979
PWY-5897	superpathway of menaquinol-11 biosynthesis	0.1647	0.1155	0.1539	0.7979
PWY-5898	superpathway of menaquinol-12 biosynthesis	0.1647	0.1155	0.1539	0.7979
PWY-5899	superpathway of menaquinol-13 biosynthesis	0.1647	0.1155	0.1539	0.7979
PWY-621	sucrose degradation III (sucrose invertase)	0.1584	0.1321	0.2305	0.7979
PWY-5840	superpathway of menaquinol-7 biosynthesis	0.1582	0.1133	0.1624	0.7979
PWY-6210	2-aminophenol degradation	0.1543	0.1123	0.1695	0.7979
PWY-5420	catechol degradation II (meta-cleavage pathway)	0.1539	0.09294	0.09768	0.7979
PWY-5415	catechol degradation I (meta-cleavage pathway)	0.1524	0.08428	0.07063	0.7734
P341-PWY	glycolysis V (Pyrococcus)	0.1502	0.2302	0.514	0.8362
PWY-7371	1,4-dihydroxy-6-naphthoate biosynthesis II	0.1502	0.1509	0.3195	0.7979
PWY-5419	catechol degradation to 2-oxopent-4-enoate II	0.1499	0.1358	0.2697	0.7979
PWY-5838	superpathway of menaquinol-8 biosynthesis I	0.1498	0.1051	0.1541	0.7979
PWY-5654	2-amino-3-carboxymuconate semialdehyde degradation to 2-oxopentenoate	0.1497	0.1455	0.3037	0.7979
PWY-7374	1,4-dihydroxy-6-naphthoate biosynthesis I	0.1491	0.1455	0.3053	0.7979
PWY0-1296	purine ribonucleosides degradation	0.1489	0.1251	0.2339	0.7979
PWY-6174	mevalonate pathway II (archaea)	0.1444	0.2982	0.6281	0.8608
PWY0-1297	superpathway of purine deoxyribonucleosides degradation	0.143	0.1133	0.2068	0.7979
PWY-5178	toluene degradation IV (aerobic) (via catechol)	0.1405	0.232	0.5449	0.8374
PWY-6703	preQ0 biosynthesis	0.1353	0.1029	0.1887	0.7979
PWY-5180	toluene degradation I (aerobic) (via o-cresol)	0.1342	0.08373	0.1089	0.7979
PWY-5182	toluene degradation II (aerobic) (via 4-methylcatechol)	0.1342	0.08373	0.1089	0.7979
PWY-6505	L-tryptophan degradation XII (Geobacillus)	0.1332	0.0917	0.1464	0.7979
PWY-6919	neopentalenoketolactone and pentalenate biosynthesis	0.1319	0.4171	0.7518	0.9148
PWY-7315	dTDP-N-acetylthomosamine biosynthesis	0.1282	0.2597	0.6215	0.8608
ASPASN-PWY	superpathway of L-aspartate and L-asparagine biosynthesis	0.1274	0.09358	0.1733	0.7979
DENITRIFICATION-PWY	nitrate reduction I (denitrification)	0.1261	0.1654	0.4458	0.7979
CENTFERM-PWY	pyruvate fermentation to butanoate	0.124	0.304	0.6834	0.8998
PWY-6151	S-adenosyl-L-methionine cycle I	0.1235	0.1318	0.3488	0.7979
P163-PWY	L-lysine fermentation to acetate and butanoate	0.1223	0.1899	0.5196	0.8374
PWY-6590	superpathway of Clostridium acetobutylicum acidogenic fermentation	0.1163	0.2837	0.6817	0.8998
PWY0-1586	peptidoglycan maturation (meso-diaminopimelate containing)	0.115	0.09953	0.248	0.7979
PWY-6263	superpathway of menaquinol-8 biosynthesis II	0.1146	0.1296	0.3765	0.7979
P108-PWY	pyruvate fermentation to propanoate I	0.1123	0.08713	0.1973	0.7979
PWY-5647	2-nitrobenzoate degradation I	0.1114	0.1537	0.4686	0.8009
3-HYDROXYPHENYLACETATE-DEGRADATION-PWY	4-hydroxyphenylacetate degradation	0.1099	0.1744	0.5286	0.8374
PWY-5505	L-glutamate and L-glutamine biosynthesis	0.1075	0.08381	0.1994	0.7979
PWY-7295	L-arabinose degradation IV	0.1047	0.2728	0.701	0.9044
PWY-5304	superpathway of sulfur oxidation (Acidianus ambivalens)	0.1042	0.1339	0.4361	0.7979
PWY-5655	L-tryptophan degradation IX	0.1024	0.1189	0.3892	0.7979
SO4ASSIM-PWY	sulfate reduction I (assimilatory)	0.1014	0.08023	0.2064	0.7979
PWY-7431	aromatic biogenic amine degradation (bacteria)	0.1011	0.09347	0.2793	0.7979
PWY-6700	queuosine biosynthesis	0.1001	0.0896	0.2639	0.7979
PWY-5154	L-arginine biosynthesis III (via N-acetyl-L-citrulline)	0.09736	0.07363	0.1861	0.7979
P23-PWY	reductive TCA cycle I	0.096	0.1058	0.3642	0.7979
PWY-5741	ethylmalonyl-CoA pathway	0.09097	0.1566	0.5613	0.8492
PWY-5941	glycogen degradation II (eukaryotic)	0.0909	0.1931	0.6378	0.8625
P221-PWY	octane oxidation	0.09004	0.2125	0.6717	0.8977
COLANSYN-PWY	colanic acid building blocks biosynthesis	0.08882	0.1096	0.4176	0.7979
SER-GLYSYN-PWY	superpathway of L-serine and glycine biosynthesis I	0.08361	0.072	0.2455	0.7979
ENTBACSYN-PWY	enterobactin biosynthesis	0.08341	0.2028	0.6809	0.8998
PWY-6609	adenine and adenosine salvage III	0.08096	0.07857	0.3029	0.7979
SULFATE-CYS-PWY	superpathway of sulfate assimilation and cysteine biosynthesis	0.07924	0.07272	0.2759	0.7979
FAO-PWY	fatty acid &beta;-oxidation I	0.07898	0.06767	0.2432	0.7979
PWY0-321	phenylacetate degradation I (aerobic)	0.07861	0.08445	0.3519	0.7979
PWY-6969	TCA cycle V (2-oxoglutarate:ferredoxin oxidoreductase)	0.07814	0.07174	0.276	0.7979
TRNA-CHARGING-PWY	tRNA charging	0.07793	0.07256	0.2828	0.7979
PWY-4984	urea cycle	0.0774	0.07529	0.3039	0.7979
TRPSYN-PWY	L-tryptophan biosynthesis	0.07659	0.07267	0.2919	0.7979
PWY-3781	aerobic respiration I (cytochrome c)	0.07607	0.07593	0.3164	0.7979
PWY-6545	pyrimidine deoxyribonucleotides de novo biosynthesis III	0.07566	0.08382	0.3667	0.7979
GLUTORN-PWY	L-ornithine biosynthesis	0.0744	0.072	0.3014	0.7979
ARGSYN-PWY	L-arginine biosynthesis I (via L-ornithine)	0.0739	0.07308	0.3119	0.7979
PWY-7400	L-arginine biosynthesis IV (archaebacteria)	0.07386	0.07297	0.3115	0.7979
PWY-5181	toluene degradation III (aerobic) (via p-cresol)	0.0736	0.0882	0.404	0.7979
PHOSLIPSYN-PWY	superpathway of phospholipid biosynthesis I (bacteria)	0.07356	0.07035	0.2957	0.7979
PWY-6071	superpathway of phenylethylamine degradation	0.07291	0.05693	0.2003	0.7979
THRESYN-PWY	superpathway of L-threonine biosynthesis	0.07252	0.07004	0.3005	0.7979
PWY-7220	adenosine deoxyribonucleotides de novo biosynthesis II	0.07191	0.07132	0.3133	0.7979
PWY-7222	guanosine deoxyribonucleotides de novo biosynthesis II	0.07191	0.07132	0.3133	0.7979
PWY-7094	fatty acid salvage	0.07138	0.06932	0.3031	0.7979
ARGSYNBSUB-PWY	L-arginine biosynthesis II (acetyl cycle)	0.07104	0.07405	0.3374	0.7979
PWY-7219	adenosine ribonucleotides de novo biosynthesis	0.07098	0.07147	0.3206	0.7979
PWY4FS-7	phosphatidylglycerol biosynthesis I (plastidic)	0.0709	0.06978	0.3096	0.7979
PWY4FS-8	phosphatidylglycerol biosynthesis II (non-plastidic)	0.0709	0.06978	0.3096	0.7979
TCA	TCA cycle I (prokaryotic)	0.07087	0.06967	0.309	0.7979
PWY-5667	CDP-diacylglycerol biosynthesis I	0.07082	0.06757	0.2946	0.7979
PWY0-1319	CDP-diacylglycerol biosynthesis II	0.07082	0.06757	0.2946	0.7979
PENTOSE-P-PWY	pentose phosphate pathway	0.07053	0.07046	0.3168	0.7979
TEICHOICACID-PWY	teichoic acid (poly-glycerol) biosynthesis	0.07044	0.134	0.599	0.852
PANTOSYN-PWY	pantothenate and coenzyme A biosynthesis I	0.07033	0.0722	0.33	0.7979
PWY-6126	superpathway of adenosine nucleotides de novo biosynthesis II	0.0697	0.07167	0.3308	0.7979
PWY0-162	superpathway of pyrimidine ribonucleotides de novo biosynthesis	0.06903	0.07227	0.3395	0.7979
PWY-7196	superpathway of pyrimidine ribonucleosides salvage	0.069	0.08276	0.4045	0.7979
PWY-7197	pyrimidine deoxyribonucleotide phosphorylation	0.06877	0.07538	0.3616	0.7979
PWY-7229	superpathway of adenosine nucleotides de novo biosynthesis I	0.0683	0.071	0.3361	0.7979
PWY-5100	pyruvate fermentation to acetate and lactate II	0.06823	0.1491	0.6472	0.8727
NONOXIPENT-PWY	pentose phosphate pathway (non-oxidative branch)	0.06792	0.06606	0.3039	0.7979
GLYCOGENSYNTH-PWY	glycogen biosynthesis I (from ADP-D-Glucose)	0.06742	0.08012	0.4001	0.7979
PYRIDNUCSYN-PWY	NAD biosynthesis I (from aspartate)	0.06714	0.08137	0.4093	0.7979
PWY-6386	UDP-N-acetylmuramoyl-pentapeptide biosynthesis II (lysine-containing)	0.06623	0.07326	0.366	0.7979
PWY-5686	UMP biosynthesis	0.06595	0.07136	0.3554	0.7979
PWY-3001	superpathway of L-isoleucine biosynthesis I	0.06555	0.06987	0.3481	0.7979
PWY-7323	superpathway of GDP-mannose-derived O-antigen building blocks biosynthesis	0.06512	0.09849	0.5085	0.8333
COA-PWY	coenzyme A biosynthesis I	0.06487	0.07192	0.3671	0.7979
P42-PWY	incomplete reductive TCA cycle	0.06463	0.07474	0.3872	0.7979
PWY-5918	superpathay of heme biosynthesis from glutamate	0.06457	0.07927	0.4153	0.7979
PWY-7208	superpathway of pyrimidine nucleobases salvage	0.06433	0.07098	0.3648	0.7979
ARG+POLYAMINE-SYN	superpathway of arginine and polyamine biosynthesis	0.0642	0.08322	0.4404	0.7979
UDPNAGSYN-PWY	UDP-N-acetyl-D-glucosamine biosynthesis I	0.0639	0.07546	0.3971	0.7979
PWY-6385	peptidoglycan biosynthesis III (mycobacteria)	0.06381	0.07272	0.3802	0.7979
HEME-BIOSYNTHESIS-II	heme biosynthesis I (aerobic)	0.06298	0.08582	0.4631	0.8009
PWY-6317	galactose degradation I (Leloir pathway)	0.06226	0.08193	0.4473	0.7979
HOMOSER-METSYN-PWY	L-methionine biosynthesis I	0.06215	0.06125	0.3103	0.7979
PWY-5188	tetrapyrrole biosynthesis I (from glutamate)	0.06183	0.07434	0.4056	0.7979
PWY0-1261	anhydromuropeptides recycling	0.06147	0.0626	0.3262	0.7979
PWY-6387	UDP-N-acetylmuramoyl-pentapeptide biosynthesis I (meso-diaminopimelate containing)	0.06126	0.07133	0.3904	0.7979
PEPTIDOGLYCANSYN-PWY	peptidoglycan biosynthesis I (meso-diaminopimelate containing)	0.0608	0.07158	0.3956	0.7979
COBALSYN-PWY	adenosylcobalamin salvage from cobinamide I	0.06062	0.07019	0.3878	0.7979
PWY-2942	L-lysine biosynthesis III	0.06022	0.06751	0.3723	0.7979
NONMEVIPP-PWY	methylerythritol phosphate pathway I	0.05992	0.07303	0.4119	0.7979
PWY-7560	methylerythritol phosphate pathway II	0.05992	0.07303	0.4119	0.7979
POLYAMSYN-PWY	superpathway of polyamine biosynthesis I	0.05991	0.0986	0.5435	0.8374
MET-SAM-PWY	superpathway of S-adenosyl-L-methionine biosynthesis	0.05884	0.06183	0.3413	0.7979
REDCITCYC	TCA cycle VIII (helicobacter)	0.05863	0.06988	0.4014	0.7979
HISTSYN-PWY	L-histidine biosynthesis	0.0582	0.07136	0.4148	0.7979
RIBOSYN2-PWY	flavin biosynthesis I (bacteria and plants)	0.05812	0.07222	0.4209	0.7979
PANTO-PWY	phosphopantothenate biosynthesis I	0.05799	0.07196	0.4203	0.7979
PWY-5189	tetrapyrrole biosynthesis II (from glycine)	0.05775	0.07254	0.426	0.7979
PWY-5940	streptomycin biosynthesis	0.05767	0.8647	0.9468	0.9979
BRANCHED-CHAIN-AA-SYN-PWY	superpathway of branched amino acid biosynthesis	0.05761	0.07253	0.427	0.7979
PWY-5022	4-aminobutanoate degradation V	0.05751	0.07661	0.4528	0.7979
PWY-5659	GDP-mannose biosynthesis	0.0575	0.07954	0.4697	0.8009
PWY-841	superpathway of purine nucleotides de novo biosynthesis I	0.05719	0.07079	0.4191	0.7979
METHGLYUT-PWY	superpathway of methylglyoxal degradation	0.05661	0.4811	0.9063	0.9925
ANAGLYCOLYSIS-PWY	glycolysis III (from glucose)	0.05656	0.0704	0.4217	0.7979
PWY-6122	5-aminoimidazole ribonucleotide biosynthesis II	0.05626	0.07107	0.4286	0.7979
PWY-6277	superpathway of 5-aminoimidazole ribonucleotide biosynthesis	0.05626	0.07107	0.4286	0.7979
GLUCONEO-PWY	gluconeogenesis I	0.05619	0.07119	0.4299	0.7979
PWY-5121	superpathway of geranylgeranyl diphosphate biosynthesis II (via MEP)	0.05604	0.07406	0.4493	0.7979
PWY-5097	L-lysine biosynthesis VI	0.05597	0.06787	0.4096	0.7979
P105-PWY	TCA cycle IV (2-oxoglutarate decarboxylase)	0.05591	0.06423	0.3841	0.7979
PWY-6123	inosine-5'-phosphate biosynthesis I	0.05575	0.07189	0.4381	0.7979
PWY-5103	L-isoleucine biosynthesis III	0.05549	0.0716	0.4384	0.7979
PWY-6125	superpathway of guanosine nucleotides de novo biosynthesis II	0.05515	0.07126	0.439	0.7979
OANTIGEN-PWY	O-antigen building blocks biosynthesis (E. coli)	0.05424	0.07266	0.4554	0.7979
PWY-6121	5-aminoimidazole ribonucleotide biosynthesis I	0.05319	0.06915	0.4418	0.7979
COMPLETE-ARO-PWY	superpathway of aromatic amino acid biosynthesis	0.05246	0.0687	0.4451	0.7979
GLYCOLYSIS	glycolysis I (from glucose 6-phosphate)	0.05172	0.06912	0.4542	0.7979
DTDPRHAMSYN-PWY	dTDP-L-rhamnose biosynthesis I	0.05168	0.08053	0.521	0.8374
PWY-6269	adenosylcobalamin salvage from cobinamide II	0.05138	0.09367	0.5833	0.852
PWY-5509	adenosylcobalamin biosynthesis from cobyrinate a,c-diamide I	0.05125	0.09316	0.5822	0.852
PWY-7228	superpathway of guanosine nucleotides de novo biosynthesis I	0.05071	0.07053	0.4721	0.8009
PWY-5345	superpathway of L-methionine biosynthesis (by sulfhydrylation)	0.05043	0.06721	0.4531	0.7979
PWY-622	starch biosynthesis	0.05006	0.05078	0.3242	0.7979
PWY-7200	superpathway of pyrimidine deoxyribonucleoside salvage	0.0499	0.06932	0.4716	0.8009
ARO-PWY	chorismate biosynthesis I	0.04957	0.0682	0.4674	0.8009
GLYCOLYSIS-E-D	superpathway of glycolysis and Entner-Doudoroff	0.04945	0.06885	0.4727	0.8009
ANAEROFRUCAT-PWY	homolactic fermentation	0.04912	0.07	0.4828	0.8105
CALVIN-PWY	Calvin-Benson-Bassham cycle	0.0485	0.06558	0.4595	0.7997
P124-PWY	Bifidobacterium shunt	0.04812	0.0953	0.6136	0.8583
PWY-5705	allantoin degradation to glyoxylate III	0.04728	0.1356	0.7273	0.9125
PWY-6897	thiamin salvage II	0.04696	0.07564	0.5347	0.8374
FUCCAT-PWY	fucose degradation	0.04689	0.3764	0.9009	0.9896
PWY-5347	superpathway of L-methionine biosynthesis (transsulfuration)	0.04686	0.05869	0.4246	0.7979
PWY-6641	superpathway of sulfolactate degradation	0.04661	0.1854	0.8014	0.9291
PWY-5484	glycolysis II (from fructose 6-phosphate)	0.04598	0.06872	0.5034	0.831
PWY-7234	inosine-5'-phosphate biosynthesis III	0.04561	0.06899	0.5085	0.8333
HEXITOLDEGSUPER-PWY	superpathway of hexitol degradation (bacteria)	0.04537	0.1053	0.6667	0.8944
PWY-6163	chorismate biosynthesis from 3-dehydroquinate	0.04481	0.06823	0.5114	0.835
PWY-7084	nitrifier denitrification	0.04456	0.2366	0.8506	0.9562
NADSYN-PWY	NAD biosynthesis II (from tryptophan)	0.04362	0.1241	0.7252	0.9125
PWY-7184	pyrimidine deoxyribonucleotides de novo biosynthesis I	0.04326	0.06782	0.5236	0.8374
PWY-7392	taxadiene biosynthesis (engineered)	0.04236	0.07508	0.5726	0.852
PWY-5651	L-tryptophan degradation to 2-amino-3-carboxymuconate semialdehyde	0.0414	0.1363	0.7613	0.9164
PWY-7199	pyrimidine deoxyribonucleosides salvage	0.03978	0.06968	0.5681	0.8502
FOLSYN-PWY	superpathway of tetrahydrofolate biosynthesis and salvage	0.03966	0.0659	0.5473	0.8374
PWY-1622	formaldehyde assimilation I (serine pathway)	0.03883	0.1925	0.8401	0.9545
GLYCOCAT-PWY	glycogen degradation I (bacterial)	0.03823	0.08894	0.6673	0.8944
HEMESYN2-PWY	heme biosynthesis II (anaerobic)	0.03797	0.06593	0.5647	0.8492
PWY-5101	L-isoleucine biosynthesis II	0.03795	0.07052	0.5905	0.852
PWY-7221	guanosine ribonucleotides de novo biosynthesis	0.03775	0.07102	0.5951	0.852
PWY0-781	aspartate superpathway	0.03731	0.06263	0.5513	0.8391
DAPLYSINESYN-PWY	L-lysine biosynthesis I	0.03715	0.07005	0.5959	0.852
PWY0-166	superpathway of pyrimidine deoxyribonucleotides de novo biosynthesis (E. coli)	0.03683	0.06964	0.5969	0.852
PWY-7539	6-hydroxymethyl-dihydropterin diphosphate biosynthesis III (Chlamydia)	0.03661	0.07037	0.6029	0.852
PWY-7254	TCA cycle VII (acetate-producers)	0.03659	0.1011	0.7174	0.9125
PWY-6612	superpathway of tetrahydrofolate biosynthesis	0.03597	0.06807	0.5972	0.852
PWY-6737	starch degradation V	0.03579	0.08908	0.6879	0.9031
1CMET2-PWY	N10-formyl-tetrahydrofolate biosynthesis	0.03577	0.06458	0.5797	0.852
PWY-7332	superpathway of UDP-N-acetylglucosamine-derived O-antigen building blocks biosynthesis	0.0352	0.1788	0.844	0.9545
ILEUSYN-PWY	L-isoleucine biosynthesis I (from threonine)	0.03435	0.07147	0.6307	0.8608
VALSYN-PWY	L-valine biosynthesis	0.03435	0.07147	0.6307	0.8608
GLYCOLYSIS-TCA-GLYOX-BYPASS	superpathway of glycolysis, pyruvate dehydrogenase, TCA, and glyoxylate bypass	0.03398	0.06364	0.5933	0.852
LEU-DEG2-PWY	L-leucine degradation I	0.03395	0.09712	0.7266	0.9125
HISDEG-PWY	L-histidine degradation I	0.03323	0.07029	0.6364	0.8625
CRNFORCAT-PWY	creatinine degradation I	0.03275	0.2644	0.9014	0.9896
PWY-6147	6-hydroxymethyl-dihydropterin diphosphate biosynthesis I	0.03222	0.06828	0.6371	0.8625
POLYISOPRENSYN-PWY	polyisoprenoid biosynthesis (E. coli)	0.03089	0.07512	0.6809	0.8998
P4-PWY	superpathway of L-lysine, L-threonine and L-methionine biosynthesis I	0.03087	0.06316	0.625	0.8608
PWY-5088	L-glutamate degradation VIII (to propanoate)	0.02997	0.3156	0.9244	0.994
ALL-CHORISMATE-PWY	superpathway of chorismate metabolism	0.02662	0.07873	0.7353	0.9125
PWY-5973	cis-vaccenate biosynthesis	0.02656	0.06874	0.6992	0.9044
ORNDEG-PWY	superpathway of ornithine degradation	0.02642	0.204	0.897	0.9896
ARGORNPROST-PWY	arginine, ornithine and proline interconversion	0.02609	0.1318	0.8431	0.9545
PWY-5913	TCA cycle VI (obligate autotrophs)	0.02495	0.08682	0.7738	0.9241
FASYN-ELONG-PWY	fatty acid elongation -- saturated	0.02457	0.07551	0.7449	0.9125
PWY-7663	gondoate biosynthesis (anaerobic)	0.02457	0.07551	0.7449	0.9125
PWY-6353	purine nucleotides degradation II (aerobic)	0.02191	0.07891	0.7812	0.9255
PWY-7211	superpathway of pyrimidine deoxyribonucleotides de novo biosynthesis	0.01945	0.0646	0.7633	0.9164
PWY-7111	pyruvate fermentation to isobutanol (engineered)	0.01877	0.06858	0.7843	0.9267
GLYOXYLATE-BYPASS	glyoxylate cycle	0.01796	0.06631	0.7866	0.9269
PWY-6608	guanosine nucleotides degradation III	0.01763	0.08242	0.8306	0.9538
TCA-GLYOX-BYPASS	superpathway of glyoxylate bypass and TCA	0.01682	0.06412	0.7931	0.9291
PWY-5183	superpathway of aerobic toluene degradation	0.0144	0.204	0.9437	0.997
GLUCARDEG-PWY	D-glucarate degradation I	0.0142	0.1828	0.9381	0.994
PWY-6876	isopropanol biosynthesis	0.01331	0.1687	0.9371	0.994
PWY1G-0	mycothiol biosynthesis	0.0123	0.1324	0.926	0.994
PWY-5634	superpathway of penicillin, cephalosporin and cephamycin biosynthesis	0.01124	0.00432	0.009257	0.2445
PWY-5845	superpathway of menaquinol-9 biosynthesis	0.009124	0.1186	0.9387	0.994
PWY-5850	superpathway of menaquinol-6 biosynthesis I	0.009124	0.1186	0.9387	0.994
PWY-5896	superpathway of menaquinol-10 biosynthesis	0.009124	0.1186	0.9387	0.994
PYRIDNUCSAL-PWY	NAD salvage pathway I	0.008202	0.07934	0.9177	0.994
PWY-5179	toluene degradation V (aerobic) (via toluene-cis-diol)	0.00731	0.01186	0.5376	0.8374
PWY-6731	starch degradation III	0.006637	0.3935	0.9865	1
RHAMCAT-PWY	L-rhamnose degradation I	0.006401	0.08061	0.9367	0.994
PWY-5695	urate biosynthesis/inosine 5'-phosphate degradation	0.004663	0.08361	0.9555	1
PWY-5860	superpathway of demethylmenaquinol-6 biosynthesis I	0.003093	0.131	0.9812	1
PWY-5862	superpathway of demethylmenaquinol-9 biosynthesis	0.003093	0.131	0.9812	1
PWY-6977	superpathway of erythromycin biosynthesis	0.001977	0.001565	0.2064	0.7979
PWY-7110	superpathway of megalomicin A biosynthesis	0.001834	0.001457	0.208	0.7979
PWY-6975	superpathway of erythromycin biosynthesis (without sugar biosynthesis)	0.001513	0.001222	0.2154	0.7979
PWY-1269	CMP-3-deoxy-D-manno-octulosonate biosynthesis I	0.001486	0.1229	0.9904	1
PWY-7106	erythromycin D biosynthesis	0.00142	0.001145	0.2149	0.7979
NAGLIPASYN-PWY	lipid IVA biosynthesis	0.001393	0.1234	0.991	1
HSERMETANA-PWY	L-methionine biosynthesis III	0.001243	0.07344	0.9865	1
PWY-7415	tylosin biosynthesis	0.0007471	0.002657	0.7786	0.9255
BENZCOA-PWY	anaerobic aromatic compound degradation (Thauera aromatica)	0	0.000002406	1	1
PWY-3081	L-lysine biosynthesis V	0	0.000002406	1	1
PWY-5532	adenosine nucleotides degradation IV	0	0.000002406	1	1
PWY-5737	(5R)-carbapenem carboxylate biosynthesis	0	0.000002406	1	1
PWY-6143	CMP-pseudaminate biosynthesis	0	0.000002406	1	1
PWY-6349	CDP-archaeol biosynthesis	0	0.000002406	1	1
PWY-6350	archaetidylinositol biosynthesis	0	0.000002406	1	1
PWY-6654	phosphopantothenate biosynthesis III	0	0.000002406	1	1
PWY-6760	xylose degradation III	0	0.000002406	1	1
PWY-7031	protein N-glycosylation (bacterial)	0	0.000002406	1	1
PWY-7209	superpathway of pyrimidine ribonucleosides degradation	0	0.000002406	1	1
PWY-7286	7-(3-amino-3-carboxypropyl)-wyosine biosynthesis	0	0.000002406	1	1
PWY-7446	sulfoglycolysis	-0.001701	0.679	0.998	1
PWY-6467	Kdo transfer to lipid IVA III (Chlamydia)	-0.00212	0.1288	0.9869	1
PWY-5675	nitrate reduction V (assimilatory)	-0.002135	0.004197	0.6109	0.8571
PWY-5823	superpathway of CDP-glucose-derived O-antigen building blocks biosynthesis	-0.00251	0.001562	0.1081	0.7979
PWY-6581	spirilloxanthin and 2,2'-diketo-spirilloxanthin biosynthesis	-0.003254	0.01561	0.8349	0.9545
KETOGLUCONMET-PWY	ketogluconate metabolism	-0.005598	0.1623	0.9725	1
PWY-6630	superpathway of L-tyrosine biosynthesis	-0.006239	0.07942	0.9374	0.994
PWY-6628	superpathway of L-phenylalanine biosynthesis	-0.00747	0.08054	0.9261	0.994
POLYAMINSYN3-PWY	superpathway of polyamine biosynthesis II	-0.007519	0.07173	0.9165	0.994
GALACT-GLUCUROCAT-PWY	superpathway of hexuronide and hexuronate degradation	-0.01136	0.08344	0.8917	0.9886
PWY-7354	aclacinomycin biosynthesis	-0.01248	0.9582	0.9896	1
PWY-7402	benzoate fermentation (to acetate and cyclohexane carboxylate)	-0.01592	0.009904	0.1081	0.7979
PWY-5184	toluene degradation VI (anaerobic)	-0.01628	0.01013	0.1081	0.7979
SALVADEHYPOX-PWY	adenosine nucleotides degradation II	-0.01701	0.09753	0.8615	0.9646
P101-PWY	ectoine biosynthesis	-0.01707	0.1683	0.9192	0.994
PWY-7528	L-methionine salvage cycle I (bacteria and plants)	-0.02215	0.01379	0.1081	0.7979
PWY-7237	myo-, chiro- and scillo-inositol degradation	-0.02649	0.08573	0.7573	0.9157
PWY-5971	palmitate biosynthesis II (bacteria and plants)	-0.02652	0.1045	0.7996	0.9291
UBISYN-PWY	superpathway of ubiquinol-8 biosynthesis (prokaryotic)	-0.03063	0.1093	0.7793	0.9255
PWY-1882	superpathway of C1 compounds oxidation to CO2	-0.03068	0.2383	0.8976	0.9896
PWY-7401	crotonate fermentation (to acetate and cyclohexane carboxylate)	-0.03071	0.01911	0.1081	0.7979
PWY0-1061	superpathway of L-alanine biosynthesis	-0.03194	0.1005	0.7505	0.9148
PROTOCATECHUATE-ORTHO-CLEAVAGE-PWY	protocatechuate degradation II (ortho-cleavage pathway)	-0.03218	0.1027	0.7541	0.9151
PWY-5920	superpathway of heme biosynthesis from glycine	-0.03434	0.08609	0.69	0.9032
PWY-5855	ubiquinol-7 biosynthesis (prokaryotic)	-0.03528	0.1078	0.7435	0.9125
PWY-5856	ubiquinol-9 biosynthesis (prokaryotic)	-0.03528	0.1078	0.7435	0.9125
PWY-5857	ubiquinol-10 biosynthesis (prokaryotic)	-0.03528	0.1078	0.7435	0.9125
PWY-6708	ubiquinol-8 biosynthesis (prokaryotic)	-0.03528	0.1078	0.7435	0.9125
PWY-7376	cob(II)yrinate a,c-diamide biosynthesis II (late cobalt incorporation)	-0.03539	0.08597	0.6806	0.8998
PWY-7328	superpathway of UDP-glucose-derived O-antigen building blocks biosynthesis	-0.0377	0.1053	0.7204	0.9125
PWY-6992	1,5-anhydrofructose degradation	-0.03946	0.1951	0.8397	0.9545
PWY-6165	chorismate biosynthesis II (archaea)	-0.04195	0.01834	0.02214	0.4734
PWY-5104	L-isoleucine biosynthesis IV	-0.04211	0.08195	0.6074	0.8549
PWY-7391	isoprene biosynthesis II (engineered)	-0.04278	0.2874	0.8817	0.9823
PWY-5531	chlorophyllide a biosynthesis II (anaerobic)	-0.04432	0.1775	0.8028	0.9291
PWY-7159	chlorophyllide a biosynthesis III (aerobic, light independent)	-0.04432	0.1775	0.8028	0.9291
PWY-6383	mono-trans, poly-cis decaprenyl phosphate biosynthesis	-0.04475	0.1134	0.6931	0.9044
METHANOGENESIS-PWY	methanogenesis from H2 and CO2	-0.04505	0.01377	0.001067	0.05646
TYRFUMCAT-PWY	L-tyrosine degradation I	-0.04623	0.1298	0.7218	0.9125
PWY-7373	superpathway of demethylmenaquinol-6 biosynthesis II	-0.04673	0.6071	0.9386	0.994
PWY0-1415	superpathway of heme biosynthesis from uroporphyrinogen-III	-0.04895	0.09424	0.6035	0.852
PWY-7255	ergothioneine biosynthesis I (bacteria)	-0.04914	0.1374	0.7207	0.9125
P562-PWY	myo-inositol degradation I	-0.05053	0.08792	0.5654	0.8492
PWY-7007	methyl ketone biosynthesis	-0.05395	0.111	0.627	0.8608
PWY-5744	glyoxylate assimilation	-0.05919	0.317	0.8519	0.9562
GALACTARDEG-PWY	D-galactarate degradation I	-0.05958	0.1831	0.7449	0.9125
GLUCARGALACTSUPER-PWY	superpathway of D-glucarate and D-galactarate degradation	-0.05958	0.1831	0.7449	0.9125
PWY0-1533	methylphosphonate degradation I	-0.0727	0.1868	0.6971	0.9044
PWY-7024	superpathway of the 3-hydroxypropanoate cycle	-0.08158	0.3191	0.7982	0.9291
PWY-5743	3-hydroxypropanoate cycle	-0.08322	0.3245	0.7976	0.9291
PWY-5028	L-histidine degradation II	-0.0839	0.1615	0.6033	0.852
P164-PWY	purine nucleobases degradation I (anaerobic)	-0.08506	0.2624	0.7458	0.9125
PWY-6957	mandelate degradation to acetyl-CoA	-0.09009	0.1471	0.5403	0.8374
PWY-6901	superpathway of glucose and xylose degradation	-0.09612	0.07747	0.2147	0.7979
GALLATE-DEGRADATION-II-PWY	gallate degradation I	-0.09885	0.2532	0.6962	0.9044
PWY490-3	nitrate reduction VI (assimilatory)	-0.09973	0.1789	0.5771	0.852
PWY0-1479	tRNA processing	-0.1044	0.1111	0.3474	0.7979
BIOTIN-BIOSYNTHESIS-PWY	biotin biosynthesis I	-0.1062	0.1118	0.342	0.7979
PWY-7664	oleate biosynthesis IV (anaerobic)	-0.1106	0.1297	0.3939	0.7979
PWYG-321	mycolate biosynthesis	-0.1129	0.131	0.3891	0.7979
PWY-7398	coumarins biosynthesis (engineered)	-0.116	0.6823	0.865	0.9661
PWY0-862	(5Z)-dodec-5-enoate biosynthesis	-0.1185	0.1348	0.3793	0.7979
GLUCUROCAT-PWY	superpathway of &beta;-D-glucuronide and D-glucuronate degradation	-0.119	0.1131	0.2926	0.7979
PWY-6396	superpathway of 2,3-butanediol biosynthesis	-0.1195	0.1074	0.2659	0.7979
PWY-4722	creatinine degradation II	-0.1215	0.5984	0.8391	0.9545
PWY-6282	palmitoleate biosynthesis I (from (5Z)-dodec-5-enoate)	-0.1216	0.1379	0.3777	0.7979
FERMENTATION-PWY	mixed acid fermentation	-0.1273	0.0839	0.1293	0.7979
PWY-5989	stearate biosynthesis II (bacteria and plants)	-0.1274	0.1417	0.3685	0.7979
PWY-6519	8-amino-7-oxononanoate biosynthesis I	-0.129	0.1247	0.3012	0.7979
P125-PWY	superpathway of (R,R)-butanediol biosynthesis	-0.1323	0.1159	0.2538	0.7979
PWY-7242	D-fructuronate degradation	-0.1328	0.08253	0.1075	0.7979
PWY-5757	fosfomycin biosynthesis	-0.1339	0.7082	0.8501	0.9562
FASYN-INITIAL-PWY	superpathway of fatty acid biosynthesis initiation (E. coli)	-0.1429	0.1492	0.3383	0.7979
P281-PWY	3-phenylpropanoate degradation	-0.1431	0.09295	0.1236	0.7979
PWY0-42	2-methylcitrate cycle I	-0.1438	0.1546	0.3524	0.7979
PWY-7185	UTP and CTP dephosphorylation I	-0.1469	0.08979	0.1019	0.7979
GALACTUROCAT-PWY	D-galacturonate degradation I	-0.1477	0.1141	0.1956	0.7979
PWY-5747	2-methylcitrate cycle II	-0.1492	0.1552	0.3365	0.7979
P122-PWY	heterolactic fermentation	-0.1591	0.1027	0.1213	0.7979
P461-PWY	hexitol fermentation to lactate, formate, ethanol and acetate	-0.1686	0.2407	0.4838	0.8105
PPGPPMET-PWY	ppGpp biosynthesis	-0.1716	0.1817	0.3448	0.7979
P621-PWY	nylon-6 oligomer degradation	-0.1725	0.1872	0.3566	0.7979
PWY-5910	superpathway of geranylgeranyldiphosphate biosynthesis I (via mevalonate)	-0.1839	0.217	0.3968	0.7979
PWY-922	mevalonate pathway I	-0.1855	0.2186	0.3961	0.7979
PWY-1501	mandelate degradation I	-0.1917	0.1889	0.3102	0.7979
PWY-7616	methanol oxidation to carbon dioxide	-0.1918	0.138	0.1646	0.7979
P162-PWY	L-glutamate degradation V (via hydroxyglutarate)	-0.199	0.3213	0.5356	0.8374
PWY-5177	glutaryl-CoA degradation	-0.1994	0.3217	0.5354	0.8374
PWY-6944	androstenedione degradation	-0.2032	0.3761	0.5889	0.852
PWY-181	photorespiration	-0.2084	0.1477	0.1582	0.7979
PWY-6185	4-methylcatechol degradation (ortho cleavage)	-0.2207	0.1667	0.1855	0.7979
PWY-6107	chlorosalicylate degradation	-0.23	0.1975	0.2442	0.7979
PWY-6507	4-deoxy-L-threo-hex-4-enopyranuronate degradation	-0.2417	0.1577	0.1253	0.7979
METHYLGALLATE-DEGRADATION-PWY	methylgallate degradation	-0.2453	0.2386	0.304	0.7979
GALLATE-DEGRADATION-I-PWY	gallate degradation II	-0.2469	0.2397	0.303	0.7979
AST-PWY	L-arginine degradation II (AST pathway)	-0.2474	0.2326	0.2876	0.7979
PWY-6182	superpathway of salicylate degradation	-0.2476	0.1535	0.1068	0.7979
PWY-7347	sucrose biosynthesis III	-0.2488	0.433	0.5655	0.8492
SUCSYN-PWY	sucrose biosynthesis I (from photosynthesis)	-0.2502	0.4168	0.5483	0.8374
PWY-5417	catechol degradation III (ortho-cleavage pathway)	-0.2556	0.1624	0.1155	0.7979
PWY-5431	aromatic compounds degradation via &beta;-ketoadipate	-0.2556	0.1624	0.1155	0.7979
DHGLUCONATE-PYR-CAT-PWY	glucose degradation (oxidative)	-0.2597	0.4115	0.528	0.8374
P441-PWY	superpathway of N-acetylneuraminate degradation	-0.2599	0.1839	0.1577	0.7979
PWY-6728	methylaspartate cycle	-0.2673	0.1684	0.1125	0.7979
PWY-5198	factor 420 biosynthesis	-0.2751	0.4464	0.5378	0.8374
PWY-5529	superpathway of bacteriochlorophyll a biosynthesis	-0.2876	0.263	0.2742	0.7979
CHLOROPHYLL-SYN	chlorophyllide a biosynthesis I (aerobic, light-dependent)	-0.2905	0.2777	0.2956	0.7979
PWY-6470	peptidoglycan biosynthesis V (&beta;-lactam resistance)	-0.2946	0.2246	0.1896	0.7979
GLCMANNANAUT-PWY	superpathway of N-acetylglucosamine, N-acetylmannosamine and N-acetylneuraminate degradation	-0.2986	0.2215	0.1776	0.7979
PWY-7013	L-1,2-propanediol degradation	-0.3148	0.1526	0.03914	0.606
PWY-6339	syringate degradation	-0.317	0.2301	0.1683	0.7979
PRPP-PWY	superpathway of histidine, purine, and pyrimidine biosynthesis	-0.3265	0.1325	0.01373	0.3245
PWY-3661	glycine betaine degradation I	-0.3385	0.3476	0.3302	0.7979
PWY0-845	superpathway of pyridoxal 5'-phosphate biosynthesis and salvage	-0.341	0.2765	0.2176	0.7979
FUC-RHAMCAT-PWY	superpathway of fucose and rhamnose degradation	-0.3532	0.4478	0.4303	0.7979
PWY-7003	glycerol degradation to butanol	-0.3652	0.2066	0.0771	0.7785
PWY-722	nicotinate degradation I	-0.3716	0.1876	0.04759	0.6735
CATECHOL-ORTHO-CLEAVAGE-PWY	catechol degradation to &beta;-ketoadipate	-0.3793	0.2126	0.07436	0.7785
PWY-7187	pyrimidine deoxyribonucleotides de novo biosynthesis II	-0.3884	0.157	0.01334	0.3245
PWY-1422	vitamin E biosynthesis (tocopherols)	-0.3922	0.5841	0.5019	0.831
PWY-5384	sucrose degradation IV (sucrose phosphorylase)	-0.3929	0.1381	0.004451	0.1666
DENOVOPURINE2-PWY	superpathway of purine nucleotides de novo biosynthesis II	-0.3945	0.1642	0.01628	0.3654
PYRIDOXSYN-PWY	pyridoxal 5'-phosphate biosynthesis I	-0.4005	0.3378	0.2358	0.7979
GLUCOSE1PMETAB-PWY	glucose and glucose-1-phosphate degradation	-0.4041	0.1408	0.004114	0.1666
LACTOSECAT-PWY	lactose and galactose degradation I	-0.415	0.6099	0.4962	0.8252
THREOCAT-PWY	superpathway of L-threonine metabolism	-0.4328	NaN	NaN	NaN
PWY-6906	chitin derivatives degradation	-0.4339	0.9004	0.6299	0.8608
PWY-7098	vanillin and vanillate degradation II	-0.4573	0.2087	0.02844	0.4911
PWY-7456	mannan degradation	-0.4576	0.2976	0.1241	0.7979
PWY-6338	superpathway of vanillin and vanillate degradation	-0.461	0.2102	0.02832	0.4911
PWY-7097	vanillin and vanillate degradation I	-0.461	0.2102	0.02832	0.4911
P184-PWY	protocatechuate degradation I (meta-cleavage pathway)	-0.4704	0.2191	0.03182	0.5291
KDO-NAGLIPASYN-PWY	superpathway of (Kdo)2-lipid A biosynthesis	-0.4748	1.545	0.7586	0.9157
NAD-BIOSYNTHESIS-II	NAD salvage pathway II	-0.4803	0.2618	0.06659	0.7528
THISYN-PWY	superpathway of thiamin diphosphate biosynthesis I	-0.4853	0.09777	6.927e-7	0.0001555
AEROBACTINSYN-PWY	aerobactin biosynthesis	-0.4874	0.3976	0.2203	0.7979
P381-PWY	adenosylcobalamin biosynthesis II (late cobalt incorporation)	-0.5406	0.2547	0.03377	0.5416
GLYCOL-GLYOXDEG-PWY	superpathway of glycol metabolism and degradation	-0.5523	0.608	0.3637	0.7979
PWY-1361	benzoyl-CoA degradation I (aerobic)	-0.5612	0.821	0.4942	0.825
ECASYN-PWY	enterobacterial common antigen biosynthesis	-0.6051	1.707	0.723	0.9125
PWY-7002	4-hydroxyacetophenone degradation	-0.6142	0.5731	0.2838	0.7979
PWY0-1338	polymyxin resistance	-0.6336	0.9753	0.5159	0.8362
PWY-6471	peptidoglycan biosynthesis IV (Enterococcus faecium)	-0.6382	0.283	0.02411	0.4911
PWY-6562	norspermidine biosynthesis	-0.6438	0.3786	0.08904	0.7979
PWY-5679	clavulanate biosynthesis	-0.6915	1.905	0.7167	0.9125
PWY-6892	thiazole biosynthesis I (E. coli)	-0.7116	0.1663	0.00001872	0.001681
ARGDEG-PWY	superpathway of L-arginine, putrescine, and 4-aminobutanoate degradation	-0.7499	1.4	0.5921	0.852
ORNARGDEG-PWY	superpathway of L-arginine and L-ornithine degradation	-0.7499	1.4	0.5921	0.852
PWY-7210	pyrimidine deoxyribonucleotides biosynthesis from CTP	-0.7642	0.6745	0.2572	0.7979
PWY-7198	pyrimidine deoxyribonucleotides de novo biosynthesis IV	-0.765	0.6753	0.2573	0.7979
PWY-7644	heparin degradation	-0.7896	0.4308	0.06683	0.7528
PWY-6629	superpathway of L-tryptophan biosynthesis	-0.8011	1.076	0.4567	0.7979
PWY-7274	D-cycloserine biosynthesis	-1.172	0.6399	0.06706	0.7528
PWY-5507	adenosylcobalamin biosynthesis I (early cobalt insertion)	-1.219	0.2547	0.000001688	0.0001895
PWY-7377	cob(II)yrinate a,c-diamide biosynthesis I (early cobalt insertion)	-1.242	0.2362	1.447e-7	0.00006497
PWY-5265	peptidoglycan biosynthesis II (staphylococci)	-1.258	0.731	0.08523	0.7972
PWY-7385	1,3-propanediol biosynthesis (engineered)	-1.334	NaN	NaN	NaN
PWY5F9-12	biphenyl degradation	-1.457	0.7582	0.05469	0.7223
LPSSYN-PWY	superpathway of lipopolysaccharide biosynthesis	-1.55	0.8462	0.06695	0.7528
PWY-1541	superpathway of taurine degradation	-1.551	NaN	NaN	NaN
METH-ACETATE-PWY	methanogenesis from acetate	-1.629	0.5877	0.005572	0.1731
PWY-5677	succinate fermentation to butanoate	-1.851	0.5236	0.0004093	0.02625
PWY-7316	dTDP-N-acetylviosamine biosynthesis	-1.87	0.7071	0.008166	0.2292
PWY-5005	biotin biosynthesis II	-1.908	0.6666	0.004216	0.1666
PWY-6942	dTDP-D-desosamine biosynthesis	-1.932	0.6925	0.00528	0.1731
PWY-6713	L-rhamnose degradation II	-1.941	1.01	0.0546	0.7223
PWY-6915	pentalenolactone biosynthesis	-2.053	NaN	NaN	NaN
